# Supplementary material for: Multi-omics and single-cell approaches reveal molecular subtypes and key cell interactions in hepatocellular carcinoma
Source: Front Pharmacol. 2025 May 22;16:1605162. doi: 10.3389/fphar.2025.1605162 (PMC12138379; doi:10.3389/fphar.2025.1605162)
Supplement: Supplementary file 1 [file Table2.xlsx]

## Sheet: Sheet1
Table S2. Expression Matrix of Cell-Type-Specific Marker Genes Identified by FindAllMarkers for CIBERSORTx Input
Genes	NKT-1	CD4-T-3	CD8-T-2	CD4-T-2	NKT-4	CD4-T-1	CD4-T-0	CD8-T-1	Endothelial-2	NK-1	NKT-3	NKT-0	Endothelial-0	NK-2	B-cell-0	NK-0	CD8-T-3	Treg-2	Macrophage-4	CD8-T-0	Treg-1	B-cell-2	Macrophage-3	NKT-2	CD8-T-5	Monocyte-0	CD8-T-4	DCs-0	Treg-0	Endothelial-1	HSCs-2	Endothelial-3	Macrophage-0	HSCs-0	HSCs-1	Mast	HSCs-3	DCs-2	B-cell-1	Macrophage-2	Hepatocyte-3	Monocyte-1	B-cell-4	B-cell-3	Cholangiocyte-2	Macrophage-1	DCs-1	Hepatocyte-2	Cholangiocyte-3
AP006222.2	7.04779250944984	4.20314898256037	7.34807415149431	5.80292187736764	7.87257506946429	3.57656464233936	6.39803472818382	4.23480370271819	14.9876034013025	5.47574500542895	7.46535382338727	10.734764201746	18.0545634783195	18.1794613666359	5.16935470312748	8.82812406996642	4.35178070515119	4.42865893419857	8.50891625326223	4.58199354014327	7.8321102364477	2.08907181222614	27.8957452331422	4.73763289879175	25.6508443721332	6.01932107520832	8.60860055002366	8.83913078082175	5.45032824614557	13.3411553025762	29.9675015317211	16.4042888420136	20.6110801477956	21.7819183876109	31.3421105784052	11.3643089184959	23.8509639793423	1.80629965066165	2.62478412341497	20.0741101089633	8.08912013516858	5.40671248551203	2.05161810206309	0	19.1704893955075	25.4775013967458	7.83877525426014	12.2789643437795	3.84749785137675
ISG15	523.534703178046	315.303746064322	482.146935064769	437.296402201628	385.288260118917	367.301	354.469832176401	469.724259350964	627.828289417302	639.425013069449	632.203924064317	694.720205730511	1070.65830409147	574.042864119563	227.777383589877	673.773050734174	463.220731230913	570.627959416518	599.593215488949	442.364963859526	565.008081983104	81.261710053684	601.042463975224	401.235365458358	448.605672284902	1048.71867588705	476.285298689332	590.399407049218	482.504752200748	535.418945249401	527.706213472001	478.749665986731	823.727108644398	395.243963894552	727.312358371543	498.201852695814	703.685644488459	449.273189467692	73.6448113505711	548.194009826702	350.92589453577	1262.66859537878	174.544454871992	124.788781490963	237.121505280858	771.205963143164	410.968341244765	248.128478618402	272.753978311489
AGRN	0.862273085671263	0.898510981811579	0.890970295367944	1.38765537142902	1.85241910298957	0.296506395135518	0.701642314788642	0.96024858915476	59.9603972722795	0.882133100488268	0.626879462989977	3.16723592919231	59.4232647204128	0	0.108813300641465	0	10.3196693132209	0	2.69457493936255	0.562476393679721	1.28029524867741	0	13.6914949028946	2.18224472822069	0	3.66043781131752	3.3646254768513	2.40801215966468	1.00239371619427	87.4486002583531	23.2480128058863	60.1946771379834	5.11729181749484	37.1017361798354	24.3009568853317	0	27.356525465527	0.943331261148997	2.06385569520979	12.2645501915703	11.9278315270531	1.35940034501059	0.117789043121862	5.60513186377336	84.8624238655446	3.72618352248336	5.22761922357444	6.46914048728403	22.3953613962207
TNFRSF18	17.8649848359865	35.1870033703464	67.4868092798109	47.5284	13.8094826189747	39.4843754349084	31.0138631664787	8.94144863234438	2.27716798927714	185.697383515293	14.3151697184456	37.5120790633389	7.31574150530809	91.7428061144591	1.97100545866588	61.0614123349144	67.8957990023989	137.447302345246	0.860293571236306	23.7521103842919	656.160553158821	18.1061456243697	0.38332270251705	14.1568354915004	353.333035496635	4.18918352813037	61.5230616476925	17.3394823654223	334.542878507668	3.86364351733176	0	0.673421435252529	7.06161750745716	0	0.279945175536823	14.1031928487882	1.95849697465208	30.8215942005941	25.6741939000034	0.568527912644406	1.42522581984144	3.56351602676065	17.2870004857972	11.2321665410703	4.75365153440706	2.22767857448094	7.65356543120178	1.03585928375097	0.143988481444469
TNFRSF4	22.9327285021871	147.365086369795	99.2914248129671	78.6349265332598	18.9074261014045	130.020883922253	86.2358707809475	11.9854661224153	124.928446204466	94.5899836224244	18.4293980633057	41.0619567796287	87.6933650997857	96.8910888381341	8.24125912768642	76.6626736932928	106.55905179947	351.959080612221	10.4065519336323	19.4810417242463	1275.22662899298	14.9828431480866	15.4947564517933	17.0120046053182	339.397230697332	30.6529981301285	80.9074086459554	47.5389078934771	635.870682272482	137.527173489148	6.18142650177596	13.83	29.6348098291506	2.86022134617611	0.232510555979241	58.3325145566549	13.3176143304005	22.7338829306775	17.2520854329732	20.6555902045296	3.15754539246591	10.6431636487732	21.4295596325035	12.7526167762605	18.2802272766589	16.9855631345077	9.19012239953102	5.1225472517006	0.425948089302068
CPTP	2.33710300557156	2.4572195653862	5.42224424759448	4.07039250008843	3.05152937703934	3.29423476576103	2.86013155786618	4.08704990379871	15.0785078473242	1.34187559276179	3.16936533535158	8.54611051758855	10.816881918595	3.87396664321945	0.733755476098995	3.68305300967435	1.92100814507454	3.17046744343373	3.42432588006723	2.7537067408759	6.4233499587975	5.85115553314763	4.39908166981169	5.34406303628275	0	2.61524057598058	4.79703855883892	1.83406515501183	3.02232372407367	4.1979598174769	2.33896082551046	11.0596218048721	3.55309172599397	6.65277806157298	5.04718175703516	1.31192275398824	6.20407319144485	0	9.19894319599831	8.99392672673392	10.1688292823652	0	7.8855154328273	8.06080044134044	13.7388999100876	8.78099906311387	4.86719714827016	5.01404985887946	10.4485668297106
MXRA8	0.692904656319291	0	0	0	0	0	0.0959580363991862	0	0.093509662633969	0	0.299748421150129	0	0.0740763319407027	0	0	0	0.452889935970421	0	0.398533397098677	0.146042411300411	0	0	0	0	0	0	0	0.0621741375732116	0	0	51.6980654599545	2.83552383818506	0	31.5657775940098	18.196065102314	0	19.1871730337344	0	0	0	0	0	0	0	0	0	0	0	0
AURKAIP1	118.098724812003	88.7267237979476	125.13252439486	102.539690737624	152.00300335065	102.046401354021	96.2977499158997	110.114461878312	134.165524502021	124.893922658699	120.779034289416	146.538811043337	117.572267425615	133.513253177768	83.0480412525344	124.24722016016	88.9960282912669	110.490426927254	167.284421783979	123.495762092623	145.404014965946	88.1149774922108	153.24957996464	135.633694416432	171.031672282263	126.572620533772	203.661492274277	129.047605459798	148.084532079999	80.3092632705308	120.861366921715	104.109577336192	140.241626492515	135.327268707526	164.947787137581	180.470873792474	119.884725364957	132.286669707382	93.8041206133109	93.4778553507617	261.024242672658	139.742923425667	123.078579231815	104.758563235767	184.147289000681	111.970033665802	131.725730500309	300.003295045783	200.835835404544
CCNL2	31.8994733645048	13.7332714687779	22.3428319414693	24.7098709024179	26.9332248930624	26.4730106453958	15.1123038002673	39.0015678193122	34.8609713023229	22.3539945028667	27.3121893081124	32.9088656464698	36.1688616466733	22.9068458687356	25.0617856765072	28.8759931005493	55.416008608097	16.2267705292988	6.67884546560128	31.2545373358733	27.7313398655632	10.298333159199	6.04588449355462	35.6585658243489	52.125888685003	27.0159475743946	25.8729073874843	15.1055921753223	29.0712117193325	64.778275764551	23.6822372754491	45.204930877547	9.01967358178733	48.3150733988964	21.1949729916723	5.81122352108174	19.572500841047	40.0671619460283	5.27007698871784	21.2301477005659	13.5252142122292	8.42561958693066	15.5498171086365	22.4703957076002	57.0009617776065	11.8800632330096	12.6768931345079	14.4503627409837	12.2767487431406
MRPL20	108.11289857705	115.422631604363	120.877025335826	101.348231244018	141.04053423535	98.7089851946877	98.650821428704	111.382083865872	148.988155162614	130.88310234783	122.298871393332	137.440301070192	155.814816786312	172.899836238072	104.957629323783	156.105061582845	119.166226239675	136.970322445396	214.839254023762	137.072072946942	168.144342487481	51.6082994046921	244.330228829969	130.716865085777	141.537950582036	89.9792731551963	136.199025420072	126.162777596759	128.90201547003	142.591091559728	152.647783949769	135.465925194371	148.592703892797	154.744243347446	254.361985921668	156.677942929136	208.910101048213	128.609	55.6586509641765	117.553077762241	327.744645512881	103.401024804225	93.7875202608535	71.3391101374201	233.736158805953	122.227283650511	136.533045862103	275.865878953945	223.030669191509
VWA1	0	0.658567021637682	0.309033824628015	0.456324706058441	0	0.555610262888198	0.107202323803333	0	124.590949015356	0	0	0.42713795359915	21.5071814214044	0	0	0	1.25283139896165	0	0.977173233270794	0	0	0	0	0.500629802774877	0	0	0	0.502354221172725	0	142.476899032399	2.35822063391811	36.8209831494298	0.476302459144278	7.91424962422831	1.38981660085721	0	13.8765669305286	3.50427170721109	0.769861944084629	2.35661796649925	13.0687697995081	0	0	0	18.2215227597976	0.763571529471952	0.373281969734298	6.12728280644252	9.81092901373556
NADK	2.3936291953913	3.74302827300017	5.92561566510027	4.27024793555149	6.17058748678501	2.31485550926474	2.64056094689076	1.34875662015451	9.05854296062859	9.21688867676888	7.63694415307747	8.50180032521235	19.4592462452888	9.10540915283153	5.62490661577873	12.7805876130139	13.928186909715	4.15293745780262	6.25679558738631	5.01824109244688	2.35127889867838	1.0711773901628	15.3589544873118	6.63932163333542	15.5934330936896	35.0915091841166	8.78993078150726	19.4760915175236	4.21852670430441	12.5769553906237	6.22907721650863	29.7264201201482	28.7854099292567	5.02651256292042	7.56536623986428	4.82253086419753	15.253737266639	26.2168434889552	1.31030088525137	18.2631975014673	7.7012748740798	41.8227404052069	4.72099903984841	9.96646045580589	19.5977506221388	32.9860331748482	11.3420291786385	5.68598633421991	5.65047456099914
GNB1	55.8003191360334	34.1101708521205	44.7974339660466	41.9546074974879	31.2171752675057	26.4891236805659	33.8428047780127	46.0995092828692	111.467502803176	37.6326406630893	46.5509493831544	40.6694083121662	129.018649394828	59.4308744143046	20.8636640733684	42.5248599677853	56.4945125733008	35.3939083938645	75.6718098227297	30.0524875432588	40.068842504857	7.81659197283805	54.2037984765619	27.8309616238636	75.0245581916855	66.8493426637285	56.0346265487378	63.9237356623701	31.3715701806815	150.135626554331	74.2531	141.102593426901	72.1389306589578	55.2734348945183	71.7359861576126	3.43831554126391	106.916899730412	42.4084377683323	7.55872515187386	93.0572556418017	24.7781232489459	83.762509488283	22.3257072252498	5.34819101082685	75.2501168370594	77.8238302155414	63.3148674551858	19.6113051044328	30.7883534838489
GABRD	0	0	0	0.105743232168783	0	0.77818876465648	0.259307185549618	0	59.1560008453662	0	0	0	4.08149987553729	0	0	0	0	0	0	0	0	0	0	0	0	0	0.189985593392453	0	0	22.8522706589277	3.46173591420394	0.179716899157433	0	7.09685	9.72190143489246	0	11.0808427919146	0	0	0	0	0	0	0	1.64290659098435	2.40165233680772	0	0	0
SKI	33.1085211124903	21.4728390556385	16.9893886689384	20.9544289945479	23.5265189857078	27.4992976148381	19.3102825434231	15.6114496213489	35.6187314864254	15.4847452771002	29.9666143968912	16.3001600737869	32.9548596945764	32.360915781848	11.9056082438906	29.104739953781	25.9100543951799	8.75097496727446	8.88687338071586	10.2482550478406	10.1710499156592	1.31984474095399	2.26529255642754	25.9116644144992	11.9687677897447	28.5102692344764	21.1961865438608	19.9637936584704	9.28011308929733	32.3192401064548	22.5550719468518	48.8569286721846	12.4921348586785	46.4509501620093	21.2534168928296	9.86216802222314	43.2148533602196	19.5994645199411	1.90467328739601	23.6803498431037	6.83765917648165	11.3995312048036	5.92446371486816	2.76530155404152	13.8204074038072	23.9761660108094	6.60285012715313	0.800691951271901	3.1809112027154
RER1	62.1430104892224	61.5541743639898	77.8882239110035	66.8102612449621	79.0716168998007	52.3724394776655	74.4833713999122	73.5506972259353	76.9886502034763	65.5249923732592	74.746915018845	71.1870582485154	66.1852155363997	62.712889992961	43.0029373664573	48.7195817288981	79.6631609073706	95.6169102334898	95.4055819238265	80.2778760612908	111.778257986503	54.4935743919146	155.599972429152	55.9427792763499	84.0057018744884	103.598711596679	124.394489293667	80.1128637968635	84.6905841373915	62.2709700495336	115.428679315976	57.5071375155593	102.653542830677	80.4040697927706	97.7505953688854	64.0344015712398	69.4387182377549	98.0983065999596	47.3592786387161	74.972424325334	75.7159389838147	63.5181226223539	58.750862802753	26.8927155441627	143.033902593489	99.5464930641643	62.0767511516094	158.071527922264	121.769108592277
MMEL1	0	0.252611050975647	0.434403437675149	0.12765855319966	0.309724865207739	0.197611665411833	0.682097703606978	0.455376566760622	1.14691173020614	0	0	0.887547705689181	4.25885448455885	0	0	0	0	2.63444286762109	0.385659632234975	0	5.68310600748545	0	0	0	0	0	0.4488650856205	0.275444616152406	0	0	0.402000030552002	0.472400911864948	0.900329277273361	0	0	8.61771802826612	0.944756024505069	0	0	1.82258573400578	5.7980336152715	2.09466810995587	0	0	19.3549422792605	1.80688042190959	0	2.2244551682192	4.04941142121433
PRDM16	0.312075285041764	0	0	0.190445719161125	0.241753311053348	0	0	0	1.49932430836758	0	0.914152822583963	0.178941069695399	23.4847212406024	0	0	0	0	0	2.28456879259003	0	0	0	0	0	0	0	0.948017363886037	1.66733427239705	0	1.41952696198299	0.844958554782888	2.94675505040222	0.217224608072501	17.1007863932536	20.2772180484645	0	16.8973130304162	0	0	0	1.77862203036819	0.862903601587052	0	0	3.94407393056543	0	3.32078038819907	0	0.480781887567171
SMIM1	2.39696570352182	2.01264605680962	1.93137663151647	1.11946952800721	0	1.6321285325595	2.07296521816832	0.932912720586119	0.207788365056729	4.97145245260728	1.26232631237914	1.82236999756765	0.0284230715073886	8.89498182757133	2.76126845358021	7.87231770249696	1.32737606953327	5.24074200058361	3.91771570067582	2.91066266345851	2.54156819470526	4.76503078153627	1.10416225001767	3.12148989898974	0	2.24053486048189	2.3223352135384	1.13791354690592	2.24760409683289	0.594920804142553	1.84204464162258	1.6481441427154	2.41297917839754	1.91330740682247	0.327679765119144	84.424689165042	0.323026630315403	0	10.2316543415961	3.7060493991692	16.1548634275384	1.68913447938124	4.51373149421645	11.1182388362391	16.8950881601261	1.69441159176479	1.04991411260273	18.9749431229365	13.7032974640602
KCNAB2	34.5743408020408	25.2780155218318	33.9038594508343	28.2951980311912	43.5320951890329	23.2852208025845	30.9773251698125	26.8339086120454	3.66019972361222	39.281677170247	33.1966364163434	32.6958742527496	2.88871843093569	55.3804548891467	12.6200848021621	26.8078721359486	37.536892934687	31.8268520116713	34.3460329938896	27.2957103937939	36.5447821327117	5.05677999311511	19.0498715359707	31.5095807667787	27.6549394159406	53.2451773881408	38.5831746118804	32.7128147283894	25.3245961563574	2.95916421416981	3.58381850661379	2.64531095665768	40.9304191568393	3.40063183739539	1.00221545461752	0	3.20083536985295	33.3232724398448	3.26114453236619	42.2998005339015	1.84061726940747	50.170209723348	9.88224406113959	1.14480712960635	7.55487440590966	46.361380525782	11.9704	0.196964772850376	0
ICMT	2.35715838446169	2.46929135343982	2.81926597124442	4.02413210720321	5.88073023232176	3.83520632352952	1.68546890712328	4.85155022025743	15.2644541717297	2.10081815055349	3.44257296916966	1.2999761478905	16.4184555773399	0	1.73763626240587	0.500251126065285	3.74371669567696	3.33359939861976	6.94659088910008	3.55758370512781	3.98155873457541	2.76373386777375	2.82712772892224	2.77350997413057	0	0.570491010202661	4.74358887550526	3.19783355368931	4.04034067227034	21.2247692323685	18.3452887160599	14.4226581557209	6.46832003671255	8.47128115747769	14.245916059626	0	17.6577184163116	6.30145549694704	0.763091025883264	7.86170671001452	12.1774541085258	5.06898127083381	1.76336514825417	0	3.42888287660619	8.13113066007298	2.3560042619309	1.90177493766767	2.1999163872102
ACOT7	5.52513728764742	5.59140196764975	9.40765173272922	3.39371695755811	6.64088674066789	7.08809132652383	7.54004801992137	7.3818526345351	24.3739013414656	21.3622900106454	4.95020791073262	17.3081845099082	11.8933861626044	6.08083928464017	0	13.3210993283785	12.8793251700597	7.08423438736367	34.7940940437015	6.31825716886516	12.845954928659	0.947761980911978	9.72409175703784	7.58439409572936	6.62002620789353	0	69.942429614811	16.3328929479028	7.41996981465892	11.1063587165136	16.2951698862781	9.22974901873462	5.04839692908918	9.89370155836509	5.61224823033665	116.167301425204	10.0479744164245	23.1040769677695	0.262007425420101	6.28276575820197	21.9821629912389	2.70639656828915	2.7495884626085	0.525300852930995	15.3745685336278	8.40212328909288	28.5810416086575	25.0293321821688	9.52685055009429
ESPN	1.74975	1.25414877208198	1.59977913046922	1.45104674690573	1.17420521643204	1.41787824016478	2.68643659391922	0.319222425247685	1.26083114516128	2.04419705014235	0.624597134848023	1.87183252267862	0.607388414671893	10.5063196556305	0	0	6.96594042674608	0.61180414925574	0	1.63458386419959	0.808708978121453	0.156760574088574	7.87972405894748	0.314031689565858	0	4.99585344164344	1.63891	0.648682919966833	1.40525250671925	3.50003805108469	0.757380101049653	0.0870033446695791	1.68735700498384	2.46907027966259	0	0	0	0	0.310547562498931	0	79.7629824446738	0	0.799623013248117	8.93571794564396	19.0021757599122	0.882569689909139	0.329393783680514	85.0507529916508	61.3905722793485
TNFRSF25	23.6276815419554	46.5620101349691	31.3681085531717	67.765967353905	11.6382828576691	50.9808217046509	41.710092909372	18.7503082377146	8.59428850268381	8.43211292728312	17.0059850829034	8.2682021482601	11.3572270201323	9.56695881167236	0	8.96483873436773	29.3285157301798	57.502456488043	1.07388316151203	18.5959861797648	43.0203046436456	6.02772978031697	0	22.6310984473162	140.551831577598	0	25.1756373895972	8.12583698432323	44.8591027719792	11.1700903375933	0.197928793928811	7.55613768352423	0.908928426856844	2.67600055660812	0.702552436816238	0	2.87246046825134	0.995468626810758	0.288341950911469	0	0	0.713272866814837	7.9024221759245	0.374819337079528	3.72713722261464	0.557031689532818	1.68214002684044	0.770093718819575	0.0651575271180741
KLHL21	11.1098706210898	3.52578571630624	4.47659341113362	10.4804297630596	8.65110917239688	5.37187090024194	3.96283040311689	5.24540648408254	8.1248425298206	12.4827985850672	8.66184830972058	5.92401932479415	8.22685322749049	1.67446969544745	5.27463568841107	17.6291184063939	10.6986	2.16977811381555	1.62405733462076	5.28100913687417	2.31052468199672	1.30246708479937	9.20737075260193	9.99161076113872	0	17.8145236395809	6.84285359757145	12.6276397019271	9.2230473930681	5.77213898851431	6.71765315220738	13.0493989101832	13.0564699750275	10.657490284123	8.72986454976728	5.48819901097476	15.1339770663235	8.39117658082821	1.62261942964297	22.9155909389181	5.04734771153927	11.9143309588305	4.79309796728853	4.85306601993702	17.0091143543371	5.44040664362114	3.45379054396205	2.19015869985399	5.63000888792717
THAP3	7.64368934828072	6.65372951944917	10.850535390784	5.68302111454512	17.3810639450158	3.2282484337397	4.60365778082479	9.63367483804483	9.84755777808004	13.4961799287133	5.0828399768336	17.3410711276003	8.70203599238983	10.3792196692166	7.27610631660023	14.5900586066685	14.8986401772346	7.39710473527907	10.0628498017983	10.499435045321	9.53747940757921	2.59237528728815	17.9198241402698	11.562785898781	13.9209346822151	6.42559660955413	9.30913614414793	4.86022332090951	9.3337536460716	8.2292947728272	17.8292096123863	4.38314602011933	4.85639981666431	22.9776174508848	18.866896331461	6.04741170778907	15.7280339892879	2.98162845344029	2.82011265747157	6.37945731088875	6.17247909741748	2.81328523380525	7.66135693862069	7.19056973599422	9.92968942119983	5.4310303558361	8.47568246981461	15.222321339326	9.45249107529378
CAMTA1	57.6275482156273	58.4792663021108	61.8946728893342	62.696815880425	58.8666	55.5771307548846	48.5670631499588	62.1382036486478	173.610777869434	42.7487686048452	64.7248795890375	68.6903508175355	158.896527172511	50.101228802911	69.429827361248	50.9655200798737	50.1781346732263	67.2585587654671	102.458626715869	76.9293320376007	70.4294008366102	32.1954497949971	130.081183082587	63.2995875647745	151.835916784909	63.3610117922177	86.7291906512238	94.6366934171394	59.2590061369614	131.301682163187	144.797721766349	148.899238562397	85.5459329194109	187.926702328783	208.626213663083	89.5036312106347	228.135772074581	121.685251237623	32.0713442553103	91.0082328414422	193.971	97.5071216885762	38.1880310808056	25.9882091593138	163.702866603789	87.9640104239157	125.099850233394	152.633996675097	101.385
VAMP3	22.2429041151517	16.0098514511513	15.5289933502463	17.4381211210753	24.189326002916	15.3577188351684	16.563310905396	11.6251074932986	101.856072864258	15.8627899564572	20.4504454858913	25.7605783879329	84.7060604142868	21.6497260712806	16.2591407150444	17.0496404903316	26.0432992936948	13.5960932667825	48.1623269684854	17.5190884327877	24.7883204938763	5.65476166305749	70.0437146556065	14.8022487849612	31.6731368961265	82.3813137658148	17.9773719858696	37.4658986742254	18.5818268014668	76.678210786272	64.1659184906991	68.2494051464852	67.1009472578968	37.2308393654458	78.0899020200947	56.8953637201886	77.4982896832807	19.6524497051364	3.58800755834439	68.8567986075439	41.148207270797	67.2294108544592	12.9135092130439	4.83392281973754	36.9585596244575	56.3303405745501	12.3211708658955	32.0058801614954	20.0655150189238
PER3	3.73322160700054	1.09785109878994	3.85077035706654	2.96432077345075	2.12545896764501	2.78532933736095	1.71195156887817	1.80667316851358	6.92600217909613	3.21216841803966	0.366051236923735	2.22001322254772	14.2418076814831	8.27287971260798	0.992387252929197	0	7.33082609852679	0	6.8645399931532	4.67657358594751	1.81288786666005	0.131603016867559	1.46377736531784	1.04483957484257	0	2.51720509683688	2.79010998499414	4.14159550684367	0.794056644824815	12.4435878795186	6.93561011961687	17.831892798769	8.93352983751813	11.1701828908381	11.043115773712	1.87560957311126	13.6556133449903	0.995863184332284	0.462697313985633	9.37643521468631	5.39456296640866	0.810224383540778	2.30499869634971	8.4417582781837	22.4768963164056	17.9177934445714	0.162457395548018	4.21927764055051	8.15139774056194
TNFRSF9	77.7891518034713	12.1085815174583	226.029242915314	34.1106482352694	36.2201814247323	22.0629916118012	11.4854140142899	291.703804426713	1.89412801030054	110.185422976974	70.8327356044798	29.7955174748128	1.86484612039632	17.7601622852256	3.76348872603436	46.9670466306059	161.081823157288	178.945690107876	11.6972865832316	412.008758675543	333.944327739456	19.3878684740853	5.02582924226922	22.9864637053929	40.0675654902759	5.89554259212743	113.626920259056	20.7329290099648	366.572580599478	9.36763067563803	0.554877277608437	2.58112078959999	9.19006804165504	0	0.177697158551356	138.721160766278	0	8.18236114277681	2.77778061220105	25.347119272542	4.62656667113901	5.17464559048766	65.6508908178898	5.2524482378449	6.37099920241684	5.24734380578749	18.6964518049381	1.67104948065346	0.1303243627517
PARK7	240.082024320732	199.852532646262	346.505010197328	220.003220024174	260.053	199.603961703705	224.026985258595	383.746620514278	348.786840758319	283.42284722175	245.067605057762	255.734571444312	228.094204533568	272.975547489248	176.521418723069	283.384493977959	207.771420858766	398.84977676088	350.84930759114	526.747465450232	565.603408214612	95.8292921991138	323.949225887052	211.862314887928	206.450803070535	159.467552951417	525.063083179189	233.405323271513	465.327215990213	203.156052678648	415.550217860845	242.475452292612	223.858448801899	348.869562852407	464.061605318042	265.415446701745	360.648821121055	527.469967457163	69.0765752213552	119.488332438451	496.147651936073	198.733796226941	175.574783808234	101.642910246615	307.042381931484	150.808745852892	301.132607745625	469.603661913203	271.639048008811
ERRFI1	11.5867798816391	2.12103791866342	12.3938797306074	6.69979801197159	11.0076228713117	8.39048405328721	6.81208011148213	17.4209418717323	11.4258460376537	9.78793080118019	21.2850254238142	7.52952868156578	23.9214776781956	7.8464613887015	2.06545213036475	4.6909316354897	14.8812677213019	4.90407456968291	8.11226462620191	8.86181943797743	7.5219540676655	3.22036411040276	30.2809490980873	8.24495365356257	2.22376403195104	14.3826193653532	3.90657442347642	7.49614315872712	12.415463031284	19.9863553947117	37.7550736603364	17.6430823399682	12.9659527089192	28.1867415077949	16.5370879677243	25.9605399792316	24.6675705088361	0	0.136407206065319	55.7820450707008	78.290066152192	8.66553044561267	1.08680865907572	3.21319316697838	185.89406918394	17.6101347230478	2.68851461266674	38.7232603465017	129.11118562932
ENO1	241.996148269351	293.102091104609	348.29219090927	258.94263187026	284.994237990539	273.183279316221	287.090495168963	280.710663498248	249.343567562476	482.89155309751	253.865	308.949470699788	210.442736338301	279.893259696478	181.735682045884	281.430811734067	326.528973785327	426.524624122796	687.340774204268	298.417998841551	956.316344416909	54.3017216501565	749.320646662376	320.643844472616	413.099276061907	325.467	801.127715190754	352.164689835462	451.338259273035	135.26043965515	232.610393034922	177.397314074281	475.788199080983	154.650163605376	189.584090504641	192.259049133356	166.518961139008	151.442810093681	37.3364756505152	606.849	1538.58136644036	372.917818299991	147.29631325996	76.882105313977	1064.74	203.606769906561	605.504496373133	854.301632699617	362.416147823923
GPR157	1.51230391312475	1.72578613573758	1.28698291203299	1.26717897300625	0.403371540685667	1.30056920485191	1.2282951054574	0.126644943681627	1.40543767936329	0	3.95407042435916	0.639858903113627	1.43286529570225	0	2.45646497669064	1.02229947659364	3.91241984266312	0	7.6686786010606	0.629765581369584	0	1.06690107373721	2.40392705523744	1.53195957792111	3.43621356754565	2.86239397437338	0.976558794117826	35.4654600194748	1.24796581572038	0.445320835849396	0	3.92010434132291	5.61437446947648	1.91455002578911	0	3.05026842362128	0.72223963622234	9.50707597584816	0.736071540243906	7.71510858633877	0.988633678597168	7.1097896845959	2.04212747790156	2.39014734636364	4.10461	9.28676177632836	123.292242982442	0	1.91674774156175
H6PD	7.34620112934654	4.14561730973077	7.25579708504028	6.03109259787732	7.50864375624166	5.63528478809889	5.31799087000901	6.02050333989983	12.7491297911916	5.0985687363214	9.47168700802092	9.85140118382232	11.6514740078909	4.29893598169592	7.91612460900568	5.7862485725296	7.48951514335371	6.12745680517083	2.21955384997444	6.48291324149026	9.70792171019003	0.659525713476472	5.54041176340226	6.09830932827356	6.77040662233529	3.20697187069491	4.1882792648916	6.11499343673672	5.47748227371945	10.1525253158052	10.6467592390106	16.7695881814169	7.77105565085668	13.3119287864458	9.84046502171598	0	13.7588798525388	17.5413223396029	3.44354522646643	9.66119287304542	1.93638465231049	17.7460613663643	1.32306923693243	10.3420114248312	23.7779987040217	22.9472591762521	9.04477085948764	5.56751894636699	35.2463047096814
SLC25A33	5.30499568037665	2.95461576061416	8.39043853522635	3.20521115925053	4.05751254222222	2.79485886802365	2.06488051211396	8.61666582973108	10.1284560645213	2.3557228019009	3.30604	3.22909686478045	10.4660113973817	0.757018316815194	2.71165680717439	2.81359536310334	4.75116157388361	2.61662180629121	3.17743857486625	10.3438203108442	2.75429413752992	1.0998012884494	0	5.45002041862825	8.71858584537588	17.7215587889145	3.10230329244707	6.69855362780826	4.76879880353783	9.73925769200084	6.90330179854781	18.1683531631366	8.65315057857569	4.82097253252121	4.87775598399011	5.4933	5.70523425246958	19.2356948780684	2.31105562395913	8.82178981396321	5.05632992009199	18.5538138428831	2.72047801540815	6.53138253605363	18.5693678880357	8.22725504520299	8.25644101558991	14.1994971434004	16.4757535934541
CLSTN1	15.9645449662987	15.886630351034	19.2309024954797	7.25627055610341	11.7348211207925	11.6818607351044	14.7854144991854	10.239066127414	59.8809025680613	9.0268911432833	13.3413331829126	14.119521922064	44.6203773808392	4.24043909159327	1.36738703865874	2.69525474051177	14.6038593407149	14.7608204866164	6.28050886352552	16.3202426244932	19.1120620023362	7.06401951661443	5.95632806254671	12.1908792659237	4.24547326413212	16.7471354395169	14.2741584915819	13.7896115199573	9.16481202347539	79.6345142526006	30.8470915039622	46.3788295180186	9.20547725290586	46.7638443424749	31.8500387352265	6.47812901746371	35.4958118633113	1.22623856225981	0.478214527793209	14.0252586038168	2.69137709691918	2.7880446411503	6.10132759116079	3.66267277076212	11.2712787747372	30.8657414512106	8.00704507592379	0.968728790954377	1.29392785173294
LZIC	15.6502108517098	15.0386238005877	20.554899121447	20.148172884667	12.8042088556629	21.127216038346	17.7176619330853	15.8460488643508	20.3747015050952	21.4327958989872	20.5673495891534	12.6759198182977	24.9945596121779	16.2041340840974	11.4973511887658	38.0391051618397	19.8110687259937	26.7697735474541	42.177233317891	29.9005589846125	29.6979722553194	6.83209068662741	43.9417908721154	20.6925038607408	31.1810634647115	11.3676657366608	34.821075086517	21.2748103620614	21.1059051066332	16.6435205057233	30.7695387737015	16.5407923054267	20.0620818973726	21.3873649228756	25.8025117219787	22.1568210080782	32.1887175613713	29.4047812136024	4.29720850712117	15.4971104171069	60.5641097590306	32.8409389548426	4.28038378137882	4.51795308636798	37.6289438086055	18.5502610083065	16.6327805702169	30.3127826364671	17.2569399883739
RBP7	2.51228743365577	2.89301828346524	2.66323810097617	0.589742298251982	1.24823697782156	0.861404711686901	0.69575405736256	1.32151456985725	2038.39364255064	1.15306872579011	4.76973045319945	5.76637596168742	1189.25603396692	9.94510169289667	1.64007019500435	1.45079764854717	7.62315458177278	1.17532697307197	6.65958145415346	3.03176	2.69575764386588	1.57370032024801	98.6047383782766	0.690117071620639	14.5961962312621	120.298062160333	1.69279	14.943772642295	1.99241695669882	947.707927586002	14.6158736844512	195.23832154152	29.2954142649222	1.11387977357894	3.59727449957127	3.41110656296903	264.108220817839	17.3465617426582	3.89530413729519	9.86021939150263	30.9979830534681	81.6702510503652	0.713371796809625	5.32320435147523	57.7061799659142	42.9758178213034	1.96133467931806	5.47878533033134	1.70715822010471
KIF1B	10.003788348783	2.52295751240871	10.2135326970854	6.92110174089416	9.67104817874045	11.5018586668871	5.26918846100471	9.26725297588726	27.8473746019037	9.29709808717226	6.78914592564475	9.80763960732013	25.901625543571	6.17234635215481	4.70539927800384	1.73182964338164	15.8901126355781	4.30182677070456	13.3095789733763	4.00747300855517	7.94223539639844	2.93207504127151	0	9.03235664475234	18.0706026133072	24.5748148558568	7.85819199584793	23.5903110330337	7.86627934168961	45.3131672099019	19.2649918099438	29.3290794267304	29.3752	17.2590938765701	15.8773482066236	2.40292195309496	32.9375567463806	15.8489574693674	0.528619792376109	70.4123220291173	0	26.6190151600134	5.24210923752734	4.50692755033124	22.1896258275172	44.8078148528895	8.62820402786617	3.81913681687549	5.88344762428063
PGD	12.0537608192856	9.64963586291273	16.1948158112959	14.4043309775971	11.5253710084572	8.48275671358024	10.688297478438	15.5854666620954	9.43938938275561	15.3141347725047	18.9261619863491	15.5767597391022	7.85696050075677	10.1176910155154	10.192588920577	18.0812778210511	10.7045390950169	13.0117123815244	53.9465908233033	15.254103919033	15.900399784689	4.06515928033368	87.0949364024039	13.5838652039806	2.0857058237078	58.8301511575198	30.5919125638086	42.0366039629399	11.2666724799862	5.25979201960313	18.0251357437809	9.68027823988213	64.9421174501645	4.8536598277045	5.04704978440352	20.6444806513597	8.10402427812238	51.7100744869082	7.98237558092393	53.9797602022012	13.4233925214065	80.1070867746387	8.85034226842697	5.31180505150939	27.9897834819393	53.743527124855	19.6990758860984	56.0047600395165	22.0353372925635
DFFA	16.2470630819768	15.3846860765334	22.6701804197561	17.8434995068409	15.9205179376931	12.3933816116708	9.19900016913557	17.4432526845713	29.4585277249338	28.0085237128751	19.964517064911	25.282113783863	24.8410084413381	24.5375813632314	19.7546081264388	31.5377966025638	29.6050595133387	12.5673199897343	32.8968884055283	27.3065114412274	22.0156513586165	7.2529709289037	45.3274839251431	20.9265723967928	6.40398007641204	12.816504640679	25.1992143256527	16.2393678776361	13.9487935971427	22.6772341442454	28.2102912331284	21.4878285636634	18.0865833404565	30.7031901166752	31.0065927127831	6.02545486719935	24.172934690051	100.221218665846	3.95412054652438	12.4797996486375	29.9117784324407	12.2027774599452	12.7097617696797	10.6769950529992	31.1365114046653	22.1998615002356	11.7209896401726	26.7371284455474	28.3200562954387
MASP2	0.113127290827639	0.277989513123607	2.63817365784143	1.38141790467069	3.10311960687314	1.01697274454053	1.16195566638761	1.15202878593599	1.77022	4.63169629602741	0	1.46293850034161	1.06305199727498	4.33347042974168	0	0	13.1654162512429	1.22395498445451	1.20913136003095	3.79941473444864	1.24987777513778	1.10704129452995	42.1640106303838	1.64627532577192	0	0	0.107773892528952	1.09806814542316	1.69853192268111	1.1742144770231	0	1.35008647115655	1.43296139262351	2.69357512021695	0.585304639358694	0	0.956320994879858	0	1.44299980557748	5.16825798115712	73.204494670899	1.35615	0.140517249616528	2.99558870786823	23.4417344178209	2.67757005257004	0.837864401032578	195.923167477841	160.453188923542
SRM	6.47329559255606	2.07363359183548	3.72872916118943	2.68591025241666	9.21339028812509	2.76369228591004	3.39843544996822	3.29754880917449	13.9775268514355	5.21474630074878	4.9968960522369	3.22345014044377	18.616007985517	4.37269377167785	8.70001827109669	2.73978976352882	2.89817384044837	3.03906014542297	21.8460480969884	3.48249595705919	5.46709681299909	4.27144968421621	14.3193402317523	6.48644913609587	0	4.84741890891962	8.18116709866088	8.00695700017742	4.79998622284545	12.8187791078431	13.3740828033411	15.9024002164583	9.71362790845662	9.64748124616846	10.0360327042439	6.73128702207862	16.373822006705	11.0494614952563	9.41311425923376	10.7930993125613	15.4017020074851	9.98413070920576	12.8139143093181	21.0566082067497	5.94095605122371	12.5254633938779	4.95413526120609	10.085336247783	7.33673965436155
UBIAD1	11.3541633771599	9.92090446472833	10.5910493673199	7.64206186287068	13.0328924553876	6.29611308282357	9.18635594938393	9.65978717607225	8.68444520670796	4.89067045443317	11.4200010438158	10.5384491044758	8.03919416924396	3.87571565748111	7.88065153033668	4.44837302879973	9.2775566434977	10.4449953567359	1.73320507041335	9.29148920794832	9.96616409519131	2.56623783680888	0	11.8914683901128	11.6811512942716	0	18.7086845781985	6.30914973069358	11.1933482298322	9.47205271388213	14.8718200509731	10.8797667450751	4.58438938650424	8.42097509240975	13.9349804093368	0	16.1006027732595	6.87357971198114	4.62493174096263	4.09615903092741	4.44669895927095	15.0997840273465	4.8810749495547	0	11.3297661271249	6.61349860706363	6.65064679959598	7.15799588003008	8.62242
MAD2L2	19.4110704274233	16.8458584340423	34.3944059950556	25.0244894715497	26.4776592684952	16.1834542079163	18.5305978267095	29.9171284710367	31.9401715882328	54.0950159681779	22.0293398931698	33.4395404563459	23.4696023036166	41.538336380141	21.5441041085884	37.8436217011847	28.1062105243914	24.7805170545578	35.910468061994	40.8290165731252	38.9749839031237	9.27866828539369	22.0487500156178	25.4640697906574	22.3242234495927	32.5723334325477	121.365920553651	31.7188965905587	26.8524704622951	14.1799841722245	32.1749598900533	23.0921401151935	19.2267418360797	11.6034425904551	26.8218688143116	31.9601695694642	33.1010379625862	55.4486079704187	13.807299367697	17.0193766828797	65.8549331848541	27.9848751810271	16.9172329109529	5.56712254922449	26.7403598587607	25.4021272366876	30.4122764988535	60.301429727935	21.9690783088527
AGTRAP	33.0390526285751	15.4025435417921	43.5986333677921	22.063232861462	35.6762016126442	21.2671755610155	22.8687107601492	18.7659984819382	64.706620260997	84.1580726176543	27.8772819545537	66.3609355977861	26.3685086805083	93.0186731153997	9.29636374932869	90.302624979412	31.3299469931202	32.2581153253612	42.4487281239105	26.807719988493	72.8606840632913	4.10749508076976	52.550979034012	26.804475038305	7.43669442856435	124.252833292342	46.8855303439892	39.5295694584285	48.6379978560643	53.6785639983333	44.7253543516361	33.0044385347815	55.1012400306391	16.1754905187114	17.0406443712737	54.0352372582284	26.6675224073055	1.80764595467165	6.17861851765166	38.8322513364717	14.4205369770415	99.2250087217223	15.101329029394	11.5352689101993	19.4626100556281	29.4219010830509	2.40936060927774	32.0281533164275	9.92349745569438
MTHFR	6.4890916253646	3.68846727421961	8.39104942313685	3.74644614764827	3.46968410322459	3.54946192893246	3.63529348031773	3.61654486323612	11.5507945995411	7.91109594166339	5.93887005287253	6.75762004846213	30.2114823671289	0.823207876452962	17.5034402120176	20.7163012907474	13.4343667301921	6.69037153688009	10.1540039052683	3.03714869693878	4.41992726389449	1.78419832304736	12.4920604634762	4.33521476881408	2.17323745009704	34.973548537736	5.96484387722572	30.1353279217407	4.31691761119414	31.8853835537036	11.4680463956016	23.3145019880191	25.6038070336118	20.4197203218235	12.0979384878663	3.04469613932529	22.8994569386371	4.23753913743764	0.696303098636668	14.6190927790567	0.927555159386441	25.0665506200053	3.11063692583208	0.745388930899837	23.9137498525694	19.0138716470329	35.3781185148819	5.56224844625109	3.38031355170108
KIAA2013	13.1066766383988	5.9562830340147	14.0625723519735	8.29032707516117	10.4896309911371	8.31881804390654	7.32817081620622	9.65088731440215	25.1235546283456	14.4050508143014	12.0348545051959	15.7124605987568	25.7073647940999	16.342350577504	6.00581809396754	10.2828824640635	18.6971638326872	7.25574846996502	15.7176509838389	12.5154009323417	15.7887925159711	4.14677812151498	10.6326241404108	10.6655711254387	20.5528069474445	13.8545867138052	13.4970363155558	15.1419473311832	9.75605409487125	41.1780011556789	14.1872816508594	28.9844894170659	24.6862403294992	12.0192544595406	15.2990909556965	27.7471351073991	19.3037269662496	13.494019993808	3.38413409103414	35.8092125744283	12.5615537673248	25.1433626901857	4.37454724148519	14.5684107727015	28.3375845359559	28.0257726869124	2.86347877672014	18.5025905045604	17.7352342264672
PLOD1	2.5592598166452	0.36931266399174	3.11736642713342	0.864138732787053	6.75247163272332	1.82215264556772	0.506102332784292	0.605800571460675	40.0177424297611	1.04107436337167	0.6727686785814	14.1767418657454	45.8817	0	2.06066807089021	1.2801988649033	8.9377945960923	1.30687984210248	18.4617931339641	2.00811849971486	1.58759394260341	1.28411406467705	13.0596073593643	2.58147511756293	3.64904905781553	7.49534560330212	4.77212624356129	9.26313311883039	1.14143615285655	38.8933605417054	80.1566400494002	25.0527951711655	17.6087843492281	19.3202347326843	20.8946525870379	1.31192275398824	31.1849427246252	0	2.25194171363149	29.1697505008862	13.8892397866662	14.0285791385217	1.70514575626689	9.64006907017529	72.1410714095753	18.2189121085484	2.40999766494501	38.0085779662661	41.1087559071633
MIIP	12.6197966677864	11.8123991300146	23.7700254050714	15.2899896504976	13.2855755110416	16.3773575801402	13.3977115588017	18.770001860002	12.3204021628654	22.1412429253385	17.2673057306739	13.8163374368505	10.6470890646716	24.6553065674405	17.9160199917455	11.3402245326502	19.0104297705086	23.705611636568	21.6575491056105	24.1040372946971	53.9662138867353	3.30850831044604	27.1971188472832	9.63918402360033	17.2613191100064	12.8950737438179	22.7281950488028	17.6539145047614	33.0820485679453	7.53050995578245	26.8267282149015	12.7342777886907	21.9128385834325	10.6629402256161	10.5203622117737	75.714245474855	16.1742294147989	25.675281063205	3.10486161922742	10.7916859069811	13.4953292718846	27.5531210948921	13.8274	6.61747961299277	24.8131510327252	15.7302596524594	31.6489812916691	14.4484222624389	12.0343907854853
TNFRSF1B	136.849609852176	39.7876906896993	125.202398613537	55.9705823454179	125.312391051611	83.6783693053693	51.4795969843989	138.448180021656	30.4888871110745	87.0748498335436	127.438981017165	141.87483488009	74.8953130264042	113.453785329343	26.5429327448155	138.842692915168	123.105382550421	110.815242302454	59.2553814864557	169.091828539213	195.16946947651	13.8095693567564	33.3900967289606	132.899479299876	27.3439121395235	369.646289609473	93.7212054490703	165.870931932447	151.414973028945	61.3392472491954	7.62693188423442	49.9071939162344	105.601634465475	1.08793228359462	0.2203769327057	0	19.3316526822077	161.343082751872	4.75941562123378	157.921615493824	6.30388468320987	217.51484051839	45.9092835220098	3.34045182738894	6.82880354074316	181.079542198946	37.6621921616786	0.65174024473122	3.62885297746631
VPS13D	11.0875575987568	8.58774712379331	8.48021144271656	8.1276405737406	9.31981447016204	12.1175152698675	9.06815653766908	8.81004862162528	16.2810857827957	8.60436436184703	8.15246897599286	16.6171024620959	25.2222926000824	12.7393209564871	6.80600960260121	6.16703009529167	17.2038	4.39952820189095	4.2425016099191	10.2842995359527	7.35373911963208	2.99733327599923	4.98047653199458	7.27439980804428	0	4.51687146067784	8.99538106215748	9.48050379776632	8.31931499764646	28.3562323150044	11.8252881442153	19.7155150749674	9.32077287526938	41.7974862032318	86.1207194053367	26.0697114537275	62.5083153799667	8.53213999562617	0.494285204784167	10.7734159536227	5.75704321188571	9.01670842838326	2.35281729268518	1.63123621605397	22.9673889849873	11.8759761647786	7.53564539890048	2.95246427253355	5.5361567946748
DHRS3	19.2668515952661	22.2127254811996	17.6242090280893	31.6464624283741	19.8048369570274	34.2621143437692	37.0353200809759	13.2868919198657	63.214683589481	82.3025467252559	19.6484026836585	62.5568967430453	101.645250323257	122.337160631592	1.06970291141041	145.622741137209	20.4383059948781	6.09999547251391	17.3793	4.35628412877094	2.79522883083141	2.56579424436755	40.7205600156235	30.0601424263383	37.2479688393435	10.289012748278	38.8784828142878	18.4310433254568	3.08312867267186	79.7816887331979	14.5399327830101	42.7360919139098	50.3006255549799	27.2427691452468	27.9874648329386	6.37084790605802	30.4911344616319	0	3.12625567659683	50.0294253765189	50.4995025365121	7.43923146412642	5.35636991376476	5.96653536591036	84.7681093869612	50.5911598619247	21.2130110826455	105.490772361171	99.696208933865
PRDM2	87.1674816142199	35.3690405769808	65.4051404149206	55.799507039888	56.1453043931464	46.3862852010436	43.220221479974	75.7511480440386	31.3381073358522	65.6603406281397	98.4361392968035	63.7089567879934	35.2921214575433	97.5298403600173	150.688152651121	78.8121494245187	77.225722886149	87.1969266519622	17.0837051146683	80.1810687617639	99.8312321664567	19.8369225270603	31.4044697299541	61.1686739849326	49.7418904964184	68.6703459003491	69.7520395223328	37.7774862096237	91.2898295901276	46.6977467870006	21.8451047325738	40.7678445813529	21.8028804763512	38.2417573338024	21.452153366307	5.78616400857706	25.9558854539667	44.7255818432454	18.6607427510265	30.8969	7.07510484477114	27.5634059477059	41.8563716438526	33.7884901714526	42.9954030030249	29.8855329693579	47.7705211240237	3.55091534324842	6.87348723941715
KAZN	0	0	0.339329287963182	0.201660512996113	0	0.177369496845306	0.166586710441573	0	12.2033724563249	0	0	0.864636222348343	2.51181558162405	5.02340908634235	0	4.68020181030206	0	0.9951436987501	0	0	0	0	0	0	0	0	0	0.106651354376214	1.17713532347679	9.45532174024646	8.46755206886088	7.69285424061169	0	31.0547867899223	29.3475757134258	1.94840620372535	27.3789647683522	0	0	0	0	0	0	0	3.8402646950367	0	0.145826588853599	0	0
TMEM51	0	0.224424726487975	0.0682398918807153	0	0	0	0	0	13.0683324079295	0	2.61469752954016	0	3.51772594844063	0	0	0	3.64529618180536	0	7.29355207670482	0	0	0.137817358923261	12.2410855881873	0	0	6.83307891671354	0.797617993623842	8.59879463679587	0	20.3816521115557	9.1490693485538	3.06198847651078	21.8971553730282	20.9489177038856	33.2948542142782	0	23.1480978763817	0	0	56.9951476172142	0	1.49027482205173	0.117789043121862	0.368360350723257	26.4873831928794	28.1653347272737	0.961297629619453	1.0764273823609	3.44311432562257
EFHD2	61.1659165627438	12.0884553389592	26.442717741373	30.0277237739122	95.9494727040362	27.3773133980284	19.9515057265587	28.4645164039982	14.1809	48.4357065718218	41.8583435276351	158.363816537842	13.6435421743688	45.2832057124941	7.08514380889685	83.3866602307852	42.2433893254998	19.5483876321995	64.3004787944044	24.2106902971397	40.7932961501109	9.39444057863788	15.6693743876025	80.8841552753693	22.6957207627338	142.623738692383	36.5567047245747	73.4929020563514	30.7836119950128	18.8349991307612	3.63647110097616	30.9008485592759	69.8471459856217	4.55820020679282	3.41936753800705	21.8937974288071	7.29404513934977	21.3496570874055	8.57742107334994	80.6970061878462	4.09961447618139	95.8618777553238	13.8350132906155	6.36921870316201	14.658184989356	121.33570278325	102.46208440179	1.26519021830461	5.93152841475649
TMEM82	0	0	0.510661381574047	0	0	0.282074715950761	0.128779352033812	0	0	1.17512513626472	0	0	0.472965522546736	0	0	0	2.15519809841921	0	0.706095012144834	0.171433371562975	0.824141515213159	0	0	0	0	0	0	0	1.20490648054516	0	0.451309564964658	0	0.272221287595801	1.05204243518367	0	0	0	0	0	0	2.0815671171598	0	0	0	3.96026829209544	0.81913499344692	0.35688029521138	21.3959964925092	10.8552229675269
FBLIM1	4.27573695579972	4.65893125758414	1.77733028884406	4.77774436711707	3.57583902325119	6.12276402350666	4.77397755538546	4.51343666163419	22.0087052179264	3.02897744733897	8.70983901728592	6.66241855563802	67.0692356099354	5.1922925975393	2.15933206287888	10.1389697398629	14.575048095052	2.77580572447431	0.42721897535801	1.67209705744747	2.17234593175518	0.743410613466682	0	4.33327621242394	0	11.3382203242868	0.995549064000154	4.2831249000197	5.89782823012496	13.3422768849318	123.008305548144	43.5940253673906	3.31661353878023	69.9029568608754	99.0861470495623	0	91.1165662738815	0	1.17995598620939	1.93224766777707	5.64986511158227	4.12535103335478	1.48595187435308	0	25.2452025462078	5.15239719212823	2.35821166316959	3.11464835313067	5.27576709548085
SPEN	14.9585637390424	6.17114254014716	15.7494155461774	10.6921444227827	12.1396632456063	8.64453409813931	6.60529052691541	20.0900854981286	20.9192064043683	17.1220053903392	10.783310813062	19.6805570304625	29.5817657904524	6.34723548548805	10.1643958181165	4.43335636661226	30.8359188460719	8.76469689700515	8.85518951200453	14.173144057669	11.2373931591593	2.95573616362839	9.00564701696938	17.511468114993	26.1314904512636	28.8917815247396	15.833527977677	21.5222652522725	10.6787856426059	29.8634868478008	17.4853680546223	44.3211236904998	17.669987661665	30.5841308405256	16.6274475167785	6.09021021576195	36.4201667034006	11.0498648768115	3.50671623391908	35.8979027526472	2.84237196415886	25.8254863299996	7.84969050405777	6.87144228648636	38.2669558226145	30.8822767401953	8.26010082488883	4.57507635018697	3.46510807124957
HSPB7	0	0.150344830904162	0	0	0	0	0	0	0.0298785770483049	0	0	0	0.113628125597258	0	0	0	0	0	0	0	0	0	0	0	0	0	0	0.581727157450767	0	0	5.80194381015834	0.657934180300226	0	36.6547091646492	38.4604047912076	0	21.245595332616	0	0	1.38836439567275	0	0	0	0	0	0	0	0	0
EPHA2	0.647417565875494	0	0.125802304195004	0	0.678168402777778	0.315394632803376	0	0	14.1816555497477	0	0	2.2090175642892	11.7302244311496	0	0	4.03523370737123	7.71327214454871	0.336834163068155	0.193160570519061	0.145364894959327	0	0.309260496301244	6.22912482503513	0.73856552848795	0	0	0	0.546047647972748	0.851495737412339	32.7853175058529	13.6461827992065	44.2351860809896	1.77790752880414	22.8934574165889	19.0892868188626	0	21.3935448370746	9.75793250930115	0	3.0211433570729	0.469176951025433	0	0	0	38.0704220276337	0	0	0.283350334353395	0.876968458385364
MFAP2	0	0	0	0	0	0	0.102735560311527	0	8.80715657959568	0	0.235761813611897	0	1.86781705561113	0	0	0	0	0	0.345008418205404	0	0	0.15892995638962	0	0	0	0	0	0.0881964332127659	0	2.22818800433993	29.5357271248092	15.3526897126608	0.15272529118604	11.4371948729476	0.539716456693773	1.87729969212285	0.937776141581691	0	0	0	1.38587653225974	0	0	0	0.663574409916456	0	0	1.20758546538476	0.123437040197025
SDHB	55.3106969165154	40.5252601257252	57.7454722197094	36.6613098612507	50.3716088656597	51.3805934225563	45.0312264937732	47.0192815073518	57.8341664444532	53.2292954418598	49.0807531423196	61.4566776248925	65.8300545528356	35.1058001818671	40.419023130652	60.0623693362236	48.0609436369491	60.8733767704763	82.2424268591518	64.9473501222826	61.9584178304171	14.9574682368157	205.677336405892	72.0264097848701	43.2347998933447	48.4121621884592	73.7898130012286	66.2817575361217	65.6775724902846	65.2840186661889	82.7102233866597	40.5490085341501	91.6681113255401	73.1725153187369	102.457253009366	77.9125807959009	79.4651169551057	88.1307477973096	18.0400028279007	53.9126900668138	175.836689690395	83.2708956652437	36.4893048304976	23.0213910065483	107.527801711993	62.0295279268798	63.1323520579212	176.007332327381	108.238710147965
PADI2	0.093497571166845	0	0	0.229989901143441	0	0	0	0	0.0535531239224107	0	0	0	0	0	0	0	0	0	2.78139106133886	0	0.470044973903103	0	0	0	0	20.1577264631812	0	18.5783925746508	0	0.162107212198503	0	0	4.20949912097931	0	0	19.1685376990053	0	7.31243163232855	0	5.4623700252589	0	3.48850876580802	0	0	0	1.17243602895917	42.0992817365793	0	0
ARHGEF10L	0.294657129597572	0.369650920153553	0.68594830392454	0.572798677417459	0	0.580111577621834	0.324951845417217	0	0.698962591856611	0.738657725953552	0	0.224009118067142	2.60934189630474	0	0.577746810548732	0	4.38542582264193	0	5.36612318145393	0.214240736164906	0.235317815535306	0	8.06286953483529	1.37132718745228	0	3.1511841237931	0	5.22892139846189	0	1.72457853934125	5.4433342636855	2.67449013634782	8.95107023555988	26.792876664721	14.0847339239466	0	17.239840134041	0.591957312774261	0	9.81252565642845	9.89576226569418	9.47251837489904	0	0	16.1461602572852	17.8188033651783	0	8.53623523078839	9.20293085754305
IGSF21	0	0	0.260234932053309	0.140065144298613	0	0	0.0347633395276969	0	0	0	0	0	0.191639313348675	0	0	0	2.39415486020245	0	4.21566323511689	0	0	0	7.66579576073281	0	0	0	0	2.20901997490087	0	0	0	0.648987882713732	10.7729413468874	0	0	0	0	0	0	18.2630711988418	0	0	0.2128539521764	0	0	57.7917777617558	0	0	0
ALDH4A1	0.264678497471618	0.300190480839954	1.91063601562918	0	1.95835530989191	1.60235093977029	0.417596403690746	0.214222625722439	2.44869035444452	2.90987084627327	0.494873114533434	0.935113079239559	2.83064193977811	0	0.881533374412788	3.72007839448737	10.1497181743639	0.67474562090092	3.14864126488046	1.35672226643313	0.239409252880333	0.328309732138615	6.04930350987957	1.21092236320374	0	4.02114820406624	1.74422471282585	1.58211535331879	0	8.00093882756537	2.02788994829386	4.03795514166965	2.32150934806657	2.23797373604721	7.25722294358209	2.5017512258581	4.30771554013034	0	0	8.90710982325633	54.0537382321677	0.908598613841955	0.546576522430516	2.5790677701638	20.7477494309012	5.90129069090429	0.545686348779214	32.4910434376327	26.1783949360311
EMC1	6.18716946949047	5.61096902190414	4.36468436446016	5.32975453268509	7.97200654369875	4.99565763159758	5.47980423318356	5.79703610434275	12.0819904422842	5.88020621731063	6.26180013440081	10.1625213579003	21.3968202706742	12.4695989253631	4.6452107420976	14.1592687238327	16.2892388227969	9.99787847791255	4.50089562027552	7.60729	6.52153857382318	2.59822920449889	8.75249555575945	3.93473700694031	4.35929292268794	20.5211913504411	4.23458629930151	7.23103561137341	8.26108785669396	25.4941	12.5105079138402	10.1589360347637	9.12562539494866	14.9064643057255	15.6524509324675	0	9.86987946555207	4.61020699829422	4.42291994897298	20.5780763077985	2.71321685715126	8.13744167975576	3.60815065807053	1.81439533140929	20.9589967733197	9.16401144560105	4.89127659543934	3.77783514822702	5.57943691135051
MRTO4	11.9535853020487	13.1450327681734	15.231419844863	11.2920978232463	8.81360426424924	8.57289533670191	7.56453436214718	10.0801106973162	28.3034690604726	17.9336263903638	5.29822584980343	16.3102383860609	20.9958684718055	10.382226464894	15.0517262422143	19.917753817057	20.4309425667599	14.9054580894355	30.1942059278286	11.0554432202422	25.079333571958	1.43240141664984	32.3705197469676	11.4408378312272	26.0038727677257	11.8827408988293	37.3963264200707	12.4713436321808	11.5308998455025	27.5050005193474	25.2598082215582	20.2283531051444	14.5604208711775	19.6102835275677	32.8270278797324	0	19.8387922675082	15.2012939291711	4.27674356140223	7.34633516952803	28.9278364561888	7.96777662578486	6.9351349697723	5.09888421847471	27.8915238834815	9.78753455154795	13.5472000849797	22.8697539893446	18.7204958741366
AKR7A3	0.227191279758518	0.350694462709781	0.332457052201107	0.488930670248863	0.419485609965636	1.07789311801453	0.371734552518427	0.541416757714918	0.623560501466898	2.08448758504743	0.444829765872749	1.71940193279237	1.12120187561333	0	0	1.64988186845822	1.9197120510422	0	0	1.65430067119194	0.794228550931484	0.233113274402298	12.9618365372324	0.872540197752227	0	0	0.842209511269065	0.209743329743388	0.319662436467091	1.25918929901191	0	1.37250461504677	1.35274086317431	0	0.337702756735144	0	0	0	0.179667302868586	1.32452290698262	91.3940870232693	2.29025815789956	0	0	50.327218304839	1.10334478973007	0	61.9639618557349	75.9429641247358
NBL1	4.70056370226437	3.19911827109369	6.10295839496586	5.01869041800432	0	6.58351180032009	5.4141312757065	7.1223520091315	15.6278523624663	6.52291393491554	4.94787334161988	0	14.0350805182608	1.0828698650311	1.28594169592118	2.79306794096795	10.8223935755147	1.38392223197098	3.7257	18.5468502536935	0.248495113592086	0.215789911571154	0.228317383080951	0.636986182657249	20.7172470685123	4.80653689017063	7.22432886641354	1.45370223469416	0	32.1661426618367	36.8460742394068	40.9501763665576	2.31330606085544	22.7874035901113	12.6777857222786	0	17.5520839358634	0	0	21.7634853518707	0	0	1.31306523788429	0	15.8651454345624	4.71696920261845	0.717812244455879	0.852514919011083	0
PLA2G2A	3.64577261918773	11.1243903712487	11.8670243880295	29.8687217186237	13.5146149563541	37.6910774449532	20.4114860004003	11.1869759691012	74.0722752761836	15.5303518966626	6.9880374656618	17.8760929512236	18.0253371505111	127.289748180707	32.1715927928867	14.8380206554743	62.4060890057058	40.9892246775969	10.6911928579442	21.886725874947	26.7991486718554	0.473091499035453	181.478538316616	6.6418641002661	5.16851958093643	19.030086564681	14.3149048890165	11.6142851938666	42.6578511870569	15.4764526297669	11.1937954499987	8.12438606174312	23.9006183024557	56.0770927274115	58.1981631815992	0	12.8460935919853	6.79589182856471	3.92242476722176	9.89642959761252	1258.55077106828	27.507386652533	0.441219424596924	0	473.187332744898	48.4299377258171	20.7660578982461	2944.3194582645	3506.51963571974
PLA2G5	0.461438363534302	0	0.327638968068306	0.210769965870019	0	0	0.162481321759986	0	1.35979929204757	0	2.19288153513001	0	19.0795977516555	0	1.39540543225753	0	0	0	0.797066794197354	0.67425238893987	0	0	1.14158691540476	0	5.06547121545982	0	0	0	0	0.96101582646186	121.896987486139	7.20506207590876	0	129.999792257386	235.946962727234	0	171.387847899708	0	0	0	2.32381421570108	0	0	0	0.137906021183744	0.754156344151706	0	0	0.0668261137741318
CAMK2N1	6.79177510492633	3.02090995224129	4.4244474576888	8.73389071971095	7.78969265872103	3.14255494740292	3.81967156324872	3.70124163814891	3.02088299077073	4.3694792140231	8.81143024584678	2.92076206922941	1.52292309697273	1.0163717155948	2.89737351123353	0	12.7997823975791	1.00433056876446	0.843642537859991	1.56985176804773	1.90316508904969	0.113811283819734	0.827633695947243	2.86697232877759	1.96189220579465	1.79630607618493	2.2672046247861	2.55257308834258	4.48727396510196	2.33558972938967	88.6187029780269	6.24117420530943	1.42065177355405	77.4730566226429	111.996083238662	0	139.871574705443	0	0.462914404612135	1.59179175201028	36.024883109075	0.665864078497384	0	0	67.655	2.2624813965666	0.205601404668797	39.313486186149	43.1433103077313
MUL1	5.14883123906845	4.76439199603371	8.41191810125852	7.20937719613327	12.9447321845373	5.22196095309537	4.48112075760988	7.90251571319324	17.5617464991803	14.7132111099249	7.13320475736652	13.8625371568939	12.8373592890736	8.32525805547288	5.55503999319951	10.4410769037416	8.78539419373496	5.11040899594388	3.78208159902512	9.15257843181753	12.5324449164657	3.46778932226915	2.99146833231623	12.0913985577913	19.1312533253084	6.81291249545471	10.0756563490365	4.41025164972614	9.22994328836105	18.1488119170737	19.5606396776215	8.69013778462908	7.33918669944978	2.44965789203662	18.3094713416266	8.83600769277896	17.4011032635179	1.03953777992154	3.07316971350412	7.63653199423005	9.49079994792421	8.63462674208742	4.98917454785219	2.7295881401473	14.639056408174	6.4796244151682	10.178922163484	7.49040092159327	9.58730445611084
CDA	0.06224859349303	0.348207613744624	0.390383646066906	0.764319383618381	1.29231685827794	0.67896769099444	0.357608016531495	1.17422394096114	59.1633715730629	0.563609535822459	0.268475763753141	2.81356553509257	31.5427633655246	2.87104024169526	0	0	2.90948550442703	0	0.893463071871498	0.466863892610443	0	0	12.7002149216915	0.372637108097553	0	107.296133526953	1.28168152471926	7.14357267005982	0	21.0261692453683	0	42.2700123630961	7.33885436065641	0	0	0	4.74161042263973	1.14259336701699	0.682664011416381	10.2590698169021	74.8466888456329	105.048396417624	0	0	4.69097587277301	0.643359882651157	1.40233316113663	30.4188919787239	18.4881
PINK1	3.61677410661966	2.05875261077305	2.90859210459824	2.40050416179445	1.7974954520173	1.36407715833562	1.80848206986274	1.34533537881686	39.9518490113572	9.20270149370624	5.79247640664339	3.46674335187148	34.3783536010283	2.64719256820331	0	2.70290724703491	4.66610739518877	1.76359846037893	2.42010447871876	1.11992408925188	2.72204438508881	1.28405600180888	3.60629761656276	3.89566452001543	0	5.62224313294659	1.14000984782809	5.30306911666127	1.98440101534706	61.554980022536	15.1483210349587	67.5428307167232	11.6452446489718	29.3490886699465	25.0005016305662	4.7782874617737	42.5255148465945	0	3.45177042108587	21.6400458046415	23.6614428771265	8.40996121247954	2.70609418220078	7.92092947633265	21.2688697095588	13.5028758603907	0.356742795579243	10.131821822084	17.198154174644
DDOST	60.9157532796363	56.1316547471718	59.7322729894664	55.6122231128755	66.3874648053553	64.3541837627092	57.7650115898841	65.1335215361102	68.7472889425286	80.7491494847803	52.0940921285923	87.9022402305843	57.4737416883935	63.1603577636685	45.8075712673891	59.7690164987004	50.128643006315	61.9896868623426	65.2026756932857	72.5817687779482	103.185858802337	64.1505106607341	93.964378328563	82.1023556777482	91.5524577315765	29.6624555885075	90.7944831519276	62.6816817199473	63.3668329761968	39.4742607393289	76.2769219711717	48.7695327306456	72.9138376077654	44.9567917724449	60.5773202062924	84.9054803595691	47.2200544777347	44.1537016326407	69.8332826644416	50.8538727138101	55.1921486728902	40.3659450190858	74.892896537248	41.0350010282131	124.559180406099	33.3265860881136	78.689272909137	131.229222877744	114.755585628583
KIF17	0	0	0.298697890038399	0	0	0.223354181212608	0.0280810531518174	0	36.4055508867072	0.318647507029364	0.822153417116248	0	16.7532260097135	0	0	0	0.547989645187665	0	2.11325283526582	0.203762930795588	0	0.211145527832148	4.07691	0.571219668235617	0	0	0	1.42915681412201	0	11.9615432968187	11.8292291672373	14.1786523133003	1.60783279789685	5.92413565108798	8.10012626444703	0	13.2250938503236	0	0	1.18613623815639	4.78080387821009	0	0	0	1.6845692260243	0	3.90049321646275	2.48303449259559	0.0964388135749974
HP1BP3	121.841925274715	80.9029127734803	118.255295687424	102.83032125948	104.318958490535	108.491527836839	88.8461995950027	129.600682690821	126.803737336284	96.6570821014882	146.249434187632	113.254352053384	173.217348872978	153.490796713704	89.0244838222659	158.178670030225	157.210650194412	105.380409406957	93.3493732898298	146.06966381031	100.886093353647	32.1334742607492	41.5894801102187	116.819381935035	142.425499525347	63.8945691051169	227.722517663105	94.4052007038949	119.599826929365	220.059271953439	105.374918047747	213.611806226922	64.020641905769	187.546761454812	81.5918839715027	88.4580118633478	125.559633018552	91.0740446114998	22.3470558350763	84.6512071605264	61.6300692561632	86.6758603400333	55.8717304303182	38.0405440614532	127.619463338791	116.605754329665	75.7074659825593	64.2413946952466	67.2081893240328
ECE1	7.35127657833985	6.57337918927313	6.31411210192506	6.57099375283346	5.76085898497319	8.5196728440453	7.43762660019913	4.21125104074032	90.4674857249398	18.8372770557091	8.83371467859175	5.64738431524508	159.462394795182	0	7.59683595878472	7.44532318011121	10.9275187646994	16.098650198044	0.773946728200712	6.68400216776796	13.3785257028535	3.01500787884698	0	3.6389760080425	13.8263346861635	27.0883257636223	7.47307013542262	3.61701464467781	10.9802212476462	123.833036835691	69.7920140098842	137.328485569238	1.62907255695813	90.1338932210465	101.185159551043	0	99.8331293090489	7.77269048358205	3.07406327250761	0	12.7515675328296	17.7375043575676	7.07769739337235	0	19.3804670270808	3.29205454762626	15.6125530329124	4.59389159742287	20.6103163010089
ALPL	0.221951441463637	0	0	0.226500976672211	0	0.201714329745642	0	0	26.9028437307333	0	0	0.249754241826043	107.788200266561	0	1.85904014039471	0	0.898133678216666	0	0	0.249785559097515	0.594117758892755	0	0.228317383080951	0	0	0	0.20518237327475	0	0	37.1621190523145	11.4293994177227	65.4506127929327	0.497573408142755	2.16992698195706	0.298918631957032	0	20.7080791602415	0	0.161320036690629	0	3.84190121981953	0	0	0	1.32925575726222	1.4279812600419	1.86359097723786	5.25732403146986	2.33201344811709
RAP1GAP	0	0	0.271458082800144	0	0	0	0	0	0	0	0	0	0.103823842501723	0	0	0	0	0	0	0.0752422348508789	0	0	0	0	0	0	0	0.0552543090625465	0	1.36493047550357	0	0.197465139997848	0.105254139276908	0	0.184047634472564	0	0	0	0	0.643901735443957	6.27331107084474	1.46628425973173	0	0	27.4432145327466	0	0	2.70294139535148	12.2923293644826
HSPG2	3.17577056223977	1.46248218201604	2.43669966987908	0.515107756868192	0.930965257903384	2.6892811933509	1.61252425995187	1.13370676893269	639.963818236654	0	5.08118771715736	2.80620556617959	474.399456283723	6.19718913903308	1.35365907360107	9.20486372691072	12.9379189779913	0.61180414925574	0.543242068665797	0.261726028641344	1.85189654297711	1.31875987400839	4.91081951756109	2.69738009686301	3.64904905781553	9.55437840138117	2.38523544167573	7.68696661176819	2.14067685654079	785.919310566311	54.7524393598772	665.562144423893	1.03466961459694	61.4241191606413	26.4185650682591	2.52525252525253	94.4015528484385	9.11947895485457	0.526739774829203	0	6.6718437537356	4.30137127716316	1.54245709879685	6.57914411316128	39.4678786158198	9.17613974364821	4.56681389867412	3.1621011438731	5.15807863623235
C1QA	13.6896889974786	8.25877755273803	26.2280814129614	5.09940659569603	26.8054136283337	9.78636620412155	7.14685586169747	11.7035914961352	9.1072658554808	37.567727395045	13.3589690519056	14.8254584960967	12.2617963309809	20.9898358499098	16.4581923909853	11.5655207494105	145.629983900295	10.6265879046747	1263.75098845864	30.6089162224948	15.8334495755835	5.34415109755288	5286.8072760835	7.22262222860176	3.20839830339898	86.3330753527059	10.3083722657749	1561.52658194863	20.3647935915818	15.6975225865603	13.0113187733297	9.58293652142875	5556.36400840051	7.39953584275694	2.96175613961387	10.4827538142419	2.91482003639345	46.104474262678	10.5095051084383	2481.01292568484	28.5986058217062	324.788637243349	16.8259944590876	36.8007149037598	38.4757393428373	7720.3666092661	13.9674196452711	18.0759215180358	11.0001512332242
C1QC	11.7297302077013	5.02171547740836	14.8471838022208	4.82243631106286	12.6507558893462	5.52856563453111	4.48944637444995	7.02415685449194	4.3050329552371	15.518594949912	8.3681966711919	12.355646122788	5.38658428343302	8.45623545302263	4.06787851301269	1.14755615362793	105.048499224479	3.86267785060391	960.994025262415	19.504180561257	8.10568171428076	5.10639641659051	3601.25701803684	3.93050514557581	9.28469225019495	18.5904587279928	12.4877378222933	940.506986296655	6.92443448877815	8.74483134101324	4.19169964461772	3.98321173751963	3881.41797425265	0.700745312714603	1.79328318747341	16.8010752688172	1.47996205377294	39.9786016950727	4.88126418624705	1624.6047328391	17.7993875269827	115.307906917196	10.727926334351	8.20870744020155	10.9811310439984	4448.58436430359	13.7512774881156	5.77230840505886	5.01246315065949
C1QB	16.9701062291363	7.93956094008388	25.198448713519	9.42464653748347	22.9193828963983	14.5628903652526	7.62398380787369	13.2379699458944	9.8025474421431	32.1976939838878	16.6002748074194	15.5576119039844	7.00499407212054	29.3330036719162	14.0701508239338	13.8602362730102	126.082808172017	8.45551380127315	1418.76938505838	35.4033492167327	11.7866378891007	7.05541982860547	6402.30138602751	11.0784863964485	15.582951272673	85.2222663709984	24.2395994605193	1504.08882957809	20.9131080296071	14.3311167428506	14.8930383344284	10.2584993083251	6172.18849888149	8.46073276655832	4.27393467122383	0	1.35563497525329	42.3766569381869	9.24338049631886	1956.80371679153	45.0514948647091	266.273560985836	13.7751207682283	36.6064339718514	30.7567783361317	7828.76755065392	26.813774131916	20.4492010442156	6.64854192521677
LUZP1	73.6548128058861	36.9899967328206	60.2064765251686	86.293836117495	71.6974196839987	58.6771416263905	49.6979804790591	61.6613946403766	220.967797151658	79.0157852002861	76.6587442578141	70.7813762383544	191.860989914984	47.1155599261305	13.6084609913425	84.2196755004937	79.6514143078926	64.061312439826	15.5615622091409	52.5177438291974	58.4113790027521	5.72584610927789	13.4450024930704	113.067274847875	37.0860294511497	20.5580724038624	72.027471720945	36.2597663299606	66.9976171868676	237.523387566385	77.7384104718956	135.52072969526	28.4790915181708	56.2286523878201	47.4756149205277	15.2642425719047	87.5120857199486	14.4102226509358	4.9356564525324	26.1246916012486	3.72864692206832	25.247879973869	20.3363869180831	2.95726264301008	42.8158030081761	41.1257329088682	30.1536412754565	0.823906221311748	9.09916287505346
HNRNPR	102.591007262153	73.3019193289868	116.818124605722	86.0859735220246	102.820030317058	75.7376230569012	92.502284751239	125.856090917697	97.3060640487985	115.10638379218	100.103084779553	124.706809990343	116.377989008907	128.35518862236	88.1969412286719	116.066270817551	131.999526806796	123.929819442258	118.965917120261	130.577122493733	146.886324009431	27.337403127726	55.5861586819459	100.62543005336	110.161528924312	58.1246838936631	218.728552701231	85.1534294626039	125.324880517517	86.2701735606645	134.038842451686	85.2273107652738	67.492968450008	111.631380662785	149.293372825483	114.329156960344	125.473885090076	68.8926097804625	15.3549094654234	48.8511796626956	85.9913783928636	59.6094109073959	73.7520877266898	21.9644654549056	97.8062143107311	61.700220872334	105.367979607243	85.3778083389275	71.4169039881785
TCEA3	0.896027439344762	3.92243061576496	1.96891486935697	0.457879523615909	1.09458739801338	2.68333535383801	1.00919317674769	0.770233730552037	5.61627260897393	2.16393560066237	0.394079662415598	2.6691456709945	1.19647404691256	2.11050609936263	1.17070194027046	0	11.4553161386803	3.05329954294442	3.8837174394094	1.52257905991647	1.30945977660901	0.674258820991026	19.5333653570041	1.14497408079436	0	1.18911719939117	3.00505	4.12333210454396	0	2.07284785428128	15.7702497161121	18.1083956655511	1.95954212600442	21.2422613562505	18.5012675539359	0	13.7291551782105	7.93147883650417	1.24154093368556	1.61390540053068	217.291793568325	1.93349702948798	0	0	109.911346472105	3.25012276850421	6.86132280437472	202.630308669745	136.623362444387
ID3	30.066268234072	55.6108120363706	155.371542933194	38.4128719384895	15.3465433191057	48.7220593357873	28.625036411844	63.2660978791975	1018.74509101653	181.110091280683	50.1978412445588	6.58996057092203	1029.86858117086	20.4550808659326	158.936788878842	15.5258464228628	133.721673832734	120.912419683554	108.995384246192	166.20807734652	235.806694022472	17.2517799384575	83.6602340867664	7.81186255970925	60.9303555121812	24.8271270922812	146.079929728265	113.904976845499	221.320073147316	1023.07750056485	1219.16584930943	1122.87674079129	125.925282232006	1143.03921923935	1393.77620528249	21.6347134066459	1160.50021467734	32.3649489500054	16.3970514565172	136.894308616982	8.4657	42.2089340636108	57.1701792405821	33.6772453453985	60.4428336854505	144.940822656229	32.9813816807679	16.3020882454935	13.8531170027721
GALE	4.25009088369456	3.49549025410757	6.4403174442251	5.64778425635523	7.3312840041512	3.45433907206202	3.25464522725973	2.53117474130217	19.1010145543926	21.0544721069341	2.60862250159541	9.54210621524757	15.7522596171157	9.43359829795813	11.0620490341506	1.40747415036717	16.4747245379583	4.78477130445333	6.18893084296835	6.60296651653069	7.94265677607851	1.49738875579804	18.2513001587959	1.64332002924751	30.5701042529599	3.92662645313851	8.93014983684208	6.77125	8.31686420011299	21.2515876678947	9.15886792543328	8.6173808350135	12.7319566174912	1.5186718014471	4.19605815055347	0	6.66749661859006	0.591957312774261	3.05104605428333	12.4014494664617	85.9013830050253	4.66942336423529	4.40852326145537	8.57762479210638	65.645149222741	7.54631613221249	8.55923550731971	78.4346648808188	59.7794760285518
HMGCL	10.6503053117989	11.6557624602094	16.7040461007613	8.38357667652727	12.7434701733263	10.8074358221919	10.6952947694705	14.1035802599438	23.5317648340527	25.4067350552786	5.58817691892304	19.4832171537735	17.2486645703909	22.5267642581623	8.05982334712986	18.3482924624243	18.6899115077454	13.3948688335891	17.0729112473032	19.4287065079217	21.6332794187841	3.09858410541779	22.7052265455834	9.79383746618691	0	3.43601391465505	19.7874250555823	10.6354412066457	16.6265736488988	35.2220686617416	16.7344440768722	18.2332006447827	28.4476592066434	25.855376314249	24.2047903987661	10.4933276013774	23.4919863678992	17.4394783615918	6.00225687248641	10.5427286109052	128.742818964895	10.0551547303657	7.63388797150069	16.963563602256	43.7118533389859	20.1682062716632	11.081884725809	115.303092697935	86.3178838994242
FUCA1	11.734014582549	4.70954985246914	11.6320207849813	5.92149521681657	12.8792790391591	9.66011966853479	7.55188178688374	12.035668304324	25.1407067202893	21.1640771540933	6.54458055118273	9.36234924339766	19.0682181661752	10.4636193308467	6.16111952561483	13.8235212737164	14.3332132036184	5.39930456670611	15.1997096191662	9.03662959608362	14.0287340701357	3.04014940418538	92.6258661264295	8.43200833416862	44.9014681514972	13.4046555820959	6.42048613708285	21.7090246180341	5.68061098138345	15.2789193450428	14.510056016979	8.20811738332203	133.072303179321	14.808749426724	9.02804113797515	0	12.0401673913824	11.7847390388805	7.43326255471453	51.5292025359216	9.35426036007623	16.7199372192864	4.52717434076575	13.2577736222399	19.6542841880124	144.565114290055	48.3128499351322	47.7023409412396	55.7279167751296
RCAN3	29.3818326463118	57.4166099914499	33.2425224733208	41.0103139548162	6.21771646684184	52.2742930194742	46.1658456254156	27.1827006680382	2.36190268806072	13.3083645846209	30.8784838064624	2.20124193871406	3.55436727408869	8.36027234677378	7.18167660618772	11.7469152767439	29.1649248174982	56.2049826328462	5.27770026207606	21.380391125725	42.3453687986617	2.12612742402677	0	3.93016138817723	13.0770108076105	7.68633585242235	35.2640092290369	12.9648715374924	53.5256619151336	1.8974	1.94947850249756	5.92006030298631	5.80987529630526	3.24165921085048	0.874640678237489	10.1687417990189	0.317018303368763	3.09611629032815	1.6698369820334	9.58341401260752	2.30359979992149	9.11317988392378	5.77300309992786	7.76796670848125	9.64342361652913	4.54831183551283	13.4792860694443	0	0.526011888198952
CLIC4	2.70950248159861	0.287394144639142	1.7560512967522	1.48698709333576	5.4377902488606	2.00251898666991	1.34361754181018	2.00199218758789	169.454006789353	2.46960054196476	1.05751091784579	1.00605460070149	216.463463550236	0	28.7475183959001	0	5.98601594103596	0.580919130247878	21.570852117914	1.03579328732737	4.39184480033327	20.849377509555	25.2291093848056	2.52692625406991	0	25.759604638223	9.26445509945061	17.2926943491774	5.39994413096771	177.048707203043	129.085033174897	91.462092368728	34.1843188071574	102.413059349202	101.525424495585	15.7010524497067	187.607943714387	16.7658362663989	24.0942909211203	51.1489439068428	21.7324638517243	27.5635122606244	27.0265	29.9304447392877	25.0169719238672	42.3854213872846	5.9665895555543	27.5111800358152	12.4093047224892
RUNX3	308.571701862842	86.6606786553078	189.513904322067	170.365103228221	191.341664299388	107.333161332555	101.291456456701	222.192910068666	2.00982839226221	173.320396108724	272.923547394754	199.229165190124	4.04328650400455	148.764287722017	38.7879433013097	219.430985648401	198.415186740231	90.8963662644916	46.2081251612109	198.870184171635	131.540482320116	29.6962211887074	16.5534139327435	205.080333548159	99.5895787058647	43.0933303137712	200.452521343913	125.678393939054	105.383408110043	2.02950663733583	0.583480519382635	8.15940346567626	35.7409014490656	0	1.44410894101703	54.6014211537764	3.09263781268527	46.6124181554026	7.81952899292842	24.5224754008016	0	68.0106736393048	77.5444852292625	18.3995028191842	11.0384421164391	28.0450017175083	90.8068287545682	0	0
MTFR1L	7.43818584974973	6.95588930871349	8.47684443622967	4.11683441350613	16.7027739728226	5.50982924634991	5.77824086627605	6.71694991090179	21.0417535151683	12.3432306026633	4.49607854389363	11.4884662607956	10.6823974628578	9.94358840268703	10.7844921932584	6.53493299485434	11.1572241881547	6.38615306445522	18.8840343422307	12.1354203106501	13.7437254457179	2.58276378817609	7.27517934344566	9.14952064040821	11.5329140019557	10.4999372877455	10.7947884240201	11.6897354592295	9.30590216582716	11.9805841162978	28.2881131258496	12.0397339489781	10.8659375817968	27.0102987526372	44.1528693750272	25.0761593511482	27.205606988567	2.20014256923849	3.26440205190262	13.7227	31.8102886304475	9.98785439323705	4.58039860556414	15.648531236555	17.8827369151122	23.2122082852454	8.43960001937629	27.7102478651694	15.1507237503528
STMN1	65.9823939546223	38.4644668412415	75.0827375806024	61.2673004529476	75.5854006574689	52.0625942829144	27.7418638621506	80.5966906395221	140.208802313123	130.227308115963	71.9939170375998	71.9427323795871	652.77542763924	73.2259276089582	43.5054863488356	100.894139307379	93.4401495883802	43.5249383228967	823.842307084453	98.5095292763054	43.3740110906913	26.2945596960016	342.061206884922	87.1542423903461	104.382250389608	21.8804452457867	2614.57373523305	86.0369642105985	36.1574089392099	80.1833366015124	66.4343074293868	157.576437846122	131.888380132035	55.5855426787669	18.2694959588989	288.078417745704	128.010642589889	364.451046429145	15.7065903145868	90.5751585088586	240.663934991961	23.7324488719539	70.6060049409051	29.7999307382689	111.321896915894	175.535668922214	217.263839726444	458.805122274869	82.1919368175772
ZNF593	39.0782489475126	27.6524308076619	38.336341737208	30.5887612161878	46.7041210750203	27.6402322714547	18.2855656758473	30.6336691246375	59.528878301399	61.6553707451416	51.4878582558593	44.9664399183025	48.5926559624853	72.9415153133031	46.0144587902232	57.8271024255554	29.6152609286697	31.1118653234883	20.1172087338746	35.9308606848058	39.5476389639202	27.6367514811942	51.0342714140234	45.4336344753524	91.2503130819271	19.1835636855099	46.9014388600826	37.4502209445541	35.1364973282397	27.2293801150808	86.8222703219503	64.8279472696644	41.1528087218572	52.9161190350365	79.7345565941652	28.1009680568763	67.4365414780619	48.997575881589	33.5952312127049	31.996498699762	121.817370791744	31.6941008124085	34.1358	33.567449749234	93.9602504038232	36.5261376606689	32.740793380858	124.768501496381	70.3456570141774
SH3BGRL3	1172.12541991137	1270.28735759774	1228.70334570427	1085.96381699308	1465.47171300065	1159.14695474173	1465.79635188182	862.557851176041	551.95125409533	852.703020087784	1061.70176352226	1446.65914462484	680.141776088937	490.057015010837	609.422299101639	442.615976990677	721.792855090398	1378.54509236897	1586.57584308934	1079.85654428367	1424.24135042635	163.645036682958	2279.48477383112	930.717295718756	588.607902903369	2193.87045445668	1678.92562538784	1560.54275379008	997.165	400.242582009345	418.303556343769	549.23608301893	1938.41867623657	162.23622289665	183.522858001786	1233.55941331945	301.869339926691	407.640244275889	97.2503671475783	1841.77468515146	458.488655873559	2112.54118695901	407.502601857631	73.4773317926298	417.061924668294	1107.3858647506	965.582239721344	273.865796464985	225.592054987253
UBXN11	9.29728644477396	24.2099375638063	14.0157569987624	11.4908417333254	9.53523141621353	23.7137490775376	21.164846063012	7.27934700766908	6.78901446302556	5.5906474897322	13.0591985287223	6.76480246554499	6.73045391583629	3.75407070288608	10.2783953340653	7.46386420120331	15.674037319763	20.0800209509637	15.6499099994973	10.9256848322753	9.39489207386325	0.649183462014909	21.2681115588974	11.2557635972359	30.4337355698973	80.9857413465345	19.6677955314989	19.9969486971207	17.4607927376009	9.98212190946006	4.47124269965283	4.8441583989537	25.8698174095884	5.47190501762916	7.18211918632359	16.3662956146394	6.36234315367964	1.2868439508683	2.60447931904333	21.4097399072425	3.04738919072111	66.9355862652361	5.40755050886825	1.96244469585542	16.3822033153503	11.3190687363719	0.948397053999509	4.4466944488411	4.42436114835645
CD52	1286.79936559151	2049.96738452668	1362.49589769081	1567.25682076865	1809.35303270825	1977.73756076603	2446.56091031342	877.531325274356	17.2078174432664	584.086429956828	1080.92179283877	834.485613561434	24.5237267934225	104.715969731978	2463.3478928771	82.0574794079759	923.66759358447	2125.99401412871	718.081125028509	917.535248285534	1607.62390229696	118.731868237719	338.569880774314	1095.65219858194	2068.26487793245	1516.12301096981	1264.56590571146	721.963462709666	1175.42913193411	25.9381437872207	10.4563890761427	23.6052078294685	485.877010758108	31.4507653370577	10.2148186112026	663.417256914236	15.2435594256369	91.3520348262276	30.0206766217505	866.077536611905	19.4991047481867	1627.49868794445	529.83525877327	52.5026217496942	137.049771746853	143.264410296745	558.315220096391	8.5191766403832	3.88155050345716
HMGN2	273.278488792199	219.961	330.812590655217	243.56078786023	340.840625384773	248.157615525191	246.249939439601	308.582301775708	205.205674068419	350.350154257548	280.071900792259	391.184998661291	129.677478209114	308.245042480008	345.272835502828	329.344726263433	259.649967067926	364.46302098716	1330.07158023912	388.00410461081	427.06750403237	85.3632658514169	597.442274120092	359.409393858926	380.484095671231	374.399984176612	2156.55151858353	390.997572462215	373.884613602263	141.083545014415	333.483292913591	188.608808818657	343.814119905247	386.725774490932	523.019964315452	412.996430345338	486.477765547127	360.989044258137	66.8838696302456	268.252120526817	605.796134717953	396.975820275875	211.090261636734	94.0277043815531	494.324561937042	367.988587351849	547.060985014784	875.037069265738	414.206249569215
ARID1A	41.6544723596753	18.430522970234	34.7520884030716	25.0103110438001	33.6224931952742	28.1789259512218	27.4144157698817	40.3110411448405	36.7514264466354	44.7076007280808	34.309053686169	45.9361026283208	38.601431976458	40.8055840901574	22.8008756980365	41.3660176758035	43.3570033129122	21.8955480720395	15.6586596907783	29.4149	32.5491119854033	8.4754888635754	25.5535850012979	33.2717245494662	25.2501202927104	36.4639109705677	66.2794548893882	39.1975573941101	26.2064189728325	40.5282031513615	22.5509123089364	35.8933772058723	28.5098385591093	53.029137572588	38.8449678458106	78.9141475229564	62.3568562377273	58.622329301803	4.01078098058358	30.1331569289698	7.24780382951496	37.1621381738695	19.4611624272914	11.2393526564378	43.5877875266165	35.5053921811748	29.2783862935524	13.4544600115223	24.7862966894976
SFN	0	0.957633013515157	0.337607107732175	0	1.43334008869637	0	0	0.246541333270876	0.54365142799656	0.815021830359726	0	0.228873594029512	0.628879203929159	1.21603019646184	0.108813300641465	0	0.7849749514493	0	0	1.99870762551537	0	0	1.40812321114562	0.838038095430241	0	3.28898682760776	1.09095521021126	0.234666756778701	0.521917399264723	0.870127790579176	0.501166464947165	1.00765361607966	0.554911335898903	0	0	0	0	0	2.45760025165827	2.07730577842708	51.3758662606692	0.683598957101431	0.38651510636316	11.1762430617769	145.901296103068	1.67873960230659	0	44.049834619839	19.9239574044123
NUDC	124.699860469667	124.048186428586	181.955416639017	137.799421124009	244.074040247905	160.514656550129	106.531444981226	133.063832438241	142.182740366003	319.675780202478	105.605355264212	232.326401615229	138.659069590734	151.828944825511	123.10574307067	146.839326195484	234.46675868785	126.413195002572	126.431037187746	174.704807843782	179.996609094003	47.3122776632555	133.348014997184	285.807550864215	137.68727150216	113.540438715622	250.957340632898	112.130471067373	192.043210770002	103.084352917911	175.848704606466	141.652723270796	138.595869814766	183.255815348141	209.113707626328	137.373670813258	200.417479226256	169.042	37.7867422707677	119.003443993072	273.246085016243	143.921041356534	86.7791045087812	60.4269664724662	197.771936464018	98.2349585874687	107.813872087988	232.094559977901	148.76087111145
NR0B2	0.436645543274009	0.328551963824491	0.953947770908873	0.798988113861755	0.491723313192346	0.774805972532978	1.35713196985709	0.714065251516803	0.870592572081263	1.41176205361004	0.700228624645947	0.804551832447253	1.23779723186269	1.88981615868408	2.35070733542016	1.21208007485807	6.16410679882449	1.61665837956527	0.686775451898247	1.87891256581001	0.85980362607941	1.29161492348998	3.27401747362107	0.56523503710375	0	0	1.11585839968623	2.30302863201013	0.617787332888526	0.234123061033984	0.250503135547748	0.280597864257416	1.74733700045045	0.663710500099225	0.308133744835678	0	0	1.79148863748332	1.21702218209557	1.01891514067142	101.556805890567	0	0	0	132.984993044612	5.13877967876653	0	84.1443970856925	140.750527303157
SLC9A1	8.44087084545944	3.35140254100986	8.31006309922602	5.9092428076153	5.37603400955949	3.76128523642332	4.07077369306483	5.51773340771176	8.28476536432416	6.64733442843503	3.15312576118702	7.1113886452555	14.1306436890165	7.87386611539557	3.19858125964471	10.4537843173294	3.34469977327403	7.80705660893646	5.89014394998953	5.05099752127315	6.51809642664015	0.972715895015905	0.949495499652182	8.3600481575212	8.96370595458987	1.69495547351971	6.72155511549366	3.36727419319012	8.03857793079093	7.45702173196963	6.82379270501058	5.56210749367712	4.86906166037476	8.3587819032665	7.86192823370787	22.8857868341865	16.0895141735079	8.35785567389242	1.37514395857939	11.4091630903848	0.469176951025433	3.92655561180948	0.451035246200678	2.78018990985156	8.06500564893316	5.25968630940442	2.73766158138723	0	1.03427307771457
MAP3K6	5.59473747656611	2.24997292276298	8.6228909128872	2.23583238777801	3.52759095966708	2.25911966323545	3.94390312507274	6.04085664749257	27.4160095291668	14.5450229569457	5.02205735942749	3.30662011867685	31.4840873333456	11.6399070941519	2.95001608676139	3.93276153890568	18.3937766425118	6.09438292522652	1.9256762566479	8.68375755052245	11.006278056678	0.603221280857617	0.228317383080951	6.20850296371593	5.85270818086783	1.27405414220483	9.00391216720867	2.59524473691988	8.95568549570356	42.910978339491	3.13511703207349	27.5536721749175	1.11598967470585	3.91066057387504	7.1331005598712	0	21.077306950195	0	0.384500946269893	0	0	0	1.60562735737241	1.46043787855936	4.28677615474624	2.08653744843974	1.33832124704887	0	4.62547870051709
FCN3	0.214007496772941	1.04620732813473	2.95823708352477	0.689215233682631	2.03518557431786	1.92859954153828	0.602874702782296	1.74977082707841	438.421117622767	0.494440266424193	1.34973518475056	3.12515166749593	373.175398816124	0	0	0.49574649507228	4.77535083824288	0.700510672280092	5.0210103149866	0.453372237456393	0.653641	0.700636636403663	3.26598725580423	0.413623774432756	2.51393979616976	4.1662500416625	0.982045030141612	2.2709782370675	2.44919266766753	1325.91558750491	2.7925077110288	1016.74428703254	2.21505759366239	12.8951918556774	0.542798582644341	0	76.3283663092155	0	1.18564739028717	0	1.10890193203984	3.97570860761257	2.74568277246822	0	8.85273705015739	1.99664898661202	3.77515299790032	0	0.24357131521434
WASF2	104.605107735702	81.7304224795225	91.723607011965	65.3349966097502	80.9066481379153	83.111568871541	105.42638330256	76.2729353618202	138.468764533776	69.8438580891061	87.207820235505	120.317834621177	132.521282967455	97.6007078406594	109.89628363686	94.7059395365084	90.274628657077	108.970348952038	84.9996332523432	82.935681307003	99.0113165676018	18.9936260593479	38.7274340704186	86.6221240034795	80.1833138552828	87.5749986475914	104.094436386139	104.344449326281	100.960361102961	123.577590446719	150.518124134108	114.369187274921	107.281908524745	151.116304744725	154.106696632359	14.863107940968	177.957100601315	93.4452224585786	16.6859490614945	56.8058522990242	21.7548400054999	82.7171531489595	48.3598469854859	12.5948566929269	86.2962318025644	120.805479793047	99.5882567703546	18.3893245510089	38.4625065815537
AHDC1	6.58047462188503	1.64867282125248	5.22295572323794	3.0558234020339	4.63819784749203	4.24450616104163	4.54095862769049	5.00445570561809	19.042955369804	6.07133337597325	7.19836107023564	3.2599320234121	19.1570399333084	3.52746506737633	3.51047173719204	4.45842424899485	9.06516245031758	4.63843300808587	3.31697530186579	5.19674034755069	4.41054278126248	0.174645338977871	0	7.18293987051201	12.1420641432576	0	4.82295653108281	3.27048440210956	1.29617181586119	18.607121533709	14.9388821782431	12.765264435392	2.35766313163618	27.9991657421136	17.9142581987599	8.88415067519545	36.3078986724733	3.7035152337863	0.314673466841794	5.65369312611696	3.91032199001991	2.98770266300833	2.41553607722414	3.9742112984606	19.5032823518897	4.16421223383113	0.570111275272713	0.477076	3.10313512028046
FGR	12.1682450709008	0.359216388443376	6.65721699841976	2.21296512280731	50.5970939062256	1.04141448879987	0.933191339597833	2.78766878177699	7.91473071179743	60.5807824805849	32.3222124825909	91.576268394753	30.1529833679177	76.6198953096164	5.56956536710959	114.467715399836	16.2249145672901	0.998164710966267	50.3175307058976	2.59192316784317	0.508484042686105	1.48473256382737	24.0319466387119	24.5661867947838	12.2491645647746	247.750746426979	24.9371270481939	66.9756299938951	0.406856674158254	3.86093627901026	2.64361424922272	10.0378077348458	49.8513759855099	2.85823715365311	0	0	4.06310807200954	2.17938325235928	1.23195494001611	61.1337033542616	0	158.30783231341	3.21725082704834	1.08141544304509	0	26.9376312096673	56.6445710729039	0	0.242151271899556
IFI6	86.5641518827769	119.361749582021	88.3014467460056	92.9050154736931	123.51326961184	90.8647193081483	159.842339640203	76.2867639530711	438.363295000952	104.448311204608	110.480212752832	145.241161669374	1149.90697245459	91.3094309948977	44.9023961175519	115.658453837666	160.35988581785	200.17083306681	259.411861101209	86.2657520833886	306.572469175489	60.0808601399306	470.473386969953	88.0960330204486	122.743007017232	442.686226308476	147.107469110911	194.419857804432	181.507511226365	378.877743277118	327.500304423962	536.281561442523	469.580071960873	233.93718402543	155.815014432409	224.34558145864	338.148116670686	74.6153031951756	64.277841097171	373.993266392365	175.365957595167	371.495461810522	65.9559681552845	68.3334896666668	584.550362541142	405.228847356529	33.1160307564108	388.49722743631	471.553137537981
STX12	21.6521248662558	14.0176217928415	28.5983339760009	19.4072653726439	26.4672328212555	19.5460671912748	18.4150378663122	27.3158631388788	69.5672904807267	23.3635276005164	19.9392602939643	31.249011923507	147.650444327573	16.447427350898	34.0820295438749	17.3438649313836	30.5904430066272	20.8949976037344	45.4131515075338	27.0178966690319	24.5411908457146	6.36719504192863	68.0539716891878	34.4187789740791	3.03814697339799	62.5431094795274	18.5314290194669	45.7480203356519	32.7135018315311	76.5792792384987	57.1028035250743	68.5769343436159	60.5098254103991	56.4315552602231	55.7382867631544	5.78416013906769	66.116614827972	28.8908892966132	6.35171134388091	53.1001440370014	24.6555389516752	42.3712828188133	9.21744199519442	6.29512521232125	35.0132426463621	72.1595800916268	57.6779232564015	13.8374634265786	16.6947036767521
THEMIS2	20.6652591504441	9.88306245247009	10.2627069228837	10.4168623958547	49.1761855604394	8.65449509711089	12.4367066705214	11.838911533794	3.04874377828602	38.7121582657817	14.221291638706	116.363090110824	3.69127871731115	87.8209421733637	70.8314627522635	49.0920301971514	20.3825328573124	13.0463197324384	80.3076623246514	12.5942186895544	7.8802854757172	28.8549566310278	97.6703696178401	82.3874058926888	10.8188430101469	109.795895489987	18.1066730933597	138.364931807503	4.26014558487806	5.20867189870849	0.470396550353149	2.55783031717313	128.155588213397	1.06397353685019	1.9611784623869	39.8657580323891	5.5055155157175	409.353000721331	29.1277738945827	80.5537813082184	3.29331950139143	128.941535189965	38.393475300458	41.2959111731198	6.79723094922811	139.909247212486	97.4234982777103	0.148114136753782	0.328080620371729
RPA2	53.3997222121229	45.9026610541028	61.8652842068083	49.7841447302578	91.0889419340839	49.8088172342524	58.1155513326758	67.5736706870311	22.2320983245837	83.1174903098252	50.9422046657587	105.616566113121	29.7834781588824	101.62966939822	81.338415900739	101.17865618392	50.0412784204407	63.0273938143921	45.8040757008861	64.5665683974176	74.3989682768122	17.8212919324182	41.9804654001511	73.8666616094821	39.086847198514	31.2963741190184	113.323809603358	36.9645595098309	55.7854602484125	16.419332384227	38.0818611460789	20.6571801439186	32.1457697820458	17.5216349633476	28.0838870062565	41.315803160181	21.6529011950913	24.2199841246284	10.9281509048169	27.442777224836	40.6592447295564	24.4709871535927	35.174200719522	13.0662317821002	24.0600788157243	29.8616594796245	35.0458707353381	29.7826421134737	19.6039553705507
SMPDL3B	0.494614513254293	0.168852889452858	0.29929415250886	0	0	0	0	0	0.300850498457835	5.38581125882962	2.10141275486308	1.67412820702424	0	11.1460372583184	0	10.1808325804059	0	0	3.11787838646615	0.215437659450798	0	10.6512602727672	0	0	0	0	5.64417460895429	0.721345602369385	0	0.465037330871736	0	2.80973575149431	0	0	0	0	0	0	10.1347651041768	0	0	0	8.83798206612542	12.5803716288535	9.40496963433031	0	1.6654720951803	1.22753544227489	1.42298878409734
PTAFR	0.550854905383941	0.877514365002525	0.97998665371994	0.144232461188487	1.23055602842208	0.663705214001791	0.252989572169882	0.602081301279952	2.49735352375569	0.879662209711471	0	0	1.86039566686483	5.24109014675053	4.83183039803014	7.36677652918972	0	0	21.0124200784739	0.526277758096949	0.565758059223554	1.41425130612001	17.3249827956614	0.127945431785125	0	34.4837100810443	0.888474048536124	26.7368275931107	0	1.37488407686273	0.890820187054423	2.00089651328061	48.1037696739378	0.5488287445762	0.110556266063825	35.4949680060476	0.425922494883606	0.591957312774261	0	27.4559680538353	0	35.3806633590579	0.415756719749859	3.67556595018387	0.31130943597579	36.0907817592671	0.85346073982144	0	0.132201949053335
DNAJC8	147.446421387122	128.719403348719	150.638486049948	150.640336885473	170.333766067467	130.526259618711	120.816007433378	167.846417720961	173.960064187497	143.487614595992	175.33341984617	194.040351185248	207.302276564034	232.25590573611	138.982058788197	263.521029102161	162.868807782403	163.346509419978	161.927557819375	187.186207808895	191.013483561455	33.0453271887408	213.300473664536	166.86843970516	125.156213287443	133.514650849122	247.351441567214	124.718581471259	180.260140895805	247.039633920731	164.569917118246	200.217277793046	119.49702719833	177.134445752278	148.248450926693	147.384849003657	129.44052485111	118.727003080811	25.0812136473507	91.724178636138	221.625600157376	126.672304969825	57.1058868382337	39.0711162576319	188.326511486301	132.378167326908	111.845127478859	173.730459702111	130.071990745241
PHACTR4	18.2495563232412	14.4073886364274	22.2192143822248	16.0937617366063	21.4060922962138	17.364548416502	13.5694442155166	18.2050912220884	66.1326002906317	13.7460951749981	23.3576020141831	29.9949637513919	99.0036350632414	21.0063899567457	13.4869647710644	12.429074482543	36.7203521938952	16.8564493991628	21.6512079456196	20.1959800633621	19.9191639396741	5.57787082308305	26.1983	20.4784617180157	21.5426624257896	35.4079764722077	24.1498162326368	28.4163749047549	21.2534202987078	102.730750598266	30.5890762960189	71.0657663724799	36.4724742491413	44.8002930114867	30.0405411820455	36.3308708175161	46.9442758853836	0.591957312774261	5.48186095271749	62.949022357352	25.0338862345791	15.0269729921078	9.29661010768328	23.7800958425716	55.3411793001246	37.6441457209058	27.3578048471642	16.2378131982588	34.4249103280508
RCC1	3.33341573466417	7.93322572646948	6.22712351281741	5.01368601491293	8.41319420186314	2.8435901074666	5.38447322506334	7.87136184221283	7.86503024761174	8.72938698194642	6.12639	7.35850629251512	2.07325551157432	13.061715557208	4.56269852253898	19.0991252222229	8.58411741717414	4.88452076818142	11.8081975171773	6.24053586907369	6.17648903498751	1.31900544655875	2.94695014202647	6.74666967093736	4.91837949232487	1.0396653109431	22.8126	5.15881232628392	0.659909196494562	4.11251682187345	14.2446843725638	5.21559574665342	5.30077093366745	6.82206454399572	6.63718834181187	4.12541254125412	7.67593952761138	2.33309442748904	0.221662584658296	6.43986474425701	6.54829860428579	0.958515451269074	2.44329133287514	0	7.61116275837071	9.1174466643521	8.46875376053008	11.364229043288	10.6602903845647
TAF12	33.5167068697445	31.8390332868759	44.1158253692299	39.274402911157	51.1953209845208	37.4350298890579	36.6205701140771	37.2894148302305	44.2934033183633	45.9662924384151	25.8659451532533	52.6764921362529	37.8651802931885	28.5988275056627	32.1824061150891	52.9221295473641	37.6885908868152	40.3147855374275	55.9252783585563	44.9987711586717	54.8537008745114	14.6235107180392	44.2885754145575	45.4537146793686	12.6028630750195	20.0413992116012	69.4694437116776	38.5332693186351	44.393184411481	27.7650098887817	42.2933415300448	31.4679	41.9094957745978	33.659771703744	53.9459666073766	53.0660213469796	56.8492093401766	34.6800549542701	14.1120506677473	49.0936158905078	57.0081766458443	51.3919158520431	29.1310248697124	18.1192023529456	45.7194223654289	28.5303519086889	35.5857665435472	57.8269648614861	26.9283522285356
MECR	3.30370692743021	4.33958101771558	4.38542014300815	3.47397572947314	4.73788893013569	3.58787997011797	4.0255374975341	2.1946093807821	13.2698569348603	5.7435528934156	1.15989376819246	4.38512005022292	7.5064312206794	3.77610678159267	5.42240394958244	1.73137342211944	1.9099129437889	3.25822796788742	8.13213847100054	6.67826195212621	8.61642671699257	2.00755295071857	7.58997978289561	4.87977122290971	5.2792735719565	2.53678335870117	10.1649317717434	5.47935263654451	5.00575110962158	8.65740874109606	13.3260213113882	7.74617376155878	7.08181	13.3288997965978	12.2705100824816	0	7.4855541656307	3.49452408076544	2.26966370942498	1.94616255991089	39.9220509395782	5.7126568629488	3.24317609370249	4.04682991578547	8.66474620273429	8.31384888102627	4.35611487482472	15.755841646461	14.8534779776088
LAPTM5	353.319681433328	483.517582407073	477.779437603301	407.581686759258	376.84163335534	402.208019365161	495.554268474981	370.786075065744	77.3947210141081	314.377864937655	270.43510777252	347.145904597616	71.6844547751735	179.829680949553	1008.23687652801	204.150633766406	419.517798697155	466.103539820882	735.363166634485	436.38825806419	522.57110230732	66.8181967728955	956.309544338424	341.611224273496	184.777645460636	733.091085869693	365.385811263533	572.296173539309	424.616273883309	72.9410191708358	8.28271	90.5800998493044	966.468150079044	21.3966444402659	3.11562309712665	641.821071416808	15.7133803945521	194.438745731007	32.3092495113902	1373.90556128234	7.83142998696288	720.383482131053	192.805338767471	23.4697367195909	26.5702417544626	964.809876092653	249.176626516563	5.48828394260155	1.5169698333283
SDC3	0.0496261168357594	0	0.155703358021217	0	0.268360126408354	0	0.32631766524824	0.342221159055155	9.84671761269474	0.186253348136749	1.68166424431134	0.697988675831723	31.1510020782572	0	0	0	3.06343132267943	0.34341366923769	19.9602369595459	0.855554218304758	0	0.255419034081839	22.2033923413765	0	0	3.60049104050266	0	26.7720744818103	0	20.6883087457928	12.7881591698105	21.5875717772449	78.9918061925261	10.9837349078364	4.09801233195702	5.84575092390083	5.98869457715774	6.06545880793856	0	100.074327970702	0	4.00776999648762	0.235578086243724	0.372694465449919	8.30855725482339	255.897352430377	0	1.84283297429796	1.5318341440441
PUM1	40.2994341083385	30.017922234344	39.3381186754969	26.4033861276291	25.5225716613261	30.2136038135738	22.8432248127799	43.2973073650327	52.4251784593481	24.6571298056428	29.4963236987755	30.8214860987348	59.5117599303424	26.4514752800896	29.2977680961495	45.4521676851364	50.0992228158384	33.0157353023852	15.8258242997884	42.2195612185415	34.5592384469822	7.99474193250259	5.10162584089526	33.8032715307216	27.4296524819084	32.0969156951463	32.7040769472483	28.4201489018935	27.4664791785647	58.9768784722954	42.894606250332	41.3341412709392	28.3781219345263	63.4599813618421	50.8175429404721	15.1570316640425	67.3630731467861	28.2457834099215	4.66088871015969	52.6290454171175	5.58285126620119	31.0028113485631	14.7635029441327	11.6982980794302	53.0715369587421	52.5174626051392	20.6977846353909	9.50582267613448	30.0553797734131
SNRNP40	39.3233107667118	27.6190510156307	50.1132040501065	40.3171851687852	50.2424144647354	36.4625343816006	35.4175555743661	45.0784522747755	41.7507501812792	52.9634657559127	42.5097379197687	46.5886058390776	42.2171448952131	30.7851623488264	32.0126338611491	51.8543588792099	48.0028738901465	40.4617456051223	70.2660370923057	46.7725807808772	58.5959703662863	7.67159796942156	40.0987843122095	44.2296261822052	40.3787720596677	14.070111286512	101.543803307703	33.803053512082	44.1635320461152	29.5798030478939	54.3514544908634	27.3272244934283	24.1261619486184	31.5159521542625	43.8580351259606	50.4188655327577	35.5993985822556	25.3999141697636	4.88035633396772	19.9137870369834	42.5912809950301	21.8449964283959	17.3978690452126	5.55847813555006	27.7687	19.9691047117932	32.2343036722095	32.7624754713046	19.2225520586249
ZCCHC17	41.3804597065479	19.0148466492065	39.8112591305757	27.9837917928045	60.8188082837175	33.3729580479901	27.8850713404606	35.7133704240248	50.146100269618	44.2750466629924	42.6730796692296	98.4046690948622	64.0756928592199	71.5122003710626	24.7875319249729	69.1542360867467	49.4752060586276	34.6107011214839	40.7067081155768	55.4335577611048	41.8756399995744	8.47107898736826	87.6812346953086	61.876221006472	32.7575731569845	20.1017531489433	54.435961212239	25.856823753965	45.6635118853699	53.5333725043438	52.8487872091652	46.1284626348132	31.2581686658194	42.1579469630972	65.0029426330843	46.6539417119344	57.2205464199189	34.5779665320904	7.49113744172804	31.3778818554046	69.934042515568	26.4760791807735	16.3723325296845	10.8767228529134	71.2696505876905	29.2820678138377	33.1903202344439	53.9683509639984	22.8380798576273
FABP3	0.407250844116604	0.39471926280916	0.628849766901551	0	0.233181112702961	0	0.0206816267075578	0	0.33989991822227	0.738230756169764	0	0	0.416512762438009	0	0	1.16096016049113	1.77323828776111	0	15.5586239202385	0.211717639805626	0	0	142.985502941788	0	0	2.12976214816329	0.322285390158693	4.58868708280186	1.18279577625815	1.10919953670487	5.51609485330796	0	65.9301782350669	14.9596953857015	10.8077414003427	0	8.06947312348806	0	0.34683932990758	110.790891418122	3.88769531189133	3.5012289313549	0.530433694923212	1.63353050046474	2.48958730111309	54.197830792663	0	0	0
SERINC2	0.565308236358933	0.247543759217269	0.980726821775802	1.03797681315047	0	2.18561884651855	0.629556443849259	0.448680386116393	3.70463334053181	0	0	1.41060234087207	0.701865912978039	1.85197531687298	1.08736310098559	0	1.87321742860791	2.08596593541086	1.40835142499829	0.761619862575302	0.204617479898379	0	5.71575233794965	0.759372044702678	0	9.37780265839758	0.458358786256776	2.01693427897099	1.84453992648287	2.96648601673023	1.69974088076357	5.92938953810286	4.32273535972608	2.01622099368625	2.36179079342817	7.12499070807583	2.61159579043808	9.95233883123968	0.133124837917695	22.3261315586361	77.8894576918052	4.38007733428782	0	1.35391681337763	159.502432285289	7.08201491648692	0.707326821073196	63.5274159189463	97.273461119841
TINAGL1	0.79178237739725	0.10417800687679	0.248459550785132	0	0.700798349479727	0.650135033046364	0.667911900680221	0.108580379937951	57.776898227547	0.302209940410244	2.81312309529551	0	92.5526234385807	0	0	7.03951798350715	1.7613840962108	0	0.398533397098677	0.779589328723684	0.210458437405031	0	0.228317383080951	1.66403444017601	0	5.47743904438294	0	1.54977563343692	0	107.463308039371	30.575300091085	108.966748183187	1.13605195262452	101.233899888011	73.3618339617914	0	75.7310391842053	0	0.6031725516704	0	4.72652335847844	0	0	0	34.3010771206613	0.853027608238541	1.25603033053977	1.77983447539379	0.078370833385254
PEF1	38.6341099453314	28.3914907100117	43.1954312838062	29.0260938591819	53.8629107337503	35.2534502259071	32.164315672009	37.2738208629744	72.4391815350441	56.4533518206176	35.3329996744878	58.1454645597984	62.0680094263186	40.2708437216724	34.9334492793832	51.083152208049	35.4142936156695	38.6378637498916	22.4365892871439	49.2009764741596	62.3949467646937	7.63417454470996	40.5705626676072	53.5007722840055	69.1495021007841	31.3404185988698	57.101422059636	23.2865936160832	51.3546772450353	36.5688437028592	60.5022612610125	40.2723046510468	27.1612941930454	59.531967538138	89.5547961138338	28.2734968487915	65.3098322403753	24.5424825759221	8.66103265602992	19.4857891285817	57.2795926631085	15.3094044995817	31.321203749324	6.61985462807633	55.2091731839467	17.324985274415	23.7345358924749	72.9829611504434	32.8182490420132
COL16A1	0	0	0	0	0.741489401896702	0.343148912694893	0.190641521717197	0	1.75156353679726	0.67860744323788	0.469159561636072	0	1.15461039079125	0	0.805547969978838	0.530977210458127	0	0	0	0	0	0	0	0	5.06547121545982	0	1.20663650075415	0.0798879012969002	0	2.64055531433892	36.1737202723487	0.43367919777067	0	17.0953741673918	13.2348615289368	0	7.94934890834678	0	0	0	0	0	0	0	1.03903273386213	0	0	0	0.760956781089291
PTP4A2	173.732363083474	62.8775	112.854295798788	98.7210717520671	153.563951939597	94.3141109286064	77.5077736786179	134.634287085666	73.5358973308666	75.6280475152905	159.712243240093	150.65962516588	83.6221421252911	94.9629975606686	48.8197703288982	145.716578071044	154.510268023524	78.2904	87.6305218854267	120.13557621974	88.8826904061241	30.721653558352	62.1258589140205	161.576904436673	64.8725733028193	260.721746633618	116.87787264541	157.408280454076	86.7869745960579	79.2067460346268	88.8083168435169	78.4645277283908	103.513898300113	102.803581156231	86.125805785994	203.262575075516	109.956806114035	107.307558339295	30.666622454884	93.7278613749992	40.5360466336335	196.185549213465	69.3494080615539	35.8603142260047	109.933073607945	135.008	219.994277634131	39.3399502834486	56.3607546537763
TMEM39B	5.1832766404597	4.76242294647686	5.68295721396836	4.04630761621898	5.2743523455572	4.01166524285187	4.7573355223407	3.61966775352919	24.1047057603252	4.56062874054267	5.52824370669512	6.07601899232318	14.9336225935133	4.64401255332131	11.7049840781033	2.43993759043748	6.0967533553222	9.38069578318762	16.0053334280184	7.84959549269615	10.0244768430689	2.23971076619317	4.13086582947786	5.02425051649564	12.4854909737835	9.11176902561944	13.5675703762017	8.1574364002803	5.28662574929204	18.3501528056672	19.4557876688464	14.1880378256017	9.94568859986774	8.50923709309533	12.2944406325552	5.32780116215635	12.8859637977309	5.97711104495888	3.58728567313717	4.05089921880201	6.78151	4.78501351643344	3.32775982128716	4.30196811738129	9.90410875532755	5.57497810229888	2.68083660680013	10.3428221310304	7.77705201960284
KPNA6	39.8791527285188	23.5176262326149	35.4382903000593	22.1367865182982	27.1441036255782	35.7466535182748	25.7800317757876	32.3511962676305	41.9379815352976	22.1067528405813	47.2724885350349	44.0074775168636	61.4821671526387	43.5073562049679	32.7308238511968	46.9680436936818	53.6993749099692	30.478188203798	12.9447193974176	35.2215332954131	35.9830999844137	10.5111980045757	2.38204657841997	31.5909437726312	41.9443718365939	9.18827770968896	31.3634533158174	28.9364652618147	25.5499755022903	71.5388967442801	39.7898156812054	48.716528773462	16.5414815771609	53.6643029021097	40.3303186718057	14.9818376375799	72.5058778143611	36.8033622355479	3.61630355914088	27.9875266214828	5.73269905362282	27.0700035421644	11.4084239223956	10.0614321213311	46.7686964234385	33.4547998466685	16.4162926997561	11.9915617712776	16.0422869067991
CCDC28B	16.6561574331194	7.03304879542436	10.9910325526324	6.68960688110832	21.6708864648554	4.36375651329792	3.91085553355433	8.47232207469131	21.8161806176724	50.4844417167888	12.6084652197782	41.7394533023429	11.241502034663	16.367855333233	10.6491083262065	30.3163390362877	19.779972136103	8.8213914064267	22.6773959388714	8.40873365075201	7.39772479890826	1.25624828576714	10.0039583776418	33.7342735164057	33.8748329345809	6.05865994559323	62.081785481813	10.0306578648243	4.89075700147072	12.8615418997243	28.6864826828887	14.9710472796539	9.06405112715299	7.79760997057006	15.1589939802122	13.6854552155228	17.7992361849531	43.4907488539508	1.07479267824285	3.52090006145317	24.5270228485416	4.74147810228401	4.90244508529454	8.69581986792656	13.4394	4.81399323482542	40.6604227352469	23.1863611865044	25.1749231444177
EIF3I	117.206697363492	129.47790182672	124.520464947942	135.435251742212	134.250011993728	116.109389791547	115.415784839374	128.149961307983	186.31552023873	166.142332543044	115.028707062226	135.767493089501	198.706762842865	168.275293549893	115.547895257264	127.495962082833	126.880398561723	147.749433175106	150.78300365432	138.205027193534	175.006889898274	36.5047361401155	144.231094851478	130.527425311319	170.323184895708	75.5862620557196	169.118884623825	102.304209062463	130.679201821262	129.398767261409	175.279919805839	184.371448882899	103.007229740557	146.281671345016	205.281863091812	109.975495768708	192.865490358472	76.4984531861598	42.884991359489	66.7959897595539	281.675008282766	97.7611944998442	73.3735369851527	19.7284680121047	167.794346339496	77.9902979981928	143.266580842934	188.967362103797	155.006217620069
FAM167B	1.57414672698176	1.07761713907397	2.15633936884059	3.17526529089561	2.10059634332615	2.3877665221153	0.8897095704802	0.12659993837115	359.901784801199	3.29481421115009	0.904513249762339	1.31040113914582	26.3829422717183	5.6694751351469	1.53484110416433	2.07133864451767	2.59609392199086	3.12706814817727	0	1.99715263436745	1.39458288225218	1.40951584679125	0	2.81636485897024	0	0	1.26245456362323	1.08633881985476	0	148.293547309614	2.92961045865828	161.453699333347	0.476789604063032	5.99851953882707	1.18820414127954	0	17.2282054590135	0	0.526796041638646	0	11.4304887968329	2.85309146725935	0	0	4.13665888586013	0.643359882651157	0.600049455167382	0	0.304026752142377
LCK	244.232831975113	196.465281766396	334.833159424806	190.573995544246	253.331323921151	210.370200846739	217.075587063999	241.482506122172	3.97516251091256	229.425691287158	219.569819999932	204.160744436088	3.99089974906174	143.866507529651	21.0887185707898	119.823217451424	251.825746933721	351.763336435104	8.27947738522089	310.47529945496	383.84414274644	17.6994971826869	5.76872914648321	187.056827431011	165.462604034302	12.8750875388987	275.466599353678	39.6221384381348	305.754523305655	4.57178566094409	1.2421675737231	6.96678481274282	5.71332687167702	0.367487634041115	0.895757768434201	5.89344648750589	0	3.18325865966984	6.17370555603561	2.7162278749153	0	12.7222868697143	55.1558	21.3340158021513	25.3926509243712	0.328181431822769	10.8962031262078	0.439145423006829	0.502243185473822
HDAC1	56.4483625490231	42.0365215888782	57.0725261973596	43.8103009691474	69.3744739423715	45.4358604975317	53.1323342348342	53.5428121727196	86.9076953368356	82.0930094639074	45.3599772113115	55.202446219306	37.9868621786268	76.2268818255684	59.7035579908348	73.1416108053774	51.3791219408629	54.6711820936758	48.0049126081325	53.0111345874842	53.6976032606195	5.46598750290899	19.6834658949415	49.4256411495086	46.8078137472821	20.643713491886	106.097736749221	25.6999837722245	45.5627961431479	80.8580775553444	31.9050729292638	52.9157000005111	19.4489681040963	33.6965610506698	53.8472848497412	18.0047276097331	38.8150496533129	23.6314809929726	4.55955852525681	12.9041766215883	55.5492898010562	26.6765507328761	25.3486840599711	18.1356521765171	57.487565426232	6.65289189848128	32.947395099396	46.8943413911794	33.3169071775672
MARCKSL1	21.6142444000658	6.68094923479687	22.7179839672444	15.6504286991865	15.1318829258305	20.3511588629217	9.23529321659202	35.3785132667436	100.686677487651	3.05156198928002	16.9841136379046	11.2199680292423	23.1523803223586	3.20129161568552	8.03546988645643	12.3296448383062	17.0972764130248	8.19895185626271	40.0415075716519	24.4818033836259	5.81379254752417	8.06804848662241	11.4416843480026	14.2192615028358	19.7755089344871	55.9975514056319	5.29315191904757	24.5832190758639	3.23459727141972	86.9459305659974	38.8920707811338	111.28300975812	8.97906174130739	14.5700694756767	2.35691166305442	3.05026842362128	23.5588257920353	28.9499691020739	6.91022264055285	9.08123303379204	16.057942311261	36.4598298745067	5.16542373437282	5.46165316936791	36.5195581290459	6.60712332904466	146.236171770403	8.35533263245076	6.24743777691497
ZBTB8A	4.54678145735827	0.458726591188807	2.30588198410565	2.85545295759426	2.13388094860242	1.72690912897396	2.4612967530188	3.67229811940065	11.2716309810761	0.31241174368241	3.08574714076504	5.80973260857061	17.4409392436318	5.00375890092225	3.15254859556353	0.452433003720809	6.57806794902535	0.864633049733693	0.554668086616968	1.89670559944968	2.52465497709932	1.18471247785244	0	7.16696810436122	0	4.77637034065073	1.76072677583554	1.48824965511963	4.08283284199741	16.7167541714037	21.3412279057552	16.3160767219289	0.65288288445372	13.7503957681973	12.6807423854231	0	14.5666	13.8053125496306	1.79014981819677	1.95116572357259	0	0	1.20668359249769	0	16.6599483180338	4.73018571037704	4.5442225083552	1.08933029801096	3.41612665954656
RBBP4	77.0839070974418	54.0892502921651	69.6113450295565	61.3973293598148	88.3930724474989	64.4879134341869	57.1953407450877	66.2460691798228	73.3961002196329	113.762470098569	80.4825857479597	110.695742807969	93.0651616241238	136.646731362403	81.7505907206463	152.332723213839	81.671766369705	79.9246742958487	97.9398466656722	76.5234107392933	87.9791900575799	24.9800430971403	58.8474579828649	65.7013170962824	78.3532750644563	69.7909293598183	175.315809301429	74.8143798089961	88.2140374489384	91.5118983897361	73.9778470335854	77.8845816625216	54.8647900041095	64.9862752226599	66.7183422119163	63.3160737768403	59.3989012301214	154.05903343432	25.9373290265442	43.8783062212522	48.690591971378	43.0293777433371	46.0342493063289	40.2364095115268	119.417885195255	85.2682850427792	73.143183997941	70.1539116232526	59.362711920269
FNDC5	0.129100139750901	0	0.133002761153388	0	1.2566169722912	0.616900319073973	0	0	0.780291046488092	0	0	0	1.3023897527239	2.56497070803451	0	0	3.28190733550993	0	0	0.912844103093801	0	0	0	0	0	0	0	0.512278757223429	0	0.803692484751944	0.923901042807107	0.207644515911072	0.582992384377871	0	0	0	1.60241586363585	0	0	0	17.531532401842	0	0	3.85860526853963	6.78723146621703	4.17582834019751	0	14.6778340762333	12.1138175952745
AK2	29.1632361186007	27.6372195478409	42.914505922912	32.1249805193294	39.4645323480471	26.6788231045224	34.6718051993048	41.8664444934759	89.1237835445345	58.7831324863733	32.7190486344558	44.0881981795054	79.7967071625047	43.5977093849004	36.7346642336424	47.4873997023008	46.3381363213197	39.8502146543718	78.3398984620867	47.442448759445	51.1058389021728	16.5276049203774	69.384491902822	42.8448997361331	54.338336812915	33.6450240241732	70.9700658657468	39.6012375646485	43.7322258784886	70.2807600767118	63.4518410924821	62.5732289413647	45.1982420075114	53.4531012010717	70.6003066389308	53.7160938836534	63.4841811453109	45.2470763092057	19.7494119413059	41.0511597613963	211.626130724991	26.5519463911373	22.6386999513727	16.3175666943465	120.042299791553	35.2197329210441	40.3943132876802	160.085790799992	101.344389081909
ZNF362	2.50234099538903	3.26840846446586	2.43450011949324	3.58115180633624	2.27576	1.33938050841757	1.74252360440758	1.00560246962169	11.1660742153347	2.45757474820067	4.03143931151041	1.25842076638561	9.56456728598895	5.41137031589819	2.18814905715404	1.4602750605153	0.684715774482012	1.77205130424723	7.64532321286274	1.39771807673259	3.29287170341533	0.108219486433605	2.09002140181915	1.01290371716088	0	7.07148134327799	6.05618248805719	4.09840552103183	1.20740565716711	11.5417948864166	10.051313474316	9.96862648078773	6.05553487706554	7.33331776040911	8.37631518247776	12.7226463104326	19.2004150799452	0	0.211176784744758	0.485721724195548	3.86715547511872	0	0.731318032211783	0	3.81957753882629	8.41595475778895	3.39105266086674	2.0605900825819	1.37253477079751
PHC2	5.72393366497827	2.82577883562086	7.87241410239464	3.64755088560434	4.1553246525684	5.06689080456214	3.3319	2.18196249243005	32.147789007531	2.83088391840113	3.05244028011912	5.32890988446802	24.5995240713866	17.8400663707487	0.599794390482942	17.864342601145	10.328810459536	3.06722488701368	36.6198165589942	3.24528237052371	3.17926762125126	1.5368048696107	19.8315457034611	4.25877549952271	2.17323745009704	32.7948609515058	7.63431788881845	7.88575895131406	2.07558807307291	69.5304158136362	17.7753045768342	29.6735011630438	16.7824552334015	32.7702175091324	21.2130054659874	4.65289410013028	36.9674812777086	2.03119184329774	0.502159377422723	44.5599712709832	7.96596667660865	28.8269093027664	3.31265591016864	3.32911383174497	38.9727814048598	22.0405069196136	8.54533675078579	7.83044604856415	18.4483049734681
SMIM12	55.6905261819354	41.7143630973276	43.2408879182968	42.6612203714121	63.8299068672316	42.0015878100607	39.5498137436873	43.7524654601655	58.8587988782541	66.4392983363602	61.024341357272	70.9708733514905	53.795371100107	68.9916023546141	25.8547645228518	55.9709330153047	33.3513206787254	51.3179178112298	42.9279081079478	44.9748704429186	62.289825898554	16.4329781350109	33.0643081722818	65.6319312726794	30.2640803786157	30.9155414781763	63.4893671202604	34.965381959363	53.0828687184165	52.222069373425	53.5494647793164	51.6983694968134	41.1096712703294	52.7255214933479	115.319452453545	35.8019036652854	79.0878774987229	28.8394374328704	10.424741680094	22.8063142910514	55.2802441596764	27.5545041081792	30.3838999016244	9.23501575544188	68.3747889378036	17.6934634514879	37.626775839819	59.1868884243188	44.3814452700177
GJA4	0.939412333009461	0.251681357307493	0.357549102874956	1.04576003404881	0.567603894216797	0.199300654005096	0.395073460701316	0	89.509901517493	1.32896899914016	1.17558346502492	1.16279	351.154166120663	0	0.839416729275295	2.84245952337639	3.89436543994806	1.71915389110354	0.398533397098677	0.113942584331755	0	0.120704722451561	0.228317383080951	0.879129284392276	0	0	0	1.31129744120097	0.770867379975949	78.2809772438515	294.497244866163	64.8738365062291	1.78388176009546	280.923952243526	477.31262364135	2.20809044338456	425.887527935626	0	0.188433712600148	0	0.26021980767154	0	1.15479308417518	0	2.67744621338922	0.502977627555126	1.44852824835975	0.283350334353395	0.222906702767651
ZMYM4	5.63844236129447	4.48246223200034	6.23003812509756	6.01224740876005	6.41671972841175	3.40447137160522	3.31485662337012	5.52361057797694	12.5258233226959	3.01611201049462	1.75026647361441	4.64677432020409	14.8381572057768	6.06925927083011	3.78211471523536	7.55887205173671	8.4704857255304	5.32280208272033	6.05702746985698	6.60435376838108	7.80590036749411	2.28109277737035	0.961160786171205	2.20362480541581	0	2.83263650475316	3.41491977397697	7.2574116301718	7.09667892739093	23.6081339891558	14.9766381212716	25.3057878240999	7.80317019902635	21.0686346394913	9.7212382079035	10.3345151344112	15.0380716676496	6.47770332671039	1.50702823421771	12.5217794446144	2.32399796735746	9.4765844490189	2.21548005400123	0	7.5049826715176	9.76365050113334	3.40927758715762	2.06701960748963	6.39918383954462
KIAA0319L	15.9758194626629	15.717220467192	17.008213753218	17.7723548733133	7.6152251465287	18.2680281784445	21.2729265562531	11.7730434145504	23.4176628877807	15.8134319939344	20.2356990620945	10.9734505618471	27.6806717804085	28.3855482293326	11.0362113296383	13.3044516143156	18.0667605117199	23.5754945537919	9.66407751233665	11.8529598147958	14.4708218543929	5.57321925901445	3.72544928918427	10.4930465565337	7.22651482541911	17.6641908412139	10.0628039287854	10.3241612431461	9.98345746076208	48.734911216719	16.8978390651995	33.6427867365943	11.7859750262071	21.4489331433401	10.3342124824924	0	23.1450906655527	6.96942736023274	10.1492208955186	16.0561839564667	0.928680150483332	7.55447858639542	5.42298707701569	7.55095669257197	33.3355996500735	15.6862070325049	12.1824244977022	3.98038293895827	18.527049721201
PSMB2	111.51072337724	77.7479779611618	125.510330730038	96.8085368145942	117.711848565518	90.3723367665742	99.2911962667716	117.216237295226	157.423032439036	134.513758831272	112.214028462828	133.149314405977	115.62442362621	144.124760363429	71.170247587519	150.459483091975	105.524594396717	122.919172647845	137.332258937668	136.541190888599	182.345076109146	31.1133728381578	229.486988110867	107.240658110192	132.324463442838	61.2024826853757	297.411792692003	107.069367300622	127.234537372161	128.243613614907	159.264560919988	82.7856052240403	117.869627645958	97.1148779085935	140.43899693709	104.929987148624	105.248598177134	124.44109603038	39.2488495770154	56.1340722561867	300.519888638491	103.334098846071	95.529568304744	57.7381243812017	164.536442676564	105.026960425032	124.928478063355	349.141487894063	218.078661911435
C1orf216	3.71014691759515	4.39832932084659	5.88102815983783	4.02837810967684	7.32512180597636	5.6745303665768	3.61719572598047	3.0143733183805	5.05091483587132	9.46476332516379	5.31425932739015	4.3171031222383	6.34785900472157	2.41468960199791	2.82161816857759	11.4113753969514	13.7061827489514	3.22721687874955	5.16057350100841	6.00511914752315	11.3343830222364	2.2371918695217	0.721178116571231	4.35453419495668	4.21029585748991	4.1479112059449	2.54082881550179	2.47540329666278	4.97745411833767	7.08703877180115	13.0867996584477	2.72080765253263	3.57834250846853	10.5130973167649	16.3088922017933	2.40292195309496	18.7437583036409	0	0.142060972285183	0.362907908489142	0.425032908172915	1.06101	0.63154329468405	0	0	6.09570555848864	1.21076828302175	1.87780776138177	3.94748910223926
CLSPN	6.41011451738407	4.24141571056195	7.21123140758979	5.79739571481401	3.18774151652935	7.60155607732892	3.3736006140252	7.00492951102078	4.53919873864457	6.68684	5.01371845232341	6.82813848297358	2.82925	6.75938239437914	2.38996771706893	1.00870309026279	19.6927957910749	9.89932056024464	38.1509568900791	7.58717841232449	4.86197055221865	1.51713933208869	14.8528786687235	8.31868769212423	2.84567073882149	0	165.208674169517	3.16623103534757	3.8115460380896	0.839271742693507	7.15961789304295	5.23720588247462	2.6698183444311	6.19215866823438	4.50485975591611	0	5.39778368459711	6.44805971047404	0.254506661381653	0	8.33481171323551	1.42983749385505	9.5631375194861	4.87331781044845	5.69610591725163	0.388495105932903	11.310602051948	23.7116690667151	4.74941658532707
TRAPPC3	50.7992666907611	46.649728448138	67.308993521968	40.3842064013303	53.2518424607301	53.5269184001907	54.2668634919408	52.8516439726229	73.8712442027888	58.3198312256406	56.8303439216328	62.040601508099	52.9014127079233	53.1422017367859	35.0982474536071	50.1549298042767	63.3049344785307	71.4670258023081	68.7772893599503	61.7377147741054	75.2819364338955	26.3900065074851	44.3575008618377	39.096501164594	50.6341378274989	32.1782778278432	83.0999109788662	59.6817486785721	73.9562058044257	51.7767702473477	81.1666341385816	58.1213614100318	67.5313687280475	49.8181116806909	76.0462150830136	75.6865839180709	63.9235518666546	40.6330258842547	37.2199015733495	59.9284021738774	46.227098655909	56.6983060507294	43.1598795119629	39.1055238657929	83.8455164597714	41.0597682677363	49.4125580567386	83.0148144557972	80.5643462721048
THRAP3	120.951850428778	87.4393110004968	145.507185023459	97.999645239739	116.828381082113	114.109348275767	102.290109503361	132.198518537569	100.041564418414	150.16689276288	121.783424372833	163.88381535893	99.9691020851278	181.868501072583	92.5920470903893	197.658	134.825220657515	118.994416147344	95.623796300106	132.152676079466	152.551282805749	24.870942261138	68.1253335165464	133.748078750428	130.313590577086	50.0249426660177	230.350246974543	86.5264184136586	128.48390458548	100.577341472542	124.513052194584	84.3715598691982	71.1170287299622	117.088190001652	113.832992161096	70.3615220527734	109.461539560167	78.2688846949654	27.4510745443623	58.9648445810429	57.7437768498542	83.6212097829535	68.7589545773036	16.9639367352443	88.766788983124	71.0195510290696	94.738993156814	34.9928084809639	57.2128609873952
MRPS15	54.0357523396907	51.8529686747565	59.7537349953583	59.6321138396435	55.0521174692262	50.5695583263035	57.1200829720638	39.5039625304507	71.0693979264154	78.9193436565922	51.9053198595555	56.0075099566923	69.9278913545805	79.2009823180025	63.240880310976	75.2726434829086	51.981488561867	59.090762534275	88.7418099736513	68.7290485908002	82.5941529153597	32.1621052785459	116.134623331262	52.0223997772385	113.928298290551	32.7602188866473	104.990237681071	68.9205183668531	50.0906987922589	53.030645719336	83.3700834889402	54.6100238988478	78.5768109521377	70.2501349154596	89.6104075913505	10.8908483526463	88.4451505026094	58.6825150454218	31.2392881668437	47.5575667957069	235.128655640032	74.9990054037434	58.353418344409	13.439433057141	97.8017352956024	76.8575598927911	73.4942533424131	202.699739710958	136.291687048201
CSF3R	0.923358870560375	0.600248202631788	0.301098745844226	0.130332964230379	0	0.16215699943391	0.751953840400258	0	0.0691541124290963	0	1.17611969174608	0.445179683423823	0.689423649131698	0	0	0	7.63716173927099	0	19.6575255291658	0.692226768586291	0	2.36478868544722	23.0259784352492	0	0	250.266713092031	0	60.6855052939274	1.56387816763523	1.42532401887641	0	0	41.7109174172242	1.54394611010497	0	0	0.923097657270456	6.53896688869005	0	47.9875432231623	0	122.502756548589	0	0	0.71967039096094	54.3361447305259	6.50565232281335	0	0
ZC3H12A	114.524790776896	58.058610314147	99.6052976266588	185.860986128027	104.347173250605	87.7623107298651	92.4999468100413	82.4364668046525	15.0473281289563	284.630579114284	123.658641460434	114.490719400808	33.6214089188277	259.80963862112	36.1032934630551	233.029963980107	137.460977615984	68.9124025182721	38.2913867084619	77.058004039333	95.3376852479704	9.01068982257798	51.9460031338977	91.4147367773756	74.8911460898428	118.070357758079	94.8858083197087	89.1044905246378	59.6968164097676	18.5672098286358	54.6299484792497	45.6627769195899	67.9205894891411	31.2700516362018	37.3177873064287	111.842288617729	48.5886666209951	89.3927977613503	12.9434093965434	82.8609445635341	27.0257906707255	81.5574687675247	31.4342508081118	22.9955471709684	119.567016002948	35.1438322210992	56.2582661475197	12.7907235700338	38.7430682110869
CDCA8	2.13412915219343	0.247993885131472	1.45431710784997	0.269158570731938	1.32130730023494	0.509818190825536	0.217822481660284	0.929464510242621	0.963950833560294	1.40839613107808	4.37141051472258	0.721010966107873	0.0747398064433337	0	0	0.938139107266825	3.71137006811049	0.690574350687467	22.6716939203129	0.56621122115051	0.511655512576492	0.477626134151583	1.89284957145886	1.32176357025474	0	0	93.6844387224628	1.31147419570728	0	2.46407955875417	0.655815112603455	0	0.516657564783825	3.17973721958029	0	0	1.13560275312104	0	0.178282165757487	9.21731323858583	6.38234351562793	0	4.80190503702363	0	2.80816488891371	0	4.03286543073503	11.2452	8.23929191292506
C1orf122	15.8173606313468	4.92301483364727	23.2724048020888	11.5283692978565	31.8728659311422	13.5945737542821	9.56499850747191	21.4633235314407	33.2597076407958	21.7562460315405	21.1928886375952	25.4704922596528	28.1364602057881	24.5895608587473	15.4721286691027	20.4621015942306	16.0876812985958	13.953714288601	14.8851541138204	19.8202825908634	25.0532128193351	22.6789150291432	43.5741979782153	24.2573296185522	28.0742544823973	29.7049337001272	26.9248806312835	16.0330147783663	17.6165346443578	22.8685940249506	48.4309526665189	24.7083578934738	34.8771968157233	27.4127324917057	31.7685825234752	15.2625152625153	32.8598109532622	8.40322011394766	17.4127781842375	17.5874576975087	69.9877390420529	35.5055881678679	13.2301982034446	15.4710377931278	47.7819489491405	36.8188460562079	26.9102346725767	53.1120366903479	49.3502891378398
SF3A3	30.0806104911543	29.0605402683897	30.3935224500592	23.5041926059458	35.8801138718343	29.7382169901047	28.3237776084567	30.661561780163	27.3350059291665	37.4004519937425	32.7580762865833	28.580112320226	36.0113394644342	31.0159167884101	26.3900707529363	32.8376368562986	25.7109069710024	24.1797800792788	43.0218403756144	32.769783331977	40.6504216534031	5.78939402146204	35.777558666155	33.1217803712365	59.2405547623123	12.0818605200148	53.1640045339591	16.5481257768077	38.6240575790225	25.7293471063859	30.0982907825868	21.8699795579653	22.1790245493361	25.2802798734803	40.9190054753941	13.344359487418	38.2291516438957	38.9940371206375	4.58796936492709	27.756070158073	17.3146849737142	18.4280003270388	13.3356332309514	14.5345915250689	29.1387865424064	20.5532032318941	22.2119454551771	24.1945910781424	23.8300892560036
FHL3	1.71367504213656	0.330889093904368	3.65099215617351	1.75446091970279	2.7922456181137	0.128687508380774	0.761427200681107	4.29217858087879	15.2635947616674	8.32998775367487	0.748026485282169	6.77348335122905	7.63693272382838	11.8505098817684	0	6.65843012035892	4.2536220708758	2.39703945469757	3.2674618563634	4.39855218355423	5.72756430938316	3.1765464223098	4.80991226720025	3.33436117350401	0	4.12112820005605	1.80271421163267	8.30171026953083	8.97618356315397	6.00779450110769	28.0420080889191	3.61821899170518	4.51032303018694	9.48861573501217	20.5406513257465	1.31192275398824	17.1827758395914	1.00643413341492	0.110480964516497	5.93440280901177	2.86908378513519	9.20889855350509	0.435942119964732	0	0.537521371688563	5.27931529321544	1.45964151105417	0.889745	3.2399764602579
MYCBP	13.2324840682418	11.0851544022886	12.7187564313405	10.6155786317185	12.7339740862768	12.0339994941383	11.2192362285569	11.3675947695403	14.8420567536182	11.9537788919162	12.0964011202427	21.4467439417518	9.52215411410817	7.78448085551734	15.3667242800753	11.3179596794833	12.5681246632172	11.149955249039	27.1924462269775	15.4958204188301	19.4898340176482	7.80334221715541	12.5386294343726	10.2516426976802	32.7782873102977	7.93238105777384	38.6160240110478	13.0321108844341	20.6054538423337	9.81675296767117	10.1349788148851	10.7204736082782	8.70312422604269	8.44172163514741	17.3498222380742	10.2124733714775	7.85735422210451	25.9823973516719	5.02306057320253	2.34723671988815	16.2787506680526	12.2818262336836	8.41196631157901	3.69401135234024	13.8634442771277	7.16235112343448	18.8042164728611	17.3085790794326	11.7845715118046
PABPC4	37.0969315341181	20.1148994879304	29.063998800132	24.1990741450185	26.1124740105418	29.7510063357823	24.2697262820227	30.8312459670693	33.3942065289318	38.8418570223549	55.4143885376798	20.0444	28.1245428454346	104.707508926975	15.9100018601202	84.0748522062136	37.5613417861169	14.5979585072286	40.9623561730512	31.3112	23.5385206280739	25.6218688785952	50.0316187344279	23.8100557812511	43.9629725747214	207.404771149338	32.3190549473981	124.795084375495	22.0432012479392	19.770077449243	43.1458204075605	41.8355939701747	100.685181640638	97.6965511724945	38.6210182535993	45.2419159923416	41.4870551094875	32.6638707095348	13.3567999590405	148.684604345722	26.3000615734891	86.8090006019158	24.2674205658287	51.8815138634978	72.5093795172603	178.679857468017	66.852389423612	16.5723662369471	45.236813947329
HEYL	0.62708515062032	0.264182086975083	0.140914436049858	0.258142191947306	0	0.173412319176472	0	0.182319460888647	0.29335307050288	0	0	0	0.636553571461649	0	0	0	2.43122252233897	1.44474895120748	0.797066794197354	0.211083754656508	0	0	0	1.16605565350423	0	0	0	0.430139398671386	0.366307880308168	0	114.549998670579	3.1026917611537	0	113.995766358962	189.200596471382	0	141.901160542076	0	0	0	0	0	0	0	0.548115797135766	0	0	0	0
MFSD2A	1.0157466696387	0.611102048307798	2.36797704571064	2.15408214768157	2.37148674587399	1.23171277950045	0.640097416046284	1.22202929751504	0.852450915059536	11.418	2.36552703207338	1.46610236859189	1.54205787619882	0.871095315249395	1.1813923289882	1.7947024057196	8.69408506431486	0	9.48233501007938	2.27529929761526	2.50817353397623	1.88805281277221	11.4910873505256	2.54183428765472	0	14.7440029681179	1.89522787174517	9.20215762466496	0.972290835290591	10.862475515887	1.22717834292635	0.366940786621727	11.870441992929	1.3772852605686	0.508638720020834	6.03864734299517	1.36934189167213	28.3044705074325	2.69576952386885	14.8275388001214	17.2447034718115	22.9506791760234	1.65785428177745	14.5491676468652	18.6105158145154	9.44025973065864	11.7273252292979	25.0075372197364	24.5882441031787
CAP1	216.720607869636	146.202888391413	239.837968321115	168.34938252677	221.690292931975	138.235077737444	182.448292958912	182.192734182798	162.652841301392	250.526654365781	175.962506606251	261.512475385769	140.794121088225	190.381982120664	139.870233497253	185.412363799255	208.068251155905	194.887230180433	304.033535340897	199.414239332299	277.661841544984	32.4384019343958	255.974352451108	153.019072554119	132.492207000295	249.947316577271	327.739967863328	224.715669120116	175.066540081383	142.895328962859	247.014141006434	114.198030886693	299.900212279398	194.705963638218	334.16272846154	222.639092636024	264.834855456056	107.24908853603	18.3159731718532	274.530666811839	59.4201412342384	252.215812662064	96.0049143627881	22.6784871054555	104.254959100131	262.135003074729	300.743106716661	65.1171815220098	55.5901940031856
PPT1	31.1557105297838	36.4789633351354	39.2034967935959	38.7990750849661	38.643243892214	43.5307022003033	38.5319379145249	33.1005898002043	70.0138907302887	44.2654032987378	32.9851022625327	25.7335246650595	43.889762832497	19.0858312804559	19.7417004627511	22.8309007901689	43.2337426763189	50.2274702797778	237.251585951671	31.8327875466133	65.4475145513226	6.4911341169066	163.961805470752	41.5890393673364	25.4415872833853	127.275737586836	51.1194905496965	172.305819223138	51.2442133828284	29.0262626778296	65.3568249391169	50.0804824195055	315.035404687732	63.8742365777227	71.7271057258896	83.0320366074432	51.0553588094341	17.5661647804087	8.31028143771049	148.904939175304	15.3087827879198	168.086721318599	18.4321183565566	4.46274864117715	29.537286576176	241.094916635548	403.595926584182	17.0691742898327	24.1493129813988
ZMPSTE24	18.0952850748049	10.3422259102533	14.4214526857635	12.2629045131799	23.9266411395677	15.4629282712415	13.0655756748567	13.9920893058615	43.826378561931	19.3972485453987	19.2625849271325	19.5294642500827	36.5362320840186	26.7644648890064	9.01567483477843	17.5167824422324	26.0343910759981	14.5868254542198	18.0330852101241	14.2791	18.7890614386802	5.24621197732689	3.66699308935576	17.0961090624555	13.0293670964933	31.9965877012329	29.5486030383431	20.1558993770721	20.0753868869292	39.1392294367843	27.8814890880789	29.5101997768045	26.6807497265264	24.0461152432739	32.998667768819	4.30440771349862	23.3160366998634	20.6503535227789	5.84833069869703	19.1617754869871	18.5735483163928	14.6880973601869	7.09782985723873	9.48846733870642	42.8932112653539	24.3166319024156	20.9071488932478	32.9153305441615	44.1834961488752
SMAP2	179.178923868245	161.732133427148	155.779656478024	160.922726902915	107.399648986813	174.257695296541	223.698486251839	147.563245236531	11.2860915794685	133.870941577397	166.454976880708	120.724332685535	21.0720502781654	182.329009524988	220.616798476685	218.755851672293	68.1323663725773	232.368077975654	77.5627649186908	136.974747990772	155.399158384552	48.6114383170233	64.763942586491	79.4205266966606	140.509157805452	211.373436588752	148.046126143402	224.605771703318	169.205698716114	14.633496564302	9.80826525604985	18.1408100710056	93.6365958425526	23.9981251487274	18.4176762330037	40.5244580274248	18.8367337206118	131.089143978476	56.4605925968115	58.5029527633077	30.3034690756202	209.625842126977	105.916315494484	49.6499382245309	35.7948765339294	136.93830772354	99.0953683727393	15.8595644374101	14.8798078022831
NFYC	17.5981537371982	20.0191799050252	24.0878855917883	16.2301701817416	21.2087115326331	23.4436469361349	21.1996813037752	17.3949180659733	29.747029686501	20.1459608109731	22.9969130053945	24.2539270770692	21.7216276109415	24.0263188879484	17.9735465333853	14.3024210238604	35.2570134211142	34.7857860791004	31.5747194980208	27.8257124824239	36.1592653345345	5.00622553058645	24.6843846454221	22.4892600195722	2.49695371646591	28.3425104763658	41.808257256045	19.8622947151525	27.9224	30.255838658549	38.6076330813033	25.0467300471028	28.9988798236509	22.6569915160822	43.7981361732927	12.2702275023718	38.0970208231053	24.2041396744645	2.39581869254739	25.6758057045275	24.1124662926443	20.4780297384712	14.1524111633682	10.1990009586598	23.5027809580973	18.5092836655719	21.8805073087592	33.8398302237528	25.3383810287796
CTPS1	7.60890313133051	4.25844792887077	6.12512075595743	5.05495704495706	7.45231633349816	3.04552463707556	4.29826490209167	9.59424680379249	4.66173705888757	18.6060521406902	10.6193685953165	9.97749299742867	7.73660559114454	6.92406942606376	8.20344217002861	12.4057012270478	4.6969582788613	2.51714247264991	20.4642299514523	8.66996814065631	8.27300049205192	1.28860145393756	0.586917836198275	7.56227759584976	0	10.1128524294814	21.3199813776763	3.79923976583367	1.54284225514587	4.56645719372429	10.0096669378692	3.53866484357729	3.85662516730269	16.1080965711532	12.8288586639213	0	5.88183917512951	6.41509670134904	0.79976355138868	0.53751534606313	28.6328252077618	2.9362689757411	2.55250847094749	7.07827964308853	11.85	2.53809994854458	8.82443650242707	14.4550287979902	15.1239775206944
GUCA2B	0	0	0.504980366221551	0.220220418616994	0	0.538940905668634	0	0.250177125404787	0	0.422334394237332	0	2.55681775718906	0	0	0	0	3.85049766869654	0	0	0.727717272769237	0.537811365890282	1.78443931223992	6.09325111506495	0	3.16099584012947	0	0	0.514212100388126	0	0.0789526831832522	0	1.46290524836745	0.280196472967206	0	0	0	0	0	1.36092975194114	0	59.4599326086223	0	0	0	31.7518621720167	0	0.34472298061278	16.9054406871164	6.51858176321301
PPCS	52.5368829722279	38.5017334898846	58.2010359577043	41.159257326769	64.8684455615682	42.5090039667436	42.5107512340848	48.0910066456797	57.8127993267005	54.4555619919088	52.7227514453343	63.7277029076336	51.6664062851092	84.9153286199198	61.4259305571565	69.4465624406624	59.5495702070725	50.3813934461107	63.7151395619896	52.8400275368914	67.2692277666355	19.2939325162758	117.565335384438	54.2161267783076	51.1914571122401	53.3392709778779	44.9071206272645	53.5452794550829	45.5447653817293	47.9470854280678	83.820020406466	42.0799285191753	70.0156969622747	34.285586753429	58.7535107920606	66.5181187175768	42.1582736068785	31.3448785876864	23.3272475709558	59.8528583267192	159.180300452982	49.5549888980263	27.5476393939486	16.554037748201	87.5047149841995	40.0736175936605	36.5397602418877	109.41207890154	96.1017233764489
PPIH	31.8355599029053	27.3851978810259	33.1899367284725	28.3397606814465	39.0670731273858	26.6145	28.2675761955339	29.9819011501409	23.5124306571977	33.0293252339246	29.4317982107085	44.4774392643057	21.3702451059757	66.3055009027226	25.4527132367615	39.5059852526265	21.6852007156243	31.6152282458341	47.3059655240537	39.6300392700172	29.7964357956926	5.44954625937208	43.6324140268092	31.6901676799785	27.1586693013874	0	73.2993007329658	21.9318325756634	35.5376377338011	14.8780924508782	24.4112535812028	28.9299450400632	22.6528935703636	19.7174541556793	25.5786322046461	14.5088043244858	16.6859071942787	17.0947909878396	5.45332934938065	16.261982777409	25.2973981067236	18.565170282229	15.5855890314996	2.37436721404016	29.5432682270768	15.7095636566942	18.4689720376895	28.5867512960939	25.3688560864622
YBX1	106.263446167382	78.1896712251452	167.068916509273	90.2574883667404	84.2261590087236	105.308086242277	84.3357408563761	159.941985949713	126.122528262999	78.6345991567824	87.352922068147	95.9757187046566	143.884622998536	72.0894712013072	65.2845452232516	72.7680065632418	79.8358860165934	108.365569000649	318.711724315442	190.362764849241	79.8507119014827	35.2045351911812	257.612235271696	62.7395616673021	109.708315094544	304.549256158448	196.351095497766	287.482194415226	72.6900590238498	119.494213058914	111.732621282356	176.955436158783	347.044617360021	166.059540629137	125.807435397046	133.908035323453	219.612826139703	118.456706164756	28.6068735280984	290.16441353203	117.382043445974	311.508323700026	86.1940054109297	25.2317210799885	110.695856699348	545.783873105107	344.942604585123	80.7797320982981	102.266481316911
SVBP	21.8153094291354	16.4741917276618	26.1008164419702	13.2474502053451	19.0049241754964	15.8095528438981	22.3310602429853	19.6396287143578	44.8611575619305	24.4218711412494	14.4679459797526	21.2588053736142	32.3631573580093	25.407277472483	18.1805535912409	12.8286662890784	17.8362116060175	28.4386519435313	53.3041448203893	19.0748826130806	37.4108209281855	5.07633045217803	32.1442378131476	18.1335642818262	18.0792598536693	19.0260014978571	33.2891320117958	34.2121362921396	32.8710991384538	26.8503171097418	36.6227717158073	36.3089627382562	35.4394024343951	37.0184396350107	33.2934140859576	0	37.8534074109988	13.7176670470571	3.71152826840791	34.1918259479347	38.2487432915534	13.9363542203317	12.2880054348054	1.89262387696431	31.4656672675564	39.1608018955327	20.8194454567326	19.3772602721527	18.4064392064518
EBNA1BP2	19.1494823012222	16.5515949927309	21.0635104621914	19.6615994127527	25.4717984544701	14.2822341626596	16.1037184165592	14.172666713083	43.5569505085252	27.024346478968	14.701656233324	34.9901678876434	42.2932483587114	10.6860413298359	30.4511609955142	31.7519006220682	23.1213440549302	23.3602792274138	41.4442697556071	23.180088773225	31.9983	9.47489856247723	19.3427418643737	27.9636820369102	5.72489937057426	3.22814425285408	49.9116299162649	20.0710146901252	26.7257790089051	26.0989411495539	56.6051394726272	32.3950618025449	25.3080108495784	41.8736298498746	61.5221182972337	27.5327894556698	58.7885857017979	27.0994963880696	15.508263575615	12.7979668496919	109.807683267753	25.7423764667264	23.259156198316	18.9625599743911	76.4233834267249	10.0302049670637	20.0829282807995	73.5658604768746	66.8923897783481
TIE1	2.22945254784113	0.368559999005987	0.685739778788919	1.16006104950301	1.61363521911846	1.0313516990945	0.36932215011282	0.195420859339778	173.773464285986	3.10446513552653	4.74131130874026	1.5719763991673	217.01017749687	7.74193987941924	0.44530774773138	13.3728353666077	1.35283631328811	0.445241922198427	0.85225335787823	0.978212482683522	0.286777821750377	0	0.228317383080951	1.6666710185367	0	4.44183856581916	4.01175747626606	2.4146965824999	0	243.379051646498	7.46288139759353	163.976418320154	0.685687641851631	13.0686590380193	0.932431637335952	6.8569039311154	39.7702560276707	0	1.23195494001611	0	3.15101557231896	0	0	0	3.41927651035016	9.41906	1.35536913148071	0	0.255677914030232
CDC20	0.761973264699488	1.13833838963391	1.56773728866903	0.585825847174484	0.985218768051988	0.910978877313214	0.434420724958762	0.372915032338286	2.23768843933573	2.56638834860308	0	0.809585059780428	0.352443406062039	0	0	1.09856045527874	9.39299430392297	0.588754783632617	69.8779610132794	1.41890583180021	4.28807815046398	0.55875580306569	16.7994036994383	0	0	0	92.4707825746306	2.71865476939832	0	2.04497001565507	2.03320972416524	3.2071381972764	2.74173564694406	0	1.0253478144489	0	1.12552343874423	0	0.12946079836403	1.72705956141108	21.7243887195205	0	8.72484221376361	2.56577360640007	13.5950168890312	0	9.28281111237905	83.2602236373337	11.4732910015006
ELOVL1	28.1985732290838	15.6376236307604	24.1692263992096	17.1346011904962	27.5055895155974	19.1727455178191	17.3167121363577	24.2744737914271	40.4048191398236	24.7006063646873	25.2231887462873	31.7129932263806	42.0841508187663	30.2941064970788	18.818177214996	29.2061475901047	25.1176863406422	22.3517496780126	24.2635166880786	24.8077780387704	19.8267030254814	2.90589549294596	18.0517162391064	31.1727244330153	16.3419182255006	30.8581631931218	33.9337557373048	32.7879635101883	21.7477714231548	21.2337858963251	42.866817926189	33.5678983984186	35.2351552126665	22.8398190821533	28.306042669531	2.50325423049965	41.0481808244625	13.9766460570597	3.74512566215239	14.4672848336434	11.9449818097029	22.4241425952499	13.2523999839114	1.90174336129137	27.1189270959848	23.0484022886316	31.2264239835264	28.9692225638019	18.7243190856727
MED8	27.7083171179578	11.9819393623416	26.5394088728657	18.5418133748779	35.1056328298101	24.6017920334138	13.5285827732365	27.132830646079	23.5697366001039	24.4596274798607	21.051748393803	33.5628251943036	14.4790991833099	66.0796832236867	18.5789506720311	44.9840258947222	28.7542638202058	27.1618569062953	20.7481913666172	28.9419171477753	38.2901753495398	13.6308031324623	54.9026826347537	37.610471139269	6.93904911291963	21.2958344848465	32.5025285847558	20.1734034223959	44.4750331864648	23.3409193779245	43.164581392255	11.8315868791545	26.4280608648354	11.8330824007476	35.4115733493785	21.335033186342	26.16	6.20048609923391	18.0754376396312	15.4309114634355	76.7318899866758	12.8968238445834	23.0215799835732	15.5962138306127	42.9807905727541	16.1108135728664	21.2002268653955	73.5711913636332	49.1729653148009
HYI	2.54752736457616	2.19060599262324	2.60226392897852	2.73995726949037	1.35251038951079	2.16348356483768	3.36969567069345	0.887827072056257	2.48803214728523	0	2.94799303247557	0.802873067633216	3.30643959693675	0	1.10791105682628	2.13855923595085	3.86226803009952	0.966596114421783	1.04220760936628	2.96630054534712	5.38574844281278	8.26305836596124	11.0165299314021	2.16110906369963	10.7540757947262	8.02745315617802	4.40791939849657	2.90113360282146	3.92620601393157	15.4686748172456	10.5233647098878	8.34900215056506	3.16295085861578	28.6150469764391	8.95803157810964	0	10.421659515484	5.33692586528216	5.62259746995616	6.73019091083549	29.9483281718934	0.840029770655072	9.2734685202686	2.21107715867175	39.063927017521	11.3096146632916	4.99952539248415	20.9080138318092	17.0392347929966
PTPRF	0.655016322942286	2.65944195322728	2.37493668207994	2.04834386357598	0.175058259388725	4.15353824868738	0.938492660558133	3.06486464370483	3.88317243584557	2.14657372832788	1.67996109890657	1.74204840625076	5.95227487529138	3.49709660322201	0.642426674273281	0.779452387930336	8.36923274929967	1.01509445453899	0	2.69450099834823	0.873941463890123	0.15892995638962	7.49063670411985	1.72709013617309	0	2.20803193697394	0.95931998670752	2.1859642699515	2.97534264028572	6.52938042815752	3.94242288854341	19.4353893482768	1.78833317639763	15.0987530920718	8.70061472811689	1.31192275398824	5.82893758959602	0	0.608916044652229	0	18.7869	1.21454441224552	1.26736998558665	5.76680850647861	87.261660711866	0	0.813963164243133	10.7895314996755	44.1866537450394
KDM4A	4.86566384745196	3.69917781005912	5.87828966519839	4.42936461573108	3.1063577061291	3.95896894332082	3.28995981036806	7.10884215810773	8.46123405721783	3.32892607568371	1.59797552882841	6.66181419925395	4.20494795311477	2.91875036480407	10.8172539733515	11.7860858847315	8.36605469886593	1.78613125044366	1.20908816345339	4.19655899425776	8.67371361200413	0.256097920649736	8.11325381142635	5.87467148489336	15.9161912651275	5.85411544315654	4.43535854226517	4.21441374288803	6.37034621337373	24.107129137258	7.63396953401458	14.5983657228347	5.9105796218759	6.3357611332909	8.14996742437078	0	21.3129888188245	10.4630291325947	0.739786768063242	11.7509251728346	6.09875319224631	6.11443877355297	3.13638344485531	4.48758303035436	15.3749293931234	10.7994863910952	1.22640104743417	3.90506909102691	7.01206695960329
IPO13	3.00187414650886	1.83275722031212	2.72922959256947	2.20451878072042	1.43956316335071	2.71909278559585	2.65697307510508	2.87885949234688	3.88141701365107	5.13844945177393	7.96855284622748	3.52823886064337	4.49656217214213	1.09876103705462	2.44319957824481	5.11787541751318	6.13464924547386	4.44584377575284	3.35421041649057	2.23134428035991	4.21660839522156	0	0.586917836198275	2.28496066490758	0	9.56967098536942	6.66535196396094	6.14887346388508	6.43745446677635	1.33416523221854	5.92520179570567	4.86675678606839	5.66519613893695	3.62076327364446	15.876574024943	0	12.6930868574181	2.21371173045846	2.41397980521791	6.16003969938847	3.8281300979673	6.0894772538667	2.29006665944915	0	7.18866605709705	6.93907781638148	1.5943088124367	4.9358397490237	2.55297
ATP6V0B	103.111549319697	85.9587236173274	130.671350807758	99.7168676046169	145.953743589771	103.819694776876	99.8883509549009	111.667485459963	172.211516077752	126.504637573549	95.5623087956865	168.480421225744	140.013568996242	115.354737321159	171.788485749729	114.567211535465	134.433907621209	102.34072635185	363.680106599853	128.163486697282	169.02315936218	98.6313507863786	396.737319102915	144.172024217628	113.589804878661	397.122372716112	165.853418082169	307.692721956466	116.965624707114	151.779606103656	161.871310946872	108.174227222026	509.01465549761	140.491213850073	256.924144041877	162.295640427607	156.833	285.89316020364	77.2145962243718	412.235486926494	152.884402653779	401.127374332415	116.951718546655	69.7698008320346	287.668815767763	372.874303999741	237.417442873061	343.87154478316	295.395494648132
B4GALT2	0.199576498669823	0	0.215903541329161	0.110697986226514	0.312850392439532	0.778246031637203	0.0280810531518174	0.12659993837115	6.72070555508582	0.255325711350198	0.879774425837216	2.71740845998042	5.51847589183671	0	1.55257725101064	0	0	0	1.24052548721553	1.5234116585683	0	1.60482740429213	0	1.44960027478202	0	0	2.31496445635608	1.53273064097072	0.832772599782813	4.83043102304349	7.75521329638805	6.22876783836961	0.755755311597555	5.06227413649292	8.63700971995744	0	12.899290529073	0	1.61948	3.75705430389214	6.91023029339308	0	1.25208655354508	1.18918790358064	11.2891574630939	1.92917795225249	5.64588979223125	4.83755568333152	8.45116473991094
SLC6A9	0	0.361554336555023	0.155603887729212	0.13166617621016	0	0	0.0733346328230269	0	0.100524072197997	0	0	0	0.455460217371709	0	0	0	0	0	0.398533397098677	0	0	0	0.228317383080951	0	0	0	0	0	0	0	6.52523280676735	0.475606813537389	0	12.018	20.2739472216752	0	24.2067944242884	1.73101123945598	0	0	0	0	3.21000147218577	4.87209491839455	0.169305461591024	0	0	3.18826717678941	0.229899485645881
DMAP1	22.0961051152409	20.6044137816267	22.7945602412037	20.8792870513514	21.3082211415817	17.7271500886234	20.4387981214729	15.6086801324162	23.4170224948737	20.3251308544207	17.6936402040368	25.1571151143057	21.0781432607429	39.7314190746977	17.0043383902344	19.6137442591715	15.3926290623287	21.5319384343921	23.3977339791757	19.2133606197547	25.0446625926761	4.84197082776397	18.804461265451	22.9661172821789	22.4977493917054	10.1152208963076	42.0942529689546	15.0172831426594	27.8587936049562	16.6914031567383	21.6687856285427	18.4641473334369	12.6304709433131	22.1283050233045	19.6320537122448	15.6812854505378	13.1908187633383	15.3073910764864	7.4525360908788	12.5602849011377	17.8804865234262	8.73476731497724	14.1222810095695	9.98640025055705	16.6692395352864	13.8761774189318	12.2626460832157	17.5244814226151	22.1863091286175
ERI3	11.8513780858244	10.1578256790035	15.1376215458617	9.07567054076723	13.5004067006909	7.69919288115088	10.5795386433683	12.1615408474543	29.0149105924704	18.0982994877966	16.5877836798064	16.412893301594	18.6739388478095	16.0712338889756	9.1052675823105	15.4631918580274	19.3157725809429	14.474564020777	17.0315901627551	12.2094235931947	12.915498772659	4.6272730315433	31.0289752531186	15.1470548790091	10.5812785152814	5.23739596304902	22.5888481808267	16.4332905907282	7.46229280866895	15.1835578171679	29.1623857894618	28.0557766994445	18.5082139415372	21.4364332908901	28.9030208257219	3.90686044694483	16.9475585193533	8.5181453190737	6.28207300706479	11.2846582042768	49.184810161746	7.12321092805483	8.72735	1.54232058218456	18.8691737049075	17.0223909928859	15.2651160607942	42.7270109452884	20.0608816656635
TMEM53	3.59420203333238	1.60702430783384	4.17122496796598	1.12483790975301	2.80883327767974	1.35453306156567	2.3798147835751	1.50360485517506	11.8452156662812	3.27864214362215	1.51223649694232	5.68031019553051	13.0398394826742	4.02866031620511	1.01520840885891	2.70064494921954	5.61183117743084	5.28315062237042	6.58168405873723	2.76655329012306	4.29117466109256	0.351483425200991	19.5244384328972	3.51652644913659	0	0	1.4469458483201	4.50435035212609	2.9385038683497	3.55612027736379	16.223549638923	3.64748478673981	17.4179540098636	12.6720775859827	16.8090537847351	25.5080552343011	8.89565296900135	1.75519581842148	1.36934812495879	10.994032758446	31.5454133625294	5.29030700866913	2.6474993297976	5.37152238615146	17.7725110263996	10.7389732496873	0.422893777540957	51.6212699347791	30.8158029837114
KIF2C	1.63753772130513	0.505905044598833	1.85578585965019	0.638688489923755	0.468038581356338	1.73778483206931	0.397102747655199	0.701856910392176	0.172835778707436	1.41856299511676	2.62471359081314	0.225929882209197	0.0954960690872387	0.684215423857771	0	0.558177750588319	3.83084020046738	0	16.9375897376992	0.724331819839562	1.76830761140047	1.14796866191789	2.8903841525423	0	0	0	53.0672068237259	1.61274694526626	1.17713532347679	1.84145536701397	0.223117169981816	1.00195374293141	0.860277718378986	1.25426237952369	0.796223987362333	0	3.25148399706543	2.01005025125628	0.292188429980987	0	9.95722763676138	0	2.12252341983062	0	2.26930287649616	0.497792291188579	1.1798587693569	4.05716017511661	0.268131738485753
RPS8	3836.09256561987	6545.48466447568	4358.29036652173	4898.48592309426	3797.84658905954	4797.52032589223	4872.5087654665	4521.32804292958	3873.62883791364	3347.16713077866	3979.02102779748	2933.04164220092	2780.12947152482	4089.93112860491	8902.25208238539	4378.31614264434	1984.29969370016	5249.64847442413	4862.76	3905.64	3486.77102748994	1563.36111258806	2018.35232592785	3765.21394482987	6354.15723851145	4283.54346844585	3728.15562754438	4958.17701148461	4012.55621285162	2488.83401312644	4033.85802188033	4351.62950461481	2541.94157253256	3672.52	3352.7366499942	3305.64506036928	3782.11474480852	6267.84574085884	1535.63776610898	1354.57298908167	3144.48096434277	3809.8567061129	3144.89494458332	835.976040183815	2902.52064203699	2760.08386861739	5878.40849407812	2050.70098823694	1699.7465863334
EIF2B3	10.3003849054678	12.7581894175756	10.4908475670546	6.65564175331269	11.111554324476	12.2695896292993	9.30368722872622	6.73283403638484	16.105187315423	9.11917741704204	12.7473075519908	18.6163309214289	20.7132243887245	20.9240855061131	8.36403778458859	15.350799302362	16.5816749302442	13.8833990176829	26.0792733245219	13.8967510947231	15.3685693218265	4.5294238740596	17.837223872043	11.451384507467	9.09322756968991	15.4682060415673	12.8729494404553	9.91251761313767	15.7111589428423	14.6708512615376	23.2260958786827	17.675545173003	14.5164101102397	20.1718313779707	23.6954	12.0196932771705	24.5219066528304	10.1702099018357	5.05569631911354	2.20523182063867	34.1887838931007	8.78590720123691	8.71572132965236	7.58891513104292	27.1497066222793	9.20572475673117	13.528366193895	32.9620058862198	24.6296196925366
UROD	13.9343252965288	13.4870927628898	19.8514328308516	13.7452818784701	15.4044271334086	10.7795648119783	13.831352104354	14.9000363108735	49.5845048531449	26.9621105429504	17.1602556911296	26.6238839698473	48.5703783848392	29.8594303522937	14.5683808816135	16.1228602268291	25.9321974005665	24.1360221808227	37.0568490369507	19.2938900065522	29.9663803454525	11.5917229138998	65.6276665355336	16.6119973914542	23.6495852217791	21.3294318095194	38.2176534703356	21.6191202408498	21.2741442917038	47.203097835825	62.2761467584307	50.6681336062401	45.5052763247341	46.1062481614788	66.2883047511662	19.8537644876186	51.9609440205086	15.5609079539099	14.0324790945057	13.7830368654208	118.456453553907	27.9677677151638	12.2124745012516	21.2325768541473	81.3096404224515	22.978323470555	21.0625322097951	122.379015632675	139.952852806568
PRDX1	166.083526993137	165.988984181636	210.506923408652	189.29486419518	175.628734961945	232.549688403488	185.737205680546	178.410527120623	474.617811978481	192.140905640822	137.149186490925	115.218976535254	480.941133212409	90.1203653617911	215.617155975939	64.2608615159998	343.510580740172	257.508183315986	468.073207103955	206.619657602303	381.60718321583	114.355578673759	1651.77114262636	182.72726970121	177.313596301864	239.370859153393	278.378156570248	300.336653207692	291.098893047639	364.550757682259	500.442317043155	417.413882134673	985.870042299939	362.956009185951	457.592337237839	741.306016753149	341.013158261781	212.601883887812	145.516198276062	681.403061704927	1198.71581229681	361.785893188626	170.581088699225	215.10322234109	476.563331439245	562.993729672886	274.769693637427	1254.12701366552	621.687521938127
AKR1A1	31.098382075752	33.6326510879607	47.9762677161299	35.6972825591144	29.7597097638168	24.8468964650138	31.9712930752606	37.0645531009841	60.3375194985219	61.0621839024904	25.9264710956534	44.5177228500264	43.9734406260607	41.6246332655222	65.4302407055912	37.9125800140213	68.9869243148457	51.3938019084695	138.175696673269	47.6975659339396	79.7886557092505	52.5978397469835	248.504827901152	32.5229916608931	56.1921792722485	72.9372750214518	83.8629148347967	115.351540708185	76.2659	37.5118696838678	90.720419809841	56.5689190507229	224.674997281618	49.7078836415246	57.6985828539166	141.478667494165	45.8464758981934	133.338707818035	53.9927066055936	116.478815231033	265.613957449707	80.234549462577	73.9708979606703	79.338999927933	102.689518671153	203.043866890102	101.341439389096	285.625162964821	135.802146922831
NASP	130.92657860215	72.4491641826612	114.48033961543	100.645665658786	107.641274051413	132.53116328685	84.2877970861835	159.877717471793	192.030100115143	102.607802583812	146.973377101275	116.607460773282	173.533014716376	99.437315790683	84.9967203568023	156.862997658603	135.558964638416	82.4778254635908	139.092432738349	151.640223252235	117.689975380714	19.3557255282388	52.2179013951695	159.631499667968	93.9561676837852	14.545871662147	253.891179269944	57.2859619369707	123.632704099333	217.924852724228	92.3171411477328	227.231431393173	47.6188288995225	110.452916307603	87.9698179040286	108.421097609596	89.8685953799935	58.7039548169899	16.9080392094421	65.8201807950326	87.1093713747789	47.7758900570411	53.458430622918	29.7585366407199	92.5474066999629	37.9349175545771	74.6862307452099	88.8938210607196	62.0310284979359
PIK3R3	3.99464970859054	1.34079169853009	7.21470373950616	3.12899880235658	5.12394641694577	3.20662832044113	0.879120587499385	6.08965994247521	122.438503358809	7.8804713550902	9.65055937321608	6.07202842095671	225.175597459342	4.7469906421364	3.23389893621019	6.67857223012092	27.565089281947	5.51122318893554	8.89719528511995	7.83284241605784	4.96789907830325	3.54982516548289	0.228317383080951	7.35559	15.5748683923621	0	4.39482470758758	6.13499367533845	5.67544315642807	134.079182564722	16.6372288236225	81.4077882046573	3.03705829959924	11.3678059715628	8.64001757366908	0	52.0403033809635	1.00281892399535	2.00307241721807	6.4783868510044	5.5653855830884	3.77039483920097	3.70088790842534	0.994383720745231	4.11999679245108	3.96354811636643	1.17953473659581	0.152511095182174	3.21945170501767
TSPAN1	0.11356183867973	0	0.2306490336639	0	0	0	0.0407792623422923	0	1.90724960120071	1.07951548340525	0	0	6.15877730275403	0	0	0	0	0.532978014656896	0	0	0	0	0	0	0	0	0.192679563865954	0	0	0	4.9409273855934	0.628729788111542	0	0	0.139337555818625	0	0	5.57507633654218	0.436626916071163	0	12.5347294030711	0	0.346941055408568	2.01592702182052	14.4562329196214	0	0	5.85744477433844	7.45585882163455
LRRC41	18.1143058096266	10.5289001625013	14.7411163641799	12.817732250376	14.2998692423528	14.4092644677206	14.1752310785742	19.8207204114005	25.4609272424929	21.4674437443184	21.400095183777	12.8424140254938	15.7496988956561	41.2388651990104	10.9101319163897	40.9584580858004	17.8913	19.0794528391607	21.6371192895432	14.5451561918881	13.8164259903988	11.476350889963	9.81396331067853	17.1017631625226	21.4360542751382	6.78293294542543	13.5033220567896	18.8116284414882	13.4992490951182	25.6195552188054	41.6464508945951	26.0809045633169	11.818510358115	25.3603624650668	36.0473370863804	12.2768	24.2450033422892	38.8743722743164	7.90465356174797	21.9749976616471	15.9414722485959	11.1674921724751	8.57170529128802	10.5639395056911	37.5300048467515	15.9696282687099	8.82472502881992	11.7782546554148	14.4425066242206
UQCRH	295.899955195045	276.315950114373	316.896108854393	278.391776062819	312.497094328477	277.702277655698	287.33131483115	306.247183358559	365.616067796321	361.928094341326	295.215153738647	345.53856459012	252.89383271017	332.654513599557	468.062579213314	407.567110296385	196.832156873423	359.389533770901	587.758187439664	333.64615236702	351.436347185428	186.000617271199	438.618159861622	295.063382068705	403.163992119667	351.807089941626	491.547245958985	381.782346300296	306.688815165481	229.723288537701	436.212796002614	277.103444970461	355.25294820072	325.733044593474	472.136635406772	385.647872494299	405.872291142085	177.648413983012	194.201142044364	237.419067077465	921.053967924903	334.942269332076	353.118805801301	97.0577442774013	528.695533512085	395.11097054766	427.483237336506	600.371117668929	461.758195895219
MKNK1	30.4895271397774	40.4287266727288	32.146093378641	49.9546979672608	27.0642043349994	32.4575701540752	31.1117004270982	19.0610922886119	18.9124432615709	18.2260007376443	24.122319492604	38.2743320000134	20.7240135689727	20.5940916047768	19.755962489899	21.9842557210198	46.4361035593912	28.504615907729	23.962952616161	24.8850409094125	65.1704584768883	8.75829746377707	68.5686929284484	21.1808629948897	21.1638049372818	40.4177247051651	36.957706626779	29.8695891645044	41.5873240430913	23.7058879430019	19.7923999806748	13.9685424797391	63.0621728415404	33.6085390898689	25.1339870028142	0	26.0769506414683	36.2060112913904	5.05162853520323	57.9362828722454	13.2776640299208	37.7482491649208	14.3287835918969	8.35894756189188	24.2343846380352	94.6782536278632	14.7457630445634	10.7006249463521	12.2333676986606
MOB3C	6.69560157800341	3.71601460643537	7.9787770550115	6.51115684946297	5.60807093771944	5.60268687333644	6.26557717835527	5.09814	10.7982306689372	6.43839844325309	4.8463420241421	9.01527088312324	13.5770712479544	5.17854322081497	1.38426172079627	5.45857610765236	2.56649447436068	4.77617099161465	5.16479689476919	4.99488001335876	10.8989224810413	4.57478534158396	13.9177066422741	7.52946311876194	4.99390743293182	15.0773137905024	2.19512230879575	5.84100421518445	9.38692897444547	15.3466725169782	10.4435449376913	9.90221755658165	8.50864539158097	22.3686976429922	12.1869205483264	0	16.678037457053	1.66174789290367	1.13629125895653	7.6797836456137	0	5.89958111474095	0.968031826612801	4.98472182759841	7.62157756855148	13.9371919339905	4.91319198302274	2.22242740215169	0.410215733215181
EFCAB14	34.675001126758	24.660971873033	33.5681631915671	29.9426529497026	35.0414070763972	22.1093038145739	21.0748936243167	25.0602654171844	87.7358440948196	30.361191141406	30.2472932983395	36.3676371869487	109.500559733038	45.6706883110082	25.5077628205082	39.8102308294887	44.912697630947	23.5593329696816	19.4841886988885	33.0230020582612	30.9254638017729	7.35950860585984	39.8079952278591	30.304513554769	12.4138513356893	24.2681124702775	27.1988715019365	37.1645466056227	33.3078165313947	76.915195441339	23.8461316033533	54.3285562643015	33.1131705214935	48.4384797714156	20.206544538148	53.3804861187706	74.9819038727158	16.3152593388112	3.04708832823196	49.955483264247	21.939431297171	32.8624543594096	11.807062999306	10.5999884963267	33.136050052592	51.7209536389959	18.5050478604544	7.91504857627555	19.9110239840344
CYP4A11	0	0	0.293103360313289	0.497020547669928	1.14292991386237	0.122169978267183	0	0	1.42226399556783	3.03383082683726	0	0.888139638924601	0.229501183767106	0	0	0	2.75170893371511	0.802169065152171	0.444681607968694	0.246194243610847	0.256739673160126	0.157681576248109	2.48290108784173	0.727796009192859	0	0	0.56425177062697	0.691045879008308	0	0.265330532858003	0	0.447916494032185	1.34018579404625	0	0.149963528869779	0	0	0	0	0.48326548285954	15.7141643447134	0	0	3.46033753649325	13.8500155688393	0	0.449260517188708	26.3202045827545	37.2472118815236
CYP4X1	0	0	0	0	0	0	0	0	0.171125103060093	0	0	0.270420243875793	0.0191396424485115	0	0	0	0	0	0	0	0	0	0	0	0	0	0	0	0	0.765664533895897	6.62553683060609	2.95400784453256	0.168867859211488	10.5343948748507	14.781430361046	0	12.3388288972775	0	0	0	0	0	0	0	2.27239674229203	0	0	6.5051428063814	0.780144827674421
PDZK1IP1	0.562455211481041	0.175797995445777	0.211493528855476	0.816847355918382	0.781159981231139	0.57624799809552	0.168804304366876	0.750051910104959	0.0992662634868109	3.09334619378101	1.18418092998387	0.499114064290931	2.17834575251413	1.29729954127488	0	1.28032448543759	4.61117834007292	0	1.56280584715704	0.12589638224156	0.394576311847864	0	0.586917836198275	1.06321895588407	0	0	1.15213755793684	0.425105274353937	0	0	1.62635353412823	2.22343197207064	2.09981195593031	0.47396622042747	0	0	0	0	0	21.5526540663135	93.5146180534295	0	0	4.54380742801107	183.802704474524	4.47933312857428	0	64.5534630727903	37.8985471045335
CMPK1	43.6344269676189	38.365946503228	36.6502076553844	43.4926956212705	40.6681276028786	40.0382351837561	45.3546776204443	40.5890837901914	48.1117509960881	33.4643243811744	41.1583479170025	45.3462204635241	66.8136071764872	59.7858557082906	21.3267725799429	33.1771927332594	36.5501014634293	35.1491874559348	48.8733047799034	37.613643739354	39.5714084045842	10.5846985670583	68.1320786676659	46.7391262047885	33.6099258020837	39.6235512590378	58.627859630792	40.7068093576095	23.6851603685743	43.5820237415241	52.1113886485465	45.5503948491411	45.0429402868821	45.6277442239018	33.7878193129515	39.7630534294277	47.0882849351072	53.4974114723909	12.9267218873857	31.4735765213173	119.959678333664	35.2685417009592	20.9184336538114	12.9576148191476	87.7048675047534	40.399209870759	33.7619628985164	117.500470534539	76.1286154712388
CDKN2C	9.94118719374464	16.7663522199597	23.8555879106414	12.3537848338055	17.0352308550493	15.9803770706325	15.2563676730477	8.00960542449576	27.2787952166005	96.2769971362662	7.7110789536537	28.9796811605623	11.9534783184259	26.9745125024792	2.65685945714968	14.7365968552755	21.6428949391821	17.1892073301919	17.7833103143369	20.4860881299977	31.6270412093917	5.51777395034081	4.54528926220865	17.5784995303553	3.16099584012947	8.1853248228786	34.2040554978118	7.71370516605322	31.8873761847767	39.1173896961805	54.909800896199	31.835685475236	7.31063655201754	73.2171481021561	62.574386170035	1.87729969212285	63.197472269757	13.9295641854019	10.9711437243748	4.82628	35.628308242491	12.2897000101563	14.2022943571233	16.1966961804787	38.2322095672176	13.8093675543358	30.1197872040125	35.2447471400738	46.8372113649996
RNF11	29.267798842458	10.4906352503041	20.5325100016452	22.0843908114052	20.624899428655	26.4515172380666	14.8984663529129	30.7690828421979	51.2523069030964	20.3068744499282	29.9307209267155	27.2367415104765	54.807339432018	22.3329577130626	5.71953891033815	22.3398574240169	15.5653405411697	15.0533779072223	7.88422580892795	26.7428842622653	15.6193757801624	3.37371023849486	17.3320262784119	20.2758513111402	21.0845150689484	26.0114213201748	16.0300853607486	18.115112267895	19.1482208951354	54.2577741055455	25.9875803923626	46.5090766936222	12.5489890064477	38.1227381324329	29.8717627932073	19.6131371248293	48.4856228884529	48.5492350739949	2.44377273649415	27.0039439943571	33.3340300322786	22.287109551979	10.9942602613616	5.97715449673415	35.391611546171	10.4919829019804	12.4871	14.7533904945593	28.2857549714635
OSBPL9	19.1023366403728	16.7629458784933	19.1763124503562	18.5568782650865	15.6305503597395	17.6656839301559	16.5455313674962	16.1597655911383	35.0618546837767	28.679862637553	19.6747721981507	15.1305578630917	33.070517355315	31.6602472083958	19.1390522692913	28.380309697329	32.263889375953	14.4678934124985	26.0896688418717	21.4597387891807	18.5864596750148	12.4760033452188	9.01258576098562	15.6325009056334	11.6367790759452	18.1178059187206	20.9115934794039	13.046846891742	28.4430224773424	33.5851143508886	59.1803858715239	35.7667661189486	17.8864157159291	61.4644119122712	71.9227406591089	62.4770178594462	65.0800825065913	9.51478391852115	12.2314891613726	20.4916185318929	29.7471018714536	8.52354539457106	19.9180031561325	14.4669362987162	54.765637336534	44.393728240363	41.4973994900057	40.8307923020269	44.0510197052255
RAB3B	0.27277764921011	0.408629472663559	0.495142523805782	1.04716916622467	0.897705254145638	0.611062087474378	0.941885560514894	1.51210379336629	0.867072512601954	0	0.725906966311384	2.05393535696653	1.33869702459729	0	3.06887607310473	0	0.738011100959188	0	0.286388526130089	0	0.838957290067054	1.58401130689305	0	0.485751924549125	0	0.971947647011941	0.545303523276978	0.782865748262139	1.98672408945131	0.707320114020935	2.23962063067695	1.18518001269195	1.11558388730669	1.83227841323654	1.2007	0	0	0	0.297118310028922	1.42055759218386	14.7257948297785	0	1.61405925272262	3.46526161858905	54.4409431924029	0	0.194747276459339	10.2407226252066	21.3315085250064
TXNDC12	48.9086662602214	49.0843066727297	60.3436256895415	46.0242463213981	39.6167332197906	44.2102753813489	49.6092810155314	49.4914349014636	96.1915599433436	54.1357557240881	45.688796410415	60.1598316095486	74.6005592269145	39.3447545209368	42.6374204166183	49.5639246869867	57.7721918147242	76.3834426563865	49.8153700000811	55.034804242244	85.6340610702854	26.6491429791737	62.104805503123	44.4430814961407	44.535144114159	44.2234933827934	91.5525030375429	45.378515336273	57.6886859513732	69.0794360730325	60.1909047575351	76.3121377117622	77.911150172236	29.1866756730975	47.7003957711685	104.292907697679	43.4917298670785	21.7563331930588	26.0247	57.4231625754334	58.9473402427393	51.4897227183812	36.286537940471	21.2847988783751	86.2706859560393	61.0229726495394	44.6806993598179	78.4793099225911	58.9473325300994
BTF3L4	64.6641644004373	60.0362733411828	53.9334215534127	65.7041310208127	55.9603247496239	58.4432863501187	62.0882421636163	60.5245719025529	63.9394732264298	58.8954955416062	58.1090958016278	77.4174198365784	69.6131490527356	94.3191385353575	64.8795805125577	81.3827702667462	47.5760601550467	75.4657303578153	134.822464024827	57.5993638142058	79.6683378608817	16.718291688458	94.7499904336853	45.4972121053034	65.6449771155918	107.810894143549	74.3650546381248	74.6808947946522	96.3934688546438	47.4404883032908	85.9606397518967	63.4349572598304	101.448227347702	78.2001543916596	88.4249586954532	46.9481556461894	96.7496205924912	60.6429479376703	20.9196370105537	98.3781054882446	105.216467327754	98.563554634257	24.7463857615739	17.0026408643331	83.9461339228848	106.936130608451	60.9375810562519	78.543965556707	58.0954338283446
PRPF38A	77.016112338615	40.7499422175889	54.8224973594346	64.1194399033332	72.489945518412	54.5112325105641	51.8623176307313	63.6603666625315	47.4146142774652	92.7751223484235	60.1421806685733	98.1551060542402	47.4223189126985	94.6562625296472	63.752401978886	97.9420020250509	52.2755974828142	64.9511576357289	38.673053917567	60.3472648056588	50.1626431614819	16.8575509739786	51.8089820151588	66.5035112450061	88.4065298686978	30.4700701748521	97.0948462926153	41.4540966604315	69.1945159548088	46.5051232140126	38.3977549843369	51.5835372492508	29.9865923674148	37.5529007284175	45.8484792653988	60.7332984931778	46.4250150618415	74.9114104355729	13.4458818087387	16.5835984814306	36.0664830207448	32.6547680520318	37.7542655871647	7.0723477661635	56.3341714372022	19.0504802766315	31.6864084909612	35.2906350203629	30.8127214795966
GPX7	6.99791002910822	8.49007941663544	10.6060205509181	7.12230771551785	7.32621540531864	5.38981858045998	11.0999534479812	7.53463324798234	23.910351993646	15.8028101682197	3.56852518285142	8.41500896092328	10.2464907882359	9.87887480027958	11.163282483119	4.22444241008687	9.67092597186739	8.47724752163964	9.85777540286254	11.4669131531148	15.4341331904171	7.21124818860926	0	8.7103934228418	7.01708238623709	0	22.8699509530793	4.31618682219397	7.08844415919275	10.2573809417791	34.3898906649144	7.82665655503086	1.03426737417691	11.1897213068865	9.53646663712277	8.97403789965773	8.35415005060565	14.7622221231174	11.468913594865	0.607731314692999	2.81317422585455	2.05624079659514	9.26140517754522	8.14378396024938	3.60701784725237	0.651816122671794	0.749201764783693	9.36860853086069	12.1015852776123
COA7	2.04490031011726	1.63570192598659	3.66657	2.99202771702333	2.87997515750223	3.34465069885685	0.942076373901318	3.74237693834406	4.52104662971722	4.27706749051526	1.88113685371091	4.20084166708294	3.94405635466656	1.11909398151257	3.60568726107888	0.559072744309199	3.38669177998048	5.36844588740081	8.25224258881402	3.54729109870117	5.22337994396817	0.766016455217844	18.1919456679398	7.14412916129073	0	0	4.27932052130964	2.91232664287147	6.22746062388306	6.19846907368069	10.0531114938177	8.84650838561891	6.50536361794714	5.10071201617396	4.34087724571736	0	5.97501560907032	0	0.224860947476326	0.40716811319925	11.5042508051232	4.9579490950877	3.57327966901022	1.26979612153473	16.0111595763591	11.1932235553175	2.69647686279937	9.62952401235708	11.8775806855761
ZYG11B	5.38580489147671	4.80897475357801	8.8382382628527	5.75555255689236	4.67890112207948	5.1019842591051	3.62445758302718	6.73580094825922	16.8566691876403	1.21635642935543	2.69941775852659	3.19180247972604	21.396133051703	1.0163717155948	4.80247913892152	0	8.23806448595755	8.34437293358102	6.34396522044993	1.87680076464151	6.27730467028651	0.692535582961969	3.91321080298594	4.51129464077751	3.64904905781553	7.67651496457903	3.93597514181776	7.13662582815984	5.45628390626355	21.3195550458547	12.7861502547682	23.218647619649	15.2771158903885	18.5391902118946	18.1834933877422	5.61633046748687	17.2378185630556	0	0.998018285692819	17.6837113284689	8.16051354655595	16.415862095379	1.39285629942364	9.78046120560173	26.9898342845521	16.7826669999543	3.59243597576169	6.23243911755746	27.8635918686002
ECHDC2	25.7439907545122	23.474459609525	34.5927306804541	21.9934859303366	27.8638581224474	25.8911594800092	26.2095181269612	23.1050001948751	9.07789009418593	42.6061424876007	24.3820702483655	28.6427258403428	8.82877969967184	37.9664068802542	10.2835328887801	26.328618992394	66.4165193832535	39.8535690289154	20.9084776604443	29.2974661175032	35.3700360778877	4.71104290433422	20.2200545052269	22.5478547245361	6.16382206278469	6.04208947900919	20.4950160564875	11.6508272132764	37.4571592555289	14.0271106674343	45.2764322181918	15.2117848237428	6.84878398709306	68.0592683716096	55.0991601244533	9.42405299927499	43.747131795583	3.13890390585115	8.98419245513069	9.28702940097922	124.304469644329	4.88231260326447	14.852862097878	18.9699658661062	144.945485653866	13.5195529654751	13.9520586766418	146.445635044898	131.584407522013
SCP2	117.442714204883	102.056153068878	127.168098102539	100.658338061022	184.49276295076	94.9153931903265	116.655011678924	108.745	197.753360519695	150.521730736659	120.185980684932	214.976258334506	160.233717380296	153.148598165455	84.8677166532384	131.526914627435	91.3864870418192	118.13150624361	133.824268570313	145.776737067414	174.106266466374	27.1893536982006	261.705546549031	127.418653247321	130.783519503189	107.827067558468	162.031606748363	110.168441047824	106.714824875767	88.0334365959418	165.774470005262	114.233829179092	143.409689620745	94.6182390524093	148.781935627549	193.725031094185	99.8967206809208	127.274760073246	28.4604487320044	126.009412525673	611.816971593285	130.196589686158	49.705775301474	41.4139149855194	282.164715406808	145.714464829803	79.903544105486	493.494057645965	410.215988504565
PODN	0	0	0	0	0.896746592683301	0	0.0682821961138417	0	0.451990393605054	0	0	2.56500445893604	0.481002684940826	0	0	0	0	0	0	0	0	0	0	0	0	0	0	0.0697374385438823	0.323340808972837	0	45.7235136318364	1.38226650244685	0	15.9465144411773	4.81513862330584	0	3.85445798415065	0	0	0	0	0	0	0	0	0	0	0	0
MAGOH	128.60856342529	91.8042162368571	116.817475130702	120.845691413964	143.412711047272	139.299816047323	94.6595438025575	144.305665765882	100.394377941016	141.861408405822	164.452529474465	157.822295420495	113.298964497713	171.024313212147	65.8748253745203	144.428893806109	94.7286117514563	119.745223588124	109.909633578042	160.276614327822	120.728406009751	24.5955542055756	103.23420684518	232.596693004417	136.500067648189	54.062723994997	196.274026259471	69.2894552809585	139.402443910644	96.7891682084005	73.5698992074135	95.0155885823972	65.6913068859399	95.2473796527442	114.638042586739	161.630611345678	72.7105113175899	70.6447404102905	24.4521906496326	55.777150375049	205.680210466117	85.8903738890958	68.0607550160475	30.9807455915272	123.949898639268	39.352590695071	68.6632768437574	152.717164000993	83.7427199308329
NDC1	1.00941982395199	3.36519776031423	3.78873318123809	1.89037375546667	1.91688324887203	2.3950045846929	2.76294675487852	2.75890856858579	3.82038696030077	2.79038798164886	2.39392984279278	5.29543645356118	4.82694038394976	5.21457589035759	7.75004939553689	1.10841980037517	5.85389779205198	1.9095493220476	16.1780260742007	3.30193905181822	2.61942343404387	0.484619392044973	5.57339040485108	4.46864444695529	0	0	13.2558623645791	4.93134472418445	5.64773213960968	1.59837978672136	8.4118469080367	1.70835137478136	5.27263296577358	0	3.30568039646977	5.70912256585629	2.87703363380248	9.03055190245996	1.37639127294453	1.72705956141108	7.44916287080505	2.31460407599068	1.46219673243662	1.06067596879491	11.5129925271027	4.20919543120277	4.06137515997219	14.2081105754469	5.19827869913888
YIPF1	8.95544019243904	5.79520196465318	9.99946869784067	5.27883871639559	11.3762712960635	5.07606073685204	9.63810333346411	8.23998281709841	13.0602548572008	18.1828630640291	9.99938161499053	10.843162477608	8.27054056441415	16.3332122807706	4.67580776447563	11.8726783281577	18.4463042678313	8.61089050132358	12.4368050264436	14.0618859871059	20.0103861836842	16.7995915876845	41.0870505611056	5.75628940371812	4.35661423843471	7.59953243780241	12.0186604753597	10.5876087641656	18.0215	12.7445967723584	32.2729695484451	5.98700730561272	17.5782989766999	14.9442225190617	10.6231078666578	0	12.4574243665594	8.01317288136223	9.31275235969664	6.04789230775491	11.6546823569268	16.5660671976201	10.0670912039196	7.17526819523026	26.4560837853262	20.9710103254165	5.9856797515859	28.0797316325595	27.3862036688023
DIO1	0.107923820891785	0.467478458592628	0.854920139571779	0.830600560907286	0	0.823070271379121	0.0980219094049039	0	1.11531140953496	1.4941579030425	0.5606405654845	2.4456630554743	0.410916405221104	0	0	0.732510577452739	2.94449949330332	0	1.66958239641201	1.02329939023869	1.74535170484109	0	13.5612641585784	0.454444650459353	0	0	0.231998261636339	0.238936452142831	0	1.97867112933731	0	0.197465139997848	0.920019445105213	5.86140792147137	0.339740383988172	0	0	0	0.398311850718943	0	27.9955150919134	0	0	0	10.7752684602478	1.1909196613747	0	82.6953667113659	58.0998053378011
HSPB11	68.0407432797542	55.0352283459301	101.83261532757	61.9641848400571	100.733863193871	58.4188829216211	66.8475738513587	116.925334872592	42.8169688318052	97.4269806943699	71.579859405893	82.5856386458529	38.7240928139423	104.624256691005	42.7723772792871	58.8041356229144	76.1424585288717	77.7406202272343	139.224748137578	118.434609258724	104.362079275211	28.3958659997526	86.0659367305066	86.208227997717	70.7587708064585	47.8238671363683	224.60159437167	54.216864820404	98.6756935279843	33.9544427072774	55.8456912306095	36.1434494470756	54.7179268988324	70.9068061472758	75.5506330898381	113.364074814834	63.760742803108	54.4921256762225	21.2064048253308	59.0916925382278	209.385748356369	48.3140866114736	59.5927308091726	26.8851125681051	83.9348	30.1426559682494	89.1952468850395	169.35698682697	91.8972401987523
LRRC42	3.77409965296738	1.64589357092777	3.65970178823969	3.68897645247509	4.21860798127995	0.923371127077079	2.70352945257014	2.45777673328123	6.97684198475908	10.9151841864392	0.3803902728121	3.9071	8.8892424422255	0	0.766192513784842	3.03683531319144	1.2608603466903	3.78082700658038	2.09628188655477	3.08219389630796	4.02123039298371	0.580238917452321	18.0831987358979	3.10684714585671	0	0.978613383125182	13.0289484892075	2.17570974894583	1.32763234689817	3.91802004803131	17.9017264850688	4.35272787371189	5.02706985319427	11.0826814597651	13.3029387850134	0	9.74596143067055	2.64850972045177	1.23624056031504	4.05454066722238	33.6823165482221	2.2863420709952	2.49557550871532	7.43385878574052	37.1388215323108	0	3.65136067417116	35.3188287950392	25.3868343605126
TMEM59	274.438917766353	219.539181518163	306.085503084335	245.482537883673	350.472165208568	253.869563611774	290.447023906484	301.624748910587	445.754175336764	288.627569128584	261.178581395458	307.149046275542	357.881801985158	270.769024748189	168.994359759875	216.58660915711	277.243030302857	317.043376516855	168.830945167486	352.349818326918	397.039346833537	372.997750394382	292.297157431955	344.874175734757	243.268045137252	191.094598779234	295.833260417685	225.845241773613	386.257144323522	303.961641663962	489.229161319048	291.224281057536	320.385721568531	371.77802963018	406.560493465613	462.037406112034	293.11249888867	242.366430563147	390.372386360838	252.168	268.265350453978	278.059902171054	396.66502830489	229.336379117677	530.431119366743	233.803178168103	161.353077133259	478.051609578214	439.675726434158
MRPL37	16.1018629177156	15.7816107648284	23.2292991882747	16.9784748725571	19.7861778157679	17.5123515361442	17.4480028575857	16.2760309336227	25.9062138966249	26.726945572355	12.8092734016135	19.0095122790197	30.3889800954291	22.9573057640107	13.7175257870064	19.3402755116018	16.2169804053239	22.6052213910912	28.1586659399872	24.7375414230156	31.005104938265	7.26378474222487	40.9251457863819	14.1469350627529	0	18.1516166730069	64.5549054507105	19.7616128342318	22.5590823329402	22.8230725158283	42.372026242755	25.0651814807179	21.9656781946099	16.3443180448102	33.3156226851611	33.535246333556	41.6925060429339	28.6446873586776	5.7762780909174	24.078393951996	83.1255732193535	17.1637963667843	19.711021770925	11.7800032155984	53.2631261745544	32.0760756367475	33.5227011864049	80.2320205189554	63.9994853148573
SSBP3	7.79236180751483	10.4044838979932	4.99698744408193	5.15321338446916	21.615466619822	4.13922403016599	5.39043068359747	2.50183688697796	26.7071332111362	2.8874699758016	8.33128544326814	23.0775182767343	13.8490656353975	2.6923408288102	4.64302987391837	1.21208007485807	14.2880174565747	3.5534235482353	7.46663631399812	2.19108437975984	9.35342641230629	4.19932521362726	4.5850669570321	20.076809453997	33.7287668494837	12.6871364941797	8.53280195033621	14.8838173947922	7.80839791092877	23.6747178915478	30.5618541843464	27.1100600413749	9.3891051774536	43.7083032248675	43.2055839045789	2.22875991798163	41.7747723442984	0	4.90786172713796	17.9744386826311	30.1610594201297	7.24897397323769	3.55839672421101	8.5118237652991	50.1350026770825	16.620153846344	4.12402390340193	20.6021950751024	35.9339019282277
DHCR24	1.78603617822074	0.579254704723858	7.5810067189261	1.35713917501048	3.31201032998435	5.17205439591986	1.55632810597702	1.67113022826862	5.35429778087308	11.830302412738	4.7415411443049	4.79761656382046	11.4372141304382	0	0.108813300641465	2.02389959548053	22.7458216248719	3.72267098793541	6.82407249648908	4.30391003657417	2.55402515375531	0.673507210583408	32.1143954101054	8.26267982634776	6.11744266426863	2.08502741811055	9.10509421169561	5.51458132525873	3.99040787333055	6.11866726912131	5.87051424143434	11.7094962417059	4.78162279470416	4.18109459376067	0.859201011795112	0	0.896220295305662	4.8882545020824	2.05067786617421	12.3611636418112	39.1487274493305	4.85644370247149	2.56144307284793	19.3875244700713	127.062888291514	6.58836810150651	3.45771977849052	124.528928473994	200.077909450171
PLPP3	0.475916962722033	0.270298103669594	0.668254086542621	0.743431405080718	0	0.537285173239545	0.196044957616058	0.858439100184135	407.816788821493	1.4115381707488	1.27709190847338	1.84389288067384	84.9016545357154	0	2.12955711166754	0.503138578452386	5.6296416928509	0	3.94419717646721	0.708789739392527	0	0.295139350044123	13.7293377807838	1.1274080393459	10.558547143913	14.0691532269001	0.500595959489773	5.05601255695247	0	1055.26137338835	20.4843597784015	348.125233717964	11.2154887017307	39.7931195904037	28.6271582802057	0	54.4255488664862	2.01650306105165	0.315826193884983	13.8834193857679	2.44590116632121	4.78238730562327	2.36781102973734	0.634204688294738	25.9707575624014	17.4058181394517	36.8652822572445	17.458306225082	26.0734919381785
PRKAA2	0	0	0	0.502387092268916	0	0	0	0	0.682268998614008	1.86171896235232	0	0	0.876545591228306	0	0	0	0	0	0	0.252469020788804	0	0	0	0	0	0	0	0	0	1.68334896983651	4.43403480817584	8.69841291132313	0	5.46155464343466	10.8624089915412	0	9.64564892527853	0	0	0	7.70634805424724	0	0	0	16.0352	0	0.149030408164482	7.31333052954428	3.76577824215591
C8A	0.705506930065684	0.385114997263758	1.4795151223549	0.303322761199803	0.582425904455377	1.03521264748355	0.515387253773507	0	0.971446040079911	1.14260073534865	0.704017477381362	0.611145088411417	0.0376964001294947	0	0	0	0.295035380642847	0	0.252755029825094	1.77421881047539	0.708327328457773	0	1.74861361858493	0.838606687466606	0	3.64131582588684	0.615119935134072	0.4911142523891	0	0.9155802246176	0	0.121473856882417	0.395754779533284	0	0	0	0	0	0.162811586779634	1.32118547330148	16.5060298701856	0	0	2.47290316358502	24.9856589726292	2.6364055178371	0	58.285627413955	103.463830526362
C8B	0.510523621681457	0.225057800469606	0.899533278883348	0	0.847646725879484	0.47926844688663	0.657133592415429	0.677294512805464	2.81776732261235	0.974371936247861	0	0.91133639423385	0.364786635722195	1.57232704402516	0.108813300641465	0	4.0409003244218	0	0	0.441554540515232	0.99195882745495	0	13.5271919987165	0.261753792288943	0	1.80768410358753	0.63636915748261	0.374893738156016	2.88204871449608	2.2259306188827	0	0.636262646427849	0.921659838289882	0	0	18.3958793230316	0	0	0.908592450000045	9.07153835375869	40.6065653820286	0	0	3.99578045583863	42.7072701669254	2.84229249273954	0.979577851356217	125.872233448366	168.702
TACSTD2	0	0	0.0390591433548679	0.114924140873093	0	0	0.492857916429018	0.290818144144013	3.10341277205719	0	2.88521858100389	0.310674399559588	1.05727196531098	0	0	0	2.88760247885372	0	3.93018469232027	0	0	0.163811835896579	0	0	0	1.91857564943786	0.531055716016298	2.03278627359101	0	3.75190876423017	0	18.0732486434881	0.587084850717788	0	0.888030665472622	0	0.536871531474362	0	0.193936121708104	3.24430346035188	0	0	0	0	120.072059972228	0	36.407529114456	0.882573584572614	0
JUN	383.501977521371	279.74836210182	585.796189841998	536.055504480573	271.933538503081	549.237916977896	404.043359404203	500.043319326745	554.626505414293	257.838771758493	374.618894091472	306.754699276946	765.924512543113	189.99493367249	124.361045657219	183.689761881788	687.164426438716	151.956312968231	247.997976152469	533.61636755466	181.734458990368	303.067810377207	186.433399858388	316.459263259011	350.599965119314	196.836656542321	334.019492355215	261.198474840742	264.109847803026	640.325149818614	484.602857692471	1582.78078094489	437.731550631868	1115.75970949296	354.841176069942	231.045476166766	989.521646132024	150.780729558823	283.822444368128	785.193736040552	139.025465299609	183.722247120277	285.562819667854	445.562218762159	889.329158718948	910.425447076212	173.581839109156	148.633423440769	352.222647172555
FGGY	4.89371183910301	2.68201585523321	6.14916792950769	4.69068797259278	2.06831	2.19671656962613	2.84024933509771	9.0567783256574	6.18679974331783	11.2456568661284	1.43072500843015	4.92574380474278	9.66593510026587	7.39627366530173	3.18682054838482	3.89468503077808	11.5444467366143	2.40506750959432	4.85171872662456	8.15158250672727	15.2502048211085	1.58485671361227	37.5148189849119	5.14789008607586	5.06547121545982	2.43060987085993	5.18421779475821	7.24657719961275	10.4763895734332	5.34950643504401	7.00777357755936	5.2590294976799	8.52302921316186	4.12536555164272	8.67713216236194	1.94840620372535	3.71222872502611	0	1.8103674702784	9.46849582072585	152.005370192191	2.43046982066758	3.42643375262423	22.5580369066311	211.140730180718	14.5356422580328	17.218397117128	153.848822678063	128.817562937648
HOOK1	1.03110884441003	3.39477709403032	1.98588206153472	4.42927943252189	0	2.2285179057577	2.77405742967439	1.09321370840694	0.354523210840451	2.11413310263062	1.37102084962188	0.780148427004099	0.0425385292728889	1.74897	0.827610229137842	1.81231884243671	1.25738714950333	3.24167820992772	0.386805297685357	0.908278833779986	0.931581671492216	1.31596669958124	0	0	6.30066426374396	0.599397485647427	2.23056988955583	1.3869307921678	0.781939083817614	0	0	0	0.539152854883947	0	0	0	0	0	1.11888355997399	1.43888204620538	17.9467276118203	0	2.14266963524202	4.54610671881791	38.0683325732668	0.72352617717709	0.315477317180895	10.671526648326	28.2331
CYP2J2	0.211372249782815	0.585713903155884	0.181512428580986	0.0998591785863575	0.334725792630677	0.188353606773798	0	0	0.192415264839547	1.44883580113921	0	0	0.0347313198985179	0	1.19440920937277	0	2.32849472130247	0	0	0.491981100181493	0	0	9.34226032709542	0	0	0	0.226233032239791	0.36776223408172	0	0.0807527708698269	0	0	0.60630414314696	0	0	0	0	0	3.71970565607178	1.16721525783785	0	0	0.117204865549025	1.23120867755876	6.17191039694335	1.97523730813248	0	30.3835848085712	17.2268242921082
NFIA	6.53477933790117	4.40257093420144	7.6516461697566	4.80568964929156	9.43515708989024	3.75957873567743	3.82346	2.61180569903417	127.425984404352	7.01528230045809	10.0305923386907	3.48963427010334	110.331466175211	1.59942324925076	0	3.38951969875005	20.8427728977028	1.94269867331766	5.85166470278018	5.91805503794913	1.92502238940236	0.86280405809733	10.7545865029668	9.16498051485993	0	10.1660401197124	3.71266291075558	7.86841729619746	4.79107031607473	133.969004321456	133.043702721551	190.188467558071	15.5148720287862	133.295545700246	108.859148888872	61.8238396482271	172.849849351393	1.80955190066284	1.96324481972404	8.92492365562443	35.5153514793575	6.39754463301485	0.513018310125124	12.2360054496313	83.9253864578976	19.5026887420075	2.26432889177508	76.2790270624295	58.7092335751571
USP1	43.957274459627	35.4864827845911	41.2558640139907	34.7011144072971	37.8101183281004	38.6881320235881	29.8244056252627	43.5939915718333	27.8423285985328	65.672220249834	34.720610822107	41.3715917921486	39.6961606711883	29.6541804742965	28.9626478551204	50.9060143699207	50.2149490741118	30.8948060865024	43.9478009832195	38.336082661067	36.0991080798476	10.9891959672092	37.9815505381992	43.0385360577556	32.0042795645961	14.3453266459945	149.990502314997	20.2622211775808	35.7760572118494	27.9594619106272	43.418916207455	23.9496637569824	18.0988486895855	33.3456279510141	47.8912699635149	30.5910815866822	48.4802513310826	17.8386175505121	4.92113288082199	15.2471750928733	31.9629381311119	15.1260342725884	20.9922761903134	5.68968041022701	36.6893587737899	16.2655694263512	51.6830509525171	38.5868859938137	38.5226291165919
ANGPTL3	1.78335003752717	2.27792426158955	4.57939365786758	3.98299278888313	4.59405484252693	7.93096969070805	2.45148433555312	6.62846036276113	10.9057	12.0676547642758	2.35231153105686	4.63831153277863	5.19690432326246	16.3990652277447	3.68817440687505	3.33570251039399	29.6837644540651	4.28990617942893	2.75853956084166	6.12756665390971	5.9074235704229	2.02887083193848	44.3503110090764	2.78886073556658	0	6.01105712621997	3.19678806259262	1.4552552149666	10.4652067673975	5.4784695622403	3.31172909060533	3.95637128910445	4.47678577834449	3.00962972778992	0.30545916621866	0	0	1.2868439508683	2.32869811929956	1.07947938143062	455.210856908346	8.67686455813427	0.464144448286916	14.1692060147464	67.5285092856051	7.61843218352956	2.76029247000811	612.751094989317	500.149707025164
ATG4C	5.77076035636465	6.59840871881995	9.69047871337718	5.32744535509132	6.2130859917785	5.00499296949651	6.6264609879054	4.50478911226798	15.7613377435764	5.82241643487623	6.68193699392759	5.8645006567608	9.52281893737088	14.0885558008375	16.1424409150958	2.30445762961944	9.00824215735207	10.0350966965734	28.0272768122411	4.72392121500099	8.53795834665241	4.11708461793055	44.0466072611811	4.18948308441376	4.95132844142083	14.7200190431997	11.5014414743582	15.3707854655467	4.87734651448129	14.7641634261112	11.2755299148801	5.35685319218591	28.5011348078823	16.3020726480642	8.07167225042059	15.518335949437	9.46033222742343	20.2543933675579	6.54204517582462	19.4268814600203	9.17468217375185	13.5615373043341	5.70573949471805	7.64170288936629	6.23611261653561	32.2762609464018	6.88521404764906	10.568316226734	11.8019513552397
ALG6	11.1819	10.7767521732962	15.4505117453193	7.67449484160073	13.6825496419665	8.27318104110242	11.066155881755	11.4086778720311	15.8304615411138	19.3234037807639	12.7722483861738	21.7194643010245	13.4569464633639	31.1444413648445	13.523804022833	27.1808223895331	23.2386269310129	11.2989707339288	6.10063575950355	15.725396142211	16.7752503170467	4.58067214543685	14.4115193159475	10.8312841223586	14.913712180319	11.5782066379651	31.4266378462176	10.3075054866339	21.0883073090785	15.7196427883055	7.60897126504233	12.8751988052158	6.42023606970997	2.21929005711939	6.89952524823527	5.4933	7.10627412439562	12.6467964179335	4.0653461380133	1.91641256515268	8.63907157232957	9.57851390068997	6.73266521803931	3.12614857765505	8.49433730290676	11.0939530165615	4.26030198929456	16.1357884263796	14.1190787928095
ITGB3BP	15.5922239910615	16.2126079301426	15.0527961747751	12.781732242178	19.6833974353058	14.1292029701026	14.4189468358302	17.0959497541204	28.6994009246879	22.3808294616828	16.7468804933953	26.6181075705398	25.2990254961343	30.1935588709827	17.2518206081404	19.1493628377493	21.7911701812829	22.7968231401294	49.5314801379264	17.6640296783075	27.0493921212505	4.4556655967486	33.3994578009845	14.0644440125298	23.2120468160469	13.9976834845569	103.754623576203	19.1997560000969	16.1680642095686	23.7555891447057	17.5352149222376	19.8064098474285	13.7491212677982	23.3843061369096	24.3101208924683	14.8337967471372	21.0376572231036	10.2780021738498	5.10570581044818	10.4752699640534	51.8988778060127	18.6511581116805	13.1550989721847	7.30145	25.9065807909666	13.6522929209198	20.4321264090013	61.3608057527451	18.8220870664605
PGM1	14.227464072454	9.26043288000918	14.5935671074556	9.82414212259878	15.0723953709527	11.1270853107058	10.9273703823154	7.69421386957829	10.6960357962906	34.9978591524226	4.54167841812548	17.8573688918832	10.5873324251539	21.861347844792	6.94679454150953	10.1110731878332	13.2954874728495	8.73205233853961	26.1558146878764	13.4317851052023	17.4488207211004	3.37036950931403	17.0187971312112	11.6795282176583	10.2782317330127	4.51156376642457	18.5247790058258	9.74529200644296	15.3782497017427	2.93733119969219	23.5946193272899	12.5835193373611	12.3151716701982	5.13347687778955	7.95266582812099	14.7023797371877	11.2756275985704	2.14445037205253	2.87083863620677	13.0875203746755	137.892122232599	5.64130154177367	10.0442697284407	9.99127766310905	59.5643088717234	13.6127219510332	13.1809578333357	93.9295967215552	92.1420813218266
AK4	0.113736594009835	0.746415899172866	1.52952307777693	1.4830210920434	1.37265541227648	0.543791450690413	0.969079248903761	0.399283069396918	2.28786474097911	2.28939361445701	1.66913870321636	1.3337645333444	8.81280028007728	0	0.108813300641465	0	8.66912509872055	1.64361264395263	1.34843581445523	2.27782090238682	2.81978139569246	0	3.55661115923808	0.564094030569147	0	2.52013300937684	1.09567172930208	2.48836076021664	0.704757394314581	3.92032765876702	4.13661918515506	9.75517532207393	5.5948973657397	7.49604596854573	10.4680883852762	15.8361317181281	13.6333898374089	0	0.314768234265517	21.7916377343561	62.768918458215	7.51815812333026	0	11.4289867100884	37.0432142600563	0	0.991042247889075	32.8345879786512	35.7832667083799
LEPROT	25.1742699924646	23.4670688187803	43.4967524971654	22.0994885373945	31.5058428769516	24.5493576988462	23.9851126197427	24.359651777761	311.054040385436	32.0867751855089	30.8793541058096	39.3371004436759	281.81780325583	25.5712403742363	22.6023065468974	24.7938391948929	34.0270011567573	44.0493574712749	37.9439924855536	29.4830545127572	93.9023483437927	9.58585318935168	47.9739080165238	19.5703741981759	30.1415452435902	83.3420468270836	21.8689608678207	57.113795884581	71.5237710800387	329.48773163615	249.396734356599	216.754004705501	83.1239039150654	195.356630735939	280.056930796978	21.5347979307617	253.216241614087	62.0598	10.435880580297	93.4312120097537	46.1632626845931	84.0213569227804	16.9617853756541	22.4062822299416	127.387303902568	74.8637402457192	25.8805563428539	61.4044062153993	76.793957502373
LEPR	1.81525997571913	0.99481706330243	1.94044752675597	1.35912878910855	1.91422546521313	2.52561814655225	2.62343177691637	1.35805461119942	17.337783757323	2.0470933247954	1.54126273847052	4.01522	78.7059345183983	2.28868565360285	0.895806907029576	1.86638171871106	4.18693973281265	1.11777568918926	3.39835271078987	1.84786925098551	4.80052937958574	0.138141199645806	5.50918146932707	2.87163879329758	0	10.1811842181429	2.51856147924728	3.38113352564106	2.36515101473073	13.5848494808458	1.78966665073057	47.7083137478849	4.00218899233194	10.2217082819658	6.49809100647186	2.9592803030303	14.1856834421893	5.27665736582212	0	2.12818994605938	11.3581086872652	4.05613231866216	2.10396722795826	0	5.61153770691423	6.3216626253244	5.00844064571671	19.7661500541878	62.5004950196378
PDE4B	276.028	155.482500257098	149.917221147544	218.042219426661	95.5689100313093	218.8	202.371636013139	231.758625473872	27.6184978862794	228.030533590409	268.551626965709	65.6898452857758	25.4355599603174	277.824662300645	173.145601746178	400.363279018293	161.659530058737	179.92305230589	51.6702425293987	140.637394764511	140.489604485654	69.8965994063437	24.470761816126	49.9253128323638	208.875013564524	233.427813611785	130.31670236987	195.896017354595	179.644309116957	80.9228	9.02458734707968	88.179891631481	108.532103516875	19.7219709414263	10.957307824311	0	23.3687348818471	273.219571283902	78.8295029719928	121.842593057843	18.838602234948	196.249416146987	117.226766290936	68.0796356765811	22.7019458291789	92.8713239067704	165.819745430314	3.75430216147867	6.61239037750695
SGIP1	0.207514730951963	0.479177118717569	0.311928293923793	0	0	0	0	0	5.1191410988518	0	0	0	14.6986047129307	4.30774532609632	0	0	0.380188527887209	0	0.390137328339576	0	0.32934561660745	0	0	0.580030254378068	27.6627861244579	2.46555618016312	0	0.0552543090625465	0.366925079769512	4.34997806232491	53.1889180055127	11.3291019581804	0.525144034803936	20.0672180328527	23.3475425271984	0	20.5070590256936	0	0.114802667417017	0	2.06831657825087	0	0	7.37381390815526	11.5013845577597	0	0	2.57716730445472	2.88852483078777
TCTEX1D1	0	0.231478695163854	0	0	0	0	0	0	4.37287628554364	0	0	0	2.11468989955613	0	0	0	1.17015724573068	0	1.59281348860969	0	0	0	0	0	3.88070706482721	2.13374301199164	0.504529836815229	1.1005845155859	0	0.985664713105825	2.96075057059302	4.66801699090224	3.51048683163945	0	0.338990405215571	58.0541488034126	0.941549545749422	1.73101123945598	0	0.316530221039384	0.557275679820602	0	0	0.875677445964134	0	0.23700108309495	0.216186300706497	2.14488819096241	1.82705267531136
SLC35D1	21.6610426486625	5.8679606318319	14.8038684187883	11.8273106008813	14.3473094938493	12.2816896883502	6.48371426091897	14.9226280713218	5.70111842479489	22.5799610760581	27.5587811225138	22.6465299251778	7.69706344826994	31.4405362151197	11.1983308365686	22.6533456837314	15.5086150859766	12.0736921061361	6.65799429007934	16.0980677896454	13.146370960319	8.78151040019176	6.76864762420468	12.4135707609517	24.6107190012226	15.1142047612077	12.9744707382208	9.68605839564825	17.9217617179425	8.40690812608874	3.68241825050002	4.95972786551816	4.01378872833995	8.10204047911552	6.29955970439348	10.5494399940657	4.26086675841106	19.8931283154531	0.794314456420347	5.02843259009831	7.58894124286538	6.32552143835239	5.41180953408256	7.74980439157487	8.34515601060724	3.57970779818869	5.24916334769189	19.221086553815	23.5815184033516
IL23R	5.93583269815575	7.20959790558139	7.85031370048369	26.4070172135879	1.21680509233914	3.56155538304115	3.65128989996351	1.5344058072884	0	2.96427561143665	6.3785095960991	1.22564285574983	0.736688602969317	14.522227737282	0	15.9776191802148	7.38978166196323	2.47888734981068	0	0.204947598997888	6.60553752585159	0.0863364384233413	0	5.63822456591181	88.3589537896534	0	1.98165073276313	2.01525873707996	2.51575552766527	0	0	1.83299369541061	0	0	0	0	0	0	0.130971395192433	0	4.62102060494097	0.730383363619897	0.687593846048034	0	1.07199060078641	0	2.13144585729317	0.707438718121043	0
SERBP1	261.758942437422	217.478642051032	255.763347335865	257.93391397709	259.119855891301	237.44884049968	214.529051343027	280.717619024931	332.513497585693	421.573041115407	334.965407738162	303.611776215503	324.348069060385	418.666701929602	209.471477147006	491.392528934672	236.758186118228	274.942347950202	269.986439259784	252.960217901475	372.337816341191	57.3759649201913	204.14441167196	251.665974499301	273.435706855829	135.324614493282	456.227301312578	231.977532768011	265.017132691906	194.35897647529	252.125785497639	321.452736271229	182.422595683483	220.64716501127	288.897297668304	190.374712758165	275.241346686033	198.161946296327	52.4318416815707	143.22765335451	365.714883544806	152.184904691998	137.665253648561	57.553879480348	308.451066543406	186.237980514107	333.063833223206	275.15911985234	208.93302598606
GADD45A	40.3203295765862	33.4529870346787	73.3447156255325	40.8616161287662	33.1351850938006	53.7846019340427	30.1370945263348	63.7634209370968	63.3878005993633	39.5400891798844	53.4669288367812	31.5612795679573	103.872288642943	32.2987766635519	4.27853994744564	45.5429604389278	52.2367659069512	101.911719327899	18.6218288940273	68.5412240050895	209.344808451116	32.8952920722974	38.9286712604252	29.6301787103384	94.5824779829297	18.5004060982212	41.1740994230301	37.8790688305305	207.416564071511	48.9936566880916	74.6873951710692	123.35423128814	25.7811000132627	72.8141964959894	33.4954839267067	24.5391660913037	78.4928273093984	55.8698729390555	40.8489064139081	41.7333907055057	112.588751408813	15.9080612445568	67.5008299288872	43.3487546781357	140.47475500375	31.1045452647986	73.3187228021991	59.603540865017	88.1229095188559
GNG12	0	0.377672258357916	0.349644290165615	0	0.918253408556652	0.193887277039326	0.297656637980341	0	35.0544738826151	0.476011631820235	0.349638613529056	2.4598180196231	31.9420716996821	0	0.795373411831663	0	7.68002360454888	0	3.53303626904891	0.411096676109339	0	0	25.7287977777248	0.608877955837561	9.03459777976364	6.96512612007143	0.406001514385649	0.925049291706193	1.18514304676574	25.0340644887324	65.8536183581998	59.7459445593338	5.61240319286294	82.4508517788362	47.160644603579	0	65.0438465998497	0	0.942261068505207	7.67250045655988	19.8402505992881	0	0	0	43.7954141601864	3.52489916698402	0.300430216069411	18.8216293534498	28.1503024334266
WLS	0.425093438735439	0	0.455745209166097	0.240666414929597	0	0.715940498664538	0.0390089875927234	0	11.5357574168802	0.962629766479419	0	0.340812578983315	41.9843704125572	0	1.39287599642867	0	3.05780943508099	0.662387642496142	7.56427159619486	0.167165320818669	5.42282741226004	0	29.3813645249182	1.08100515481565	0	8.77097131719741	0.954200154374056	4.52970186150496	6.1317726034413	20.219329405718	47.1157647511537	51.9167833408498	11.5731562649529	21.4936731474971	18.5123257994863	0	20.5816558795421	1.14051875354986	0.831983440201606	5.97282020799709	1.53500428196928	5.07504921119823	0.370974646850685	5.02426832442882	21.718016058212	32.0962786244203	0	6.15071580916527	11.1278351514447
DEPDC1	0.405726422730417	0	0.207344604715129	0.299337297157822	0.507832813312532	0	0	0.297124459196344	0.596687531129943	0	0	0	0.0794615401123585	0.774545341884314	0	2.28389760830242	1.4956274489283	1.32408241088925	11.9671245897977	0.718423495977804	0	0	0.580489515198377	0	0	0	33.4094942843619	0.169755434000279	0	0	0.655815112603455	0	0.38649646517345	1.54544218191709	0.184127881969609	0	0.562761719372115	0	0	0	7.48882137063665	0.705495243551068	1.48938544037249	3.76683303512572	2.02273268332469	0	4.46060118682917	21.748524266516	2.11596002850804
HHLA3	4.68192133048583	6.34529791595498	5.17605647321749	4.26277680647955	4.14197866764084	4.29849746452806	7.32987320596322	3.77026760829713	13.4636607069829	7.14991362665482	5.28006288634951	2.30172771686648	6.25268063467855	2.76331642183683	7.42488376825998	2.45937990804988	9.15105483866474	8.7265622991414	3.30728152821609	5.63909477596944	8.48343573272877	5.18842510393353	4.72940742635728	9.32402042663527	0	0	2.98413484820451	4.62696007972046	14.1643690829527	9.69700627213495	10.2669292869454	5.25881452005944	8.38894306794832	14.7722450859541	11.9373168011637	4.30440771349862	14.8140115675356	4.47330119336531	3.84044296541677	10.3542913930931	37.9019428693696	2.65517728495509	9.61648986177504	0.363366415423015	5.40003515926637	3.76386511625004	3.39143984273067	33.0925991831082	17.6273449740268
CTH	16.9039771532371	9.5137252838151	7.07138142145107	12.109046384553	10.7022801965894	17.1757489628093	6.43124915695692	9.86463228554453	5.96380516441927	6.5694576372507	23.767488341027	9.09877170384185	3.21714295148678	3.89014841768523	3.1652380296788	8.19108162147995	10.6566361110623	7.18052352423204	4.31307337990355	3.8680127336735	3.6692701759766	1.46570377058127	35.3915891276496	13.203379484238	20.7470171918021	10.8934554750484	2.62973273010999	5.80778779650723	1.42349982125971	1.3001188501156	4.85894622147178	4.6828942381249	2.98463653383905	16.3540170548874	5.37850814962988	4.21300977418268	4.29359562171154	10.9479861179536	6.02770010098237	3.25013893281407	161.578299117245	10.4544866745015	2.37263577854414	23.5005391292137	41.7926391401369	4.36515178117545	3.49219737714792	162.16320649608	163.271140958058
FPGT	1.89316479264097	3.88932682034292	3.72111206383508	4.75651875614534	2.29954475529343	3.82214787736998	3.5680796866778	2.21222054432609	5.03879688758059	3.03030457734524	3.05541033722847	4.09678756091772	6.86715585745247	4.85964407686808	6.1024265262606	3.43712960333284	4.62060896399062	5.92481504047874	16.0535227948271	2.71517251304545	7.67719955204733	0.727823307198134	10.8212474475496	2.53258603341146	9.70875057243669	10.844337536025	3.66973193516887	4.65890069053943	4.70578438241567	13.9032742790062	9.86789466699255	5.39034222917331	8.7986353362104	4.63338067997946	8.92037260821858	17.5438596491228	8.70819076170495	1.22999	3.09457862842109	6.59298746888441	8.71396770455809	8.50628006535486	0.480998765107552	6.08780327550108	18.5849967572732	5.94080086777697	2.60664882842556	12.140250039219	8.80121828376333
CRYZ	10.4301647588014	5.95044672161424	12.4064278966773	12.9567106218332	18.7328953511398	11.9984711321805	10.7358078773849	10.2378448613193	7.00137419546203	15.8959231624732	7.81118910977639	20.7374823793068	10.5348484909764	17.8101146044871	19.6027390556758	11.2591274844673	14.6396987772727	17.4784691955847	4.88174460358517	8.22237719269586	12.8879921392881	1.60635402311294	18.0423258535928	10.2934002276331	24.6388603279557	4.3340757933015	13.9501970435812	6.54752661036654	13.0280434855995	4.79813032191054	16.1446205184664	10.7310491700791	16.172350126005	12.8826057387188	23.1867761877712	4.56680352952476	8.16137820676544	29.2393614075996	4.55049211416863	13.3473944850214	113.805779417182	6.08119645877332	8.93351439541908	3.02708711518943	90.699240113334	18.4102409281077	9.86682748745632	111.658310091722	82.9625428010354
TYW3	20.3898015824499	26.130525618604	32.4915402756632	21.7823979834526	28.5907532086749	18.9907412883087	21.7941972608577	24.1004377525882	23.1192697600516	26.3673074530268	23.0129279714537	32.675572352583	26.7805373776294	25.8106632030969	19.3648613191987	20.9151	27.1196798790127	27.1376821875559	20.2968308560709	27.4384234006032	28.8987802546571	5.85212334093928	22.8823720450788	25.5884518450788	25.7617616332449	18.2137913355275	31.3034304296312	31.1726065625582	28.1016	13.5211864530151	57.7394709004374	18.1468012572773	20.1740185594756	47.7872680796843	50.2848755034687	32.9448073864908	48.6449224353274	10.4511543327312	4.90908336134058	8.30737633383163	35.9589789788104	21.1425586387652	11.2946490509688	6.82255041859861	34.9274725449957	21.0172180264494	23.501263310211	41.8780204967031	21.6963220124212
ACADM	18.9030326456858	20.7785624528955	28.3597076621628	23.183253514309	28.1937292729132	24.8107047239796	21.8272634788721	26.2047951333348	33.0330052669171	34.153644903902	23.529206731875	33.7905082001967	42.6213682336082	43.7404679474594	33.3457174688731	21.9784	33.2878082648384	28.0365825335067	51.9200251843785	33.8219974142371	37.1735366299494	17.9845363256827	48.146091477762	22.7894331881265	24.7666737508427	35.3461468333906	61.6430424549133	26.138686810813	31.0657674581403	27.5223465956519	37.8824779691013	32.6315895187806	36.8683601092513	43.7006191299304	39.2597186305476	31.9270361589168	37.5883739299116	37.3242488427522	15.8131474118658	44.1754550175687	160.16315935124	19.9058673910535	23.9241822566282	23.9564906834195	78.4463906623464	38.2078433856555	34.9255841109222	127.825051044249	79.4101827670812
PIGK	16.0579837640432	16.9970323159791	18.6675217379935	13.5066437224976	20.2129455824648	12.9462569113033	20.3368558400166	16.7778162037414	30.6338070126477	15.2010506996842	27.8052546384049	34.7636930895758	29.8757686345055	22.1548839958414	9.37514299309965	9.87897929961708	20.6850624684188	14.2419858969586	17.3722135279767	22.4855907277274	38.307271299227	14.989779831467	23.7338556657827	20.0928056307381	30.3551469654954	2.97170846302072	19.0657057401126	11.085724254507	28.5650923538668	37.7912867631285	43.8651283952804	21.0782	14.351314432623	32.5937955908699	51.9196606987991	15.2190323130494	32.4283575863621	32.786334027438	12.132231171339	19.1153544671385	17.669566061171	8.59462661408575	25.8184369426655	19.3244116689485	19.0013160872125	16.9819790088114	13.002555766146	24.9605460272538	34.6727393746672
NEXN	0.741659896201854	1.16438501184904	1.07686408172868	0.601497130920595	1.55921240732706	0.318708087791637	0.627471857765801	0.575128207404567	2.57097160682157	3.96745044313723	2.95862999057856	3.29388763002426	5.68895824572723	0.839469857995279	6.99564348139154	7.7298195014988	0.709295315104444	0.707163566933032	13.0369162467673	0.4229693882251	0.629253755386412	0	0	1.46254269978749	0	12.2111587058693	6.26230361669221	4.04857278414863	0.744512939634891	1.01220649638441	165.452756585342	21.9282271598233	0.951630914848366	241.895078196638	183.040886830798	0	110.309053357543	5.99316339129539	0	1.38270177177137	7.06186212992346	8.34645467063616	1.61152308021369	0	3.53962405344349	1.84378049387625	1.99403017579769	1.90876453342423	2.09423845998702
DNAJB4	39.1621598813688	140.247202174075	167.286130695549	121.775217914016	98.0019638524985	150.259455156027	122.258133888445	50.728962212713	132.683018101116	263.266892826512	39.3624966479463	108.905378426667	217.926679854597	83.7869623244475	57.2673126064935	38.1409475857957	309.655688403793	64.5434490126316	55.5187868572838	81.0288682370338	146.652902163096	21.9029386822351	104.836359725429	73.9136335099669	54.1450743555062	71.0424178440298	70.391421627791	67.8148282163524	161.089123466082	188.254399552798	327.209025553768	273.194634978741	155.919788013295	312.009160373779	336.710444135711	123.584597320183	307.794968382136	100.24115407719	33.2149901191475	221.922618716975	56.493142435506	138.180346484505	28.6992596081729	71.062225463027	123.30746673016	111.705297354489	59.8005752565554	21.7775562588329	62.3447118781523
IFI44L	25.7529879702184	113.132363320358	35.7945401094514	47.7746138863444	30.7364736577868	55.2256010677741	113.588291294854	16.3640109128129	224.779307830543	46.9095100613043	16.9275893790413	48.9583898081116	371.08266414982	29.7308276702256	67.430800084199	33.7130441516293	123.984600664858	43.8902719259287	67.6471705288321	8.72581469614695	23.9108480659009	8.25207543537541	74.1640537866662	25.7068524942023	88.737864842001	80.6565328464676	25.8825544632107	82.8922858272232	17.1361553754741	272.787640258716	77.9421759818109	231.439254272076	111.16129237216	42.7642962124388	20.2640022478609	76.5963821594766	97.2237459090332	211.475495459083	1.45669353359647	81.5015666612087	6.5916764560177	116.905484971755	10.9382250317879	0.852328903495912	30.8975276628415	146.022452348615	7.1574953150845	2.43746772583097	6.66338327590324
IFI44	24.6417946920073	63.0179850478741	38.309748458539	48.5709580939782	23.2349055155327	42.9658502230291	70.841156362648	19.9232175684644	80.1334346393932	26.8970201384593	18.5964696898365	27.4977068336676	95.7878489168176	22.6921442868929	11.7471084465398	16.3708749133528	59.4539542966299	35.6971065582168	45.5839120979239	19.8818201590886	38.0941278718669	6.63624948118299	43.8115997987782	19.9089786217907	17.9779409760623	39.1710708122044	37.2869011610735	40.0405927284347	31.0759059796715	99.6625630531834	35.7386531816953	74.120953168975	55.2443913072112	28.2629171087255	19.7346254183546	17.8400616943998	27.2678497988147	34.3088609716065	1.74905439995749	65.4691498490061	11.8015713452671	58.180455977254	5.10645754084811	0.732153930971063	25.9965717856238	57.6230676029083	3.15583341038043	14.1266929138607	20.030812450689
ADGRL4	1.18956550228262	0.611552385344708	1.04981226666617	0.338416690440439	1.39555591000943	1.15663550916537	0.457238247595139	0.896397861904897	515.95610942798	0	2.46707164083199	2.87668756601558	463.105153721013	0	0	6.61245266822607	2.66757918726607	0.969979145448373	0	0	1.04515831817126	0.405880954233905	0.228317383080951	2.50457431597123	10.558547143913	5.555	3.13645891188978	3.3056168919333	0	421.11634797296	7.08015864338682	223.242661306699	1.92358946964391	6.84875143830258	1.80431437515377	0	82.0376196053087	0	1.39262575729595	0.908347715505496	0	4.47757648585828	0	2.90844787770558	5.14188952351506	0.557031689532818	0.425405678275852	0.454610234410809	2.59212770275448
ADGRL2	0	0	0	0	0	0	0.520536163345596	0	56.6973201622081	0	0.428890032595643	0	15.2093831556392	0	0	1.09876586617911	0.60424895782161	0.480753051579995	0	0.488748520313855	0.801652044533374	0	0	0.476016390196347	0	0	0	0.588813373599828	0	64.6704465411735	12.9962543092039	28.8998	0	18.9360824196994	11.2678591544484	0	14.9251243400242	0	0	0	0.260529698561928	0	0	4.60888962631123	8.26125481361277	0	0.547623134472751	2.06447483392794	9.13504567524154
TTLL7	4.81074314745556	1.17991880860709	2.39191603437365	1.11051903583663	2.07588559322648	0.949612749328045	1.21642539425159	0.871796030626062	1.21509963315785	0	2.33043631011201	4.63470994880367	10.9243204577191	0	1.34977049663561	3.94857706593133	1.42664250619265	0.464692652279782	6.18199802176063	1.32796102798815	1.35005577955085	8.46694477887459	0.228317383080951	2.55090786886199	10.786250920643	4.19688423314531	7.99293457365007	1.31499553573397	2.03507984215222	7.37892138152513	30.3395084500333	8.34049365704608	0.206028900085873	91.8136554691911	56.405004928924	15.5442023799277	57.5459918400726	2.11367467555905	7.14490943399815	0.881806221319253	8.3551365936901	0.983715572414254	0.838084566761424	15.1327351123088	32.8710214069231	0.632493066294761	3.47479888428671	6.57296923767833	11.1559876396622
GNG5	122.862909207883	120.539751360024	141.396932492211	115.299438788882	143.777103582284	111.447462067816	117.700329175936	111.998238009926	328.142141121587	173.986529799243	133.015929742817	169.290287652961	424.170019698545	148.524215414791	86.4267165083284	136.119282381452	129.366	146.023275963973	407.98253512947	160.376311653681	250.906958171929	59.1158617554614	529.161887550909	139.861101102122	59.6212978987858	277.192178391057	266.417436981459	272.635800535029	181.536003114767	270.675367766928	229.14771618359	393.76292482987	327.375267196707	182.558891363427	253.243476281166	293.556310224384	253.401488736565	236.285497272236	73.336971193011	345.975716877298	630.668703594814	302.350342220144	95.4335667880956	52.5821713578902	460.237634390471	295.671157672706	371.876568257731	494.631311069435	339.358
MCOLN2	30.4112462667722	6.27838200152028	30.1571982508411	14.403647575299	33.0714119173479	14.0711466049646	15.8358684503399	35.2456101929932	0.44099917598227	8.56453035532241	32.4385210289624	19.4488365780568	0.394286629030694	0	11.5883288984604	1.41728541559355	33.9095428861868	5.17114607750622	9.37878143917318	37.3432643171001	1.52533259981723	2.26043928593277	0	19.3827138589706	3.43621356754565	2.96702790882573	16.5354337015139	15.0740246709283	4.5686443059242	0	0	0	3.61363042219592	2.40195	0	0	0	46.0517002544892	1.10558529502981	3.39415221629827	0.845606608584768	3.40520681846015	11.2581224569179	1.08141544304509	0.982105063635498	4.61057750020041	33.9371520851552	0	0
BCL10	32.7577348989216	27.372920965874	39.7107353594578	29.0743143466343	27.191760050677	42.2757299269145	30.4997137644934	35.3553902827976	40.0202526098479	40.5166127624427	43.2559658039648	39.6609928888194	49.0842345397844	32.2680846645791	40.2933685867321	39.9350640768013	37.997489475432	29.7573372375437	18.4152728487065	29.9852052711191	48.5468230009089	9.55679496441158	16.7420945412093	29.4863698076892	72.5260413486787	99.1621449398286	31.5593601071859	36.9992589660091	47.1870703786668	40.7942371477866	31.7442870103675	59.6815576472214	34.9858587263749	19.8648434348624	19.2892609468185	20.6043437197385	31.0692693284699	20.2636581048484	12.1674150373854	42.8088892687618	25.4216	77.1354599868509	22.5201128392467	5.57275158755788	109.89380579779	28.9451083260508	32.6753168960077	22.3686476153915	21.3281234035426
DDAH1	0	0	1.6238177777191	0.279396414338177	0	0.899898060125227	0	0	12.7163694650635	1.24215124363494	0.319272977118344	1.21411193326732	12.3443358544855	1.53697658262479	0	0	6.17775638055889	1.34531924185059	0	0.830628227240857	0	0	6.36958903411552	0.77313519131732	0	0	0	0.0895826246974459	0	17.7002382246352	19.8604369486959	13.9077337374563	1.71030156717636	8.92751851235368	7.5273687787895	0	9.26675928420475	0	0.356696858677775	0	21.9554843294833	0	0	7.19867613359695	39.2399614913581	0	0.896006724355297	36.2054052495818	30.5482405459226
ODF2L	198.557662826896	232.931878661813	169.23969810182	266.924267255023	139.880854766971	203.665232222836	270.148401412433	120.678212135799	174.292417343859	108.348687718176	191.567866084072	142.984386565272	138.492073566738	110.478136007835	53.6526527900739	161.76712258663	240.068917861464	158.557649104114	13.8354976520747	116.42212101193	149.129495368954	32.0508348951716	8.74072850396774	181.107435153108	173.698520745241	19.6297162319905	113.906374554355	46.9544157221916	182.367657077019	256.757863139903	71.916014273187	161.445487729579	17.2767721516364	56.7142669683379	34.7607564189397	12.0878372998336	75.632078758028	45.7877393235103	15.3705126152387	27.4117054945869	10.8926526528921	19.195458686651	53.4285145271508	41.796178247895	47.5039417865608	26.0021253533911	25.7634355972102	10.6885704126146	4.33493923564501
LMO4	44.8926914081931	36.5239034923534	48.1246265869585	41.8820670584907	37.5416512491471	45.2257909423479	44.1095362935076	28.6945345225831	31.4305253656673	75.5205154188118	57.6914151016381	50.7738506214643	47.1772336638842	83.7866039661794	36.4357156355611	85.6742441903663	66.6498948938587	18.930165338139	37.7330685206823	38.5085017723752	12.5237494973087	22.137247991411	33.3021050437114	30.951865354364	34.8952908302388	24.3145074532578	49.9143770278767	37.4460126203526	16.9412137155147	59.1212879323719	79.0705228008167	40.543175871893	40.2411257545782	77.2384230856327	52.6701292601107	368.379882769826	79.6569591665499	6.67147677875108	27.8103637441273	41.7876548546191	67.1677232669901	21.1211081625003	26.8845075046975	30.1240746543343	145.669118061328	65.2237045662984	17.2748445408672	48.1723892266241	93.5537831952322
GBP1	34.3058508384213	38.0937835298059	62.2037792231369	37.0136894367142	42.152381119853	37.5932149115631	39.8744870444475	46.8129170344025	87.4476887724963	38.6624198083665	27.7847735541007	44.9571515009881	70.5163714862491	15.0488181444082	23.1096427307876	14.8642468892443	107.832467377902	61.740259715501	125.298484584851	60.8278040361743	89.8140750205992	8.80086922853299	83.7552323816482	45.6894624423882	27.3622566098776	92.2391496689693	75.999972746912	88.0950061916478	75.2176602561407	106.893815713143	62.8513671987245	67.197193528475	190.642076447556	50.1774664990484	44.3933100932537	0	47.036342253379	6.9062900547054	9.12119217184862	137.232432776943	49.6230433527341	163.64301304287	13.2126753870915	24.572692665022	128.635876595727	79.5318827930698	46.679	35.9697377189878	39.2593449485502
GBP2	86.0086140881761	71.0003263840017	169.952398592865	101.370112582959	118.621522395893	87.6989944815006	82.6097624548615	129.189185575598	75.3003694608168	142.301668072045	82.943628331863	152.775139504455	46.2301461556444	68.5497030763012	23.7944156938054	81.868968809851	166.453213329734	240.815110159671	93.5231196826512	211.299865059071	475.263944813026	10.0188008200408	89.0898060784956	164.177959008541	115.497598723456	120.078	122.781966832382	81.5133107662248	344.188488436662	69.9126465072011	112.892576093013	61.5655336660336	128.095686777939	102.484320284805	235.729372762356	72.2748638367355	124.74161882867	15.8882042178509	8.38840799673512	129.248767748213	53.4071197422177	159.409624070358	40.2620446373846	8.93024214346857	81.336338975537	72.3036695788328	16.8523348285947	51.7917426065958	57.4215084614365
GBP4	40.6102099290467	27.1708687778756	53.6239998070925	35.4529378981316	40.0070848396174	37.4190588376298	31.4322	34.6043813447935	164.873485108977	50.3716342292197	32.2833290736284	55.5693411642993	107.205061006197	33.4995664966059	32.4438498172474	68.4389136503363	76.4829792312083	67.8017235003392	28.7196075540016	55.2571377128197	72.7912025144354	7.11485235484062	16.6003499936114	37.8653312880036	77.2024699735448	44.9066499062079	76.9099507358592	56.0406512632768	52.1417413283457	272.057767712223	52.6462495863589	140.46666223518	52.1890606598618	35.313147866036	23.7416903596128	1.87729969212285	36.883181469802	3.1430437515246	0.844411102905833	38.7848462810464	14.5362624097034	48.3927167859773	16.5889654390008	13.0008963424154	18.8500335933382	61.6275423461711	21.517367326179	2.56121964099135	10.8231569687817
GBP5	57.1327621384062	26.9307514603178	96.3479065384075	50.1364194851262	59.9928865661581	49.3164714660226	41.969764275693	64.6279765644824	3.02954142820666	70.6369516148013	58.0598318687592	51.7053098506499	0.92989612948461	24.3393659325871	3.5934882634087	43.5730921298342	125.575478006551	107.764111151702	22.1707282297686	86.0684221378655	195.926045342557	16.1937648406475	20.0386635555276	66.8701825002396	36.8682105200537	25.3201207881456	68.4278386683714	27.7013417987088	177.085309493602	4.36140723497668	1.47693671267165	2.33164767519877	41.3942260010975	0.855631079258818	1.73911981400863	0	0	7.66609554254875	6.5813004702671	46.4483118378824	3.59538446168822	40.6668820215272	29.978549623098	24.7463943622076	16.2782667151382	29.7434796933441	3.02181518037973	4.57428738469311	0.302081677109824
ZNF326	26.1726357157214	14.2255362577439	28.7954173799286	21.9834374785447	22.5048548018009	21.7127407750533	18.7541794101281	28.6337710201757	45.8919337116503	33.7912055154486	22.1146013558001	35.5244599240072	47.2457223813579	34.6015717332781	22.6539920724401	25.277369615321	35.3409535618013	26.3771903319792	20.2126185920684	36.720154402231	31.1649616875308	4.32086730916154	3.67164999835963	26.5847800870213	56.1337693652149	16.6035410593311	32.6331521430714	23.255630372268	27.5712593005778	51.952688453412	39.4311850342172	41.3019323744512	20.258243146043	29.226547164693	48.4250099297437	26.6396428412305	52.9542259511284	34.1551961067325	4.90344142894964	26.4887622272717	31.4047266028096	11.6672074754253	15.8977645756807	17.6636323340287	43.683815371021	40.6264085440609	19.1423411979986	22.6972533032289	33.386358036918
TGFBR3	40.4190485503416	8.1474532892006	21.3875	16.2064997682604	55.0472633768091	16.7479900914053	11.0827774608271	20.0943920897274	160.216824637749	13.0412318766861	33.7307399662329	65.6141403205663	23.7895195434173	28.3736040088818	1.15164518272578	16.9610241095785	28.5454280840274	7.18749545721675	0.390137328339576	14.8988399295804	15.1871214228343	0.596101166330702	0	57.2610689322588	3.20839830339898	16.4281156230882	21.7123182965993	9.87278945203989	5.42358718137124	148.740018171832	14.4018715363232	197.507104160134	3.06470968456663	14.3887895987604	11.6380815617122	0	28.8752293294695	3.74519143455893	0.743329009750556	0.907621523989426	0.639679853027157	4.39492860369707	8.04422058372703	0	7.94894980680522	0	4.10210127102562	3.36102132549987	1.13066235992576
EVI5	0.463410909165409	1.18023435460708	2.96031954451056	0.484325045218724	3.21865448393451	0.497492408388843	0.76682147862854	1.58499100052441	26.5395594980336	2.9158529037711	0.67364926585703	2.09080675789066	35.1693413234803	6.06057957934401	10.3351339486622	2.78884954617172	8.9083011451596	1.46776366561719	12.7662391796167	6.15883405798738	6.3701135022961	6.50278573182461	34.6964451279928	0	0	16.1153676328445	0.836970276525131	22.3135322012049	5.26694211867783	35.3287015728415	54.9573192294688	35.5405121332622	24.4139851271898	53.0541592199327	39.1821712774438	8.38210582820646	43.1094586174879	6.23114949284432	9.45333981532365	24.4109983571608	18.8504526739526	36.1530231837351	6.61263062372095	5.75190232458438	27.9436641778785	32.2658805260344	7.24992294240551	18.5961543164751	33.3390983372268
RPL5	1617.33918002656	2684.38254712636	1789.08012404271	2102.03435522487	1687.80723302266	1937.48903261801	2040.32459923011	1702.44192003297	1417.81603539096	1538.86150265101	1332.86556180674	1327.96622594827	1021.99685024007	1367.8101364972	2434.19847598626	1580.43063022233	910.364422195178	2054.99783931575	1873.66038896577	1613.12607265542	1564.54966327308	566.132088736577	1048.18413684633	1885.87905119047	2342.35142771919	1016.27465214926	1389.04196638411	1554.30742071069	1597.41668834599	859.967701354391	2001.60563955372	1344.02082850121	850.479880083074	1605.83342519672	2181.17289577434	1882.40617948957	1968.09074219349	1351.4945647775	597.068610054776	593.861735202226	1778.92225770277	1091.76523752751	1126.14693903735	272.000320511063	1424.93595818389	810.314451514856	1730.0040126939	1297.20260822259	918.938253635646
TMED5	38.3336594001609	35.0398002793297	47.7790539133997	38.8727620326757	42.7206820285636	36.0751156925978	38.3911163304407	33.2882625526457	21.9724533851414	36.1010739315015	39.1634747638437	45.7608942573437	23.0589098583531	37.910828632991	29.1785873873458	45.580358158925	53.9401862081525	30.5623573798443	31.6423297892085	44.540678062872	40.7794583930006	27.0146813618163	37.521685442254	35.187521586389	39.0557238803309	61.0529518999238	39.220759306721	39.8623930301676	39.3324740385787	23.2622473300974	30.3227894029043	21.3280085021161	62.5517705382888	24.0281315026752	28.9780360940744	34.4318047226456	33.8447530434202	32.4096472755801	23.8853121483153	69.3997808923877	54.5936314362229	68.3386179951202	33.9068681005865	26.1378231656222	47.2912865561335	55.2179015328274	27.5800753687497	76.6490106170861	51.934707986245
DR1	50.6551309874117	22.3313936308651	42.5919009133764	34.2352551835203	44.1597259902646	39.1539410558307	24.1513802392925	49.5861766151286	25.6267637423162	60.4595866518414	58.8334010634164	63.848854752592	30.8518076921932	44.2346040616817	23.1817798432408	42.4359662999657	49.9378060618733	40.6564778468346	25.5484433320241	51.3273144677611	38.8913320527955	6.02211483652905	8.02071089919184	40.1027255052727	3.70559767584914	42.4258567487855	64.1114337959865	28.667491846658	33.8971384455265	23.4327879383623	20.3258797075058	27.9887058949768	21.374516493828	14.1352886694539	14.6053748772505	24.8348414514563	31.1947891943189	12.4528313635969	4.86828698012171	24.3907343713738	14.9043210780316	24.8367364074009	20.7773584533902	7.07421671808977	35.5801774872969	21.8481953797033	25.2402027433944	13.8613669819294	24.7131704582666
FNBP1L	0.43200105175216	0.597922874100171	0.59091770962014	0.882497550145766	0.565631335070953	0.4447189987371	0.591551320313225	0.202761654283675	64.8842923541133	0	1.05464762113683	0	33.9035623850793	1.33815067576609	1.3142629584596	0	3.82925358334923	1.20325359772826	1.81328795315315	0.469263336239069	0.492286849639843	0.530426595589503	0.228317383080951	0.418223853481128	0	0	0.279107258686655	1.22360786499993	1.51382100091134	76.2146834703082	9.88178658112678	49.4981564420231	1.04296880772519	18.2318909975646	14.578376490069	16.5345544660694	15.6213343255864	0.725964407417033	0.860325323417797	0	23.4700680571728	0	0.0917793005187458	1.06067596879491	85.1875800969458	3.98367081029651	8.15625984104467	24.7989961313828	20.0296282889787
BCAR3	0	0.202666359694687	0.602900131011462	0.243174989938635	0.317117226822536	0.324596190883446	0.0653047747716684	0.278104782651379	8.83561600345891	3.56926811600317	0	0.649356647120338	11.6835226439932	0	4.12885499588056	0.875810389446284	0.433310107911549	0	2.14469612107172	0	0	2.04201001905643	5.38120452882173	0	0	1.41984143210886	3.5293322628976	2.2184459000556	0	7.98445522237926	12.2307	6.25048352216016	2.94936125395428	11.9801303853191	10.8169772342774	0	15.6627701508929	0	0.511662922050282	8.57808795246558	12.2979364862407	1.02834108016947	1.36906869544503	0.357733116785553	17.9341524410612	6.07879499345827	0.844685111198779	10.3419907842968	13.9339160116803
ARHGAP29	0.602804432638457	0.361000086308317	1.61731173706604	1.00768934449447	0.82098570828079	1.29303181336664	0.32262273773867	0.362413251858002	360.078472022164	0	1.64645574594332	1.3132461136958	251.024357461573	0	0	2.65065005654642	5.99875700802067	0	0	0	0	0.339867281826447	1.40812321114562	0.583965721387457	0	0	0.20518237327475	2.26713323708268	0	638.644453613456	90.0722638661976	193.903793043737	0.659170855557216	70.7897971077257	63.9883144214949	16.0456678584508	112.309673331854	0	0.411620372409416	1.83780286991296	22.490157210407	1.70186666379108	0	0	22.7529033544859	1.00882181050384	1.30819106100636	6.55531685206385	24.0160431024524
ABCD3	9.50565783015698	7.20897163555497	7.75622393580967	7.3955277853929	12.8622741477211	4.83450954697176	8.08755174645924	3.12623767137811	15.6534531875062	6.90785996721721	5.89625223967147	15.0348285016218	27.5677353046809	12.242179978358	7.08795810558403	7.38636783913215	20.5051910409472	8.09752862519444	13.6812808442887	7.42538189933693	8.8084757938537	0.685579266378967	7.95406959352567	11.2126052216624	15.1689570428756	12.507075042565	9.74257227064439	7.22790925335705	8.27737553870364	20.2746878036282	16.3357478698351	8.23159084486289	5.97035029395487	12.1117976008302	18.1421846329175	9.97566940948671	15.8794115340449	1.37863528892749	1.45879595175693	11.9930146957361	27.4348545705142	8.22150351012146	4.88751498976966	16.7087521183514	39.507736579546	5.70591124979675	6.08544352565313	37.4714396526384	46.5409558745226
F3	0.218464600417202	0	0	0	0	0	0	0	1.66978126910272	0.450172438552588	0.394079662415598	1.15607205544399	1.08787006697289	0	1.41364902182417	0	1.64266729745091	0	1.04697872541984	0.258960418935807	0	0.339446769654817	0	0.389692174357631	0	0	0.441797195648121	1.40385484658196	0	9.48199156401717	35.7650444824445	7.52074776070396	2.28263350338502	25.4561761761045	4.33772740257642	0	8.37869831110304	0.591957312774261	0	4.54973044285287	2.89166202468736	7.3358534903968	0.20548657371276	1.32081901345386	106.018707778281	4.13149760089712	0.602715944323365	2.92832185245242	1.17311127878623
SLC44A3	0.0645031243700867	0	0.121364231048369	0.180134469806689	0	0	0	0	0.764287780087279	0	0	0.441913165830567	0.246022827622487	0	0	0	0	0	0	0	0	0	0	0	0	0	0.256425641948773	0.219543788008518	0	0	3.24880238962393	0.582727806894477	0.152002388261524	1.0322953603485	3.10940997190672	0	5.07365494305503	0	0.35842872017649	0	0.469176951025433	0	0	1.60198646321439	24.871805324307	0	0	6.09607960251887	14.7489074862675
CNN3	1.8628237752752	4.07312440491794	1.57312213210344	4.49821112894686	0.389378987240829	1.8295409352945	1.79475754566807	1.86080598676093	491.287971830263	3.70197604499356	4.24245332490505	2.81748835830101	198.975934616937	0	5.23281254292902	7.15317438013439	8.0133402788899	4.1021261134312	1.13071008593397	2.73063574546411	2.22351401276354	1.57370032024801	28.1469522168286	2.29731113849659	21.374005301759	7.56210706078432	4.82547436860536	3.03770173915506	1.00703693761898	621.90635172291	499.759092828181	417.367712984075	5.27303064642852	340.047193213347	405.607165741159	21.4776632302406	298.099297884374	2.43229701265281	2.41582914591583	12.956811891532	235.700576593545	0.713272866814837	3.82705503180412	16.5372175828743	144.443798100892	3.58097853711776	1.31364135976142	171.01357643414	89.7686705352668
ALG14	2.74251793840149	3.16485544504383	5.1546169985167	1.6759081436308	3.15122845234586	2.65616631656074	1.99928627381928	6.89165374700659	16.4549402844701	4.61494863711458	4.21502069268153	3.94067024151849	13.5288958270173	3.85947945200463	5.06406916782962	0.543672091789246	5.0651512957899	1.85379919978908	7.53996333156625	2.71769269143222	4.56831500766353	7.06700457072713	8.25554306475997	1.91509338477758	0	2.91212375361103	5.30477587797394	3.83245449726942	5.71046040667792	20.3966799922284	24.539204783212	18.4860640470043	9.10042881019552	20.3870666264895	20.6179516465809	0	17.138504755605	9.44819312950969	12.6699142319287	4.51570003345941	21.4409892722146	2.94743121957538	13.670623016697	12.4010635481714	22.1112935699301	10.5198455024293	11.0004214397769	41.0647043610495	38.6695348109096
DPYD	12.6141228922637	12.1273362014814	13.7604669252733	17.1303576216568	13.591296080918	12.5730582382291	16.1137660941719	15.1258601844989	13.1682192251968	16.528883901854	14.715749381583	21.7705117368658	15.9512765505036	29.2274849599827	1.98854673427467	15.1361039702458	37.8021015360281	16.3513514941821	13.3469419267404	11.2624599757198	8.60516414464252	0.606696997682758	15.1206202004912	12.6961521048896	9.67785303221515	90.3366921737703	11.6240350227602	34.7914822747892	12.343052241325	23.6870892704772	6.89154394226421	25.5693203680892	40.0048073108672	25.8992365774194	13.9036723238586	6.96276465151773	13.963514969608	0	1.94774996398663	40.3650742669955	35.2839130684759	55.263444201106	2.85400145591801	1.90213527240998	49.0199874922319	44.6339562525357	9.50776844156553	18.015983324564	32.5285867916753
SNX7	0.264593663510946	0.393616134136402	0.23476445595211	0	0	0.28094188576622	0.0664203622513421	0	9.03597340987174	0	0	0	8.64919075632078	0	0	0	0.285533828334778	0	3.00763864597433	0.118940487651242	0.73797816111058	0	11.3159849359925	0	0	0	0	1.03330627625986	0	7.90383295785554	10.6871865044453	6.84389693432433	1.44102826223516	13.8433806328189	22.6788242948442	0	15.6859864374152	0	0	1.34797359300771	15.778255353971	0	0	0	8.02211352834226	1.36967067593055	0.733372139557432	14.7997384710585	10.1396190403748
PALMD	0.852053633957224	0.79413642494732	1.51991828063385	0.247528918803584	0.486942159062578	1.12308611783953	1.00078181492663	0.904193468468061	303.139983188586	0	0.58752059259677	6.96659591759196	799.577813436735	0	0	4.49825158583365	12.6612367456996	2.04329563812169	0	0.77270406214314	0	3.69878335702509	0.36670871593276	0.629377319255422	0	0	1.2390553105814	5.08868010873329	0.604496973888149	441.318825948346	19.7262790894354	269.704584286837	1.62879471752223	9.41736838999751	7.14101633370958	0	134.062364064129	0.864314693522653	1.10384669730237	3.06382640828599	79.5671074670732	0.810224383540778	0	4.09920065587211	18.9286539796832	11.5401834803895	12.1266328452265	64.9778062948829	38.8982489692001
SASS6	5.0250675961151	0.576222822929832	5.08122348360597	2.39794940095532	5.55822350080048	3.33263888859358	2.79445830636133	5.45770220047077	5.5063563803246	8.79847499302175	2.68620899238448	10.5246700734107	5.14461528979297	9.81472427249064	9.84227048237933	8.93679777614881	9.62862269742248	3.90145995532341	8.03981972547937	7.30730986539783	3.63295206361714	1.16964544344163	0	7.04392814809077	0	0	22.3400445578062	3.90350121996691	7.53935797286618	9.03309994039416	10.114863506208	11.6778878137216	3.27402555357975	2.0105833783297	5.08306547408319	18.6846038863976	11.2068582716623	0	0.340863751230724	12.2207227681732	6.57400056063601	1.60217870002632	3.10284934080132	1.60051472553573	9.80833147153309	4.04973551425064	3.96165333843549	11.592386478508	10.1498703798958
RTCA	22.4817721671363	20.5545489699009	33.5473282543832	24.1375409688267	29.1520315145642	24.180847449872	31.359466000567	24.6286058435343	23.1638919448138	31.6650626979456	16.8834931843286	24.7075270395379	19.9919250032877	16.9980365745921	14.5684850491473	26.7327272688072	31.1673189453128	38.1851865433449	18.0476697187196	28.6244048146361	41.9481690803501	6.78091993430779	33.562952844817	26.1105255801806	10.7502319925135	5.04900165464582	52.7171932869163	16.4211874031081	33.0796686432331	14.1987864229254	27.3348075889337	13.5183302477064	30.736535765591	22.3742770589039	26.7049928387651	26.3591160455809	17.2933515784738	21.4149198803659	6.35061738196004	25.9777676746921	31.4880434669704	27.2504030881698	16.4823441441493	2.65120099375554	28.2858078020246	29.8725524762597	32.1679004718427	29.3686544278163	28.9322049685212
GPR88	0	0	0.404532501283395	0	0.637650995755795	0.782217990966647	0.108467587281698	0.0414102320790906	0.238272866166429	0	0	0.643071047954665	0.10958764798168	0	0	0	9.0847789173347	0.537504367222984	0	0	0.492286849639843	0	0	1.62312835549086	0	0	0.724562345178098	0.286886361946665	0.887046985104707	0	0	0	0.311809885202708	2.42217901064664	0.747718680590044	0	0	0	0.698217273487782	0	4.00276829210692	0	0	3.57826646048614	0.825395830201046	0.833649425407134	0	21.7460969400438	19.2270609518292
VCAM1	14.6321733277855	0	22.1283796617043	1.53310431782761	5.80282827413617	0	1.32109019050415	23.9413084806349	48.2109596671816	3.58877369338427	9.54278014737565	3.00557499375207	115.152883422914	1.92923563684068	1.22130319157057	0.730974915864787	42.2752301223178	2.88987217054416	4.97205603401898	88.1774843649216	1.28888116302507	10.5119567996896	47.8215710030927	2.44279973923576	5.68537153903008	4.17386658652843	22.6393962901495	12.7675133234526	2.61985627678318	64.5871716154602	60.1438404810778	240.845618355554	93.7084495492882	13.7966884824356	11.0117501241148	0	24.5027305515929	12.4956078168074	0.687820040652685	38.6619568310237	5.22781228479656	0.935700530916481	9.96932503499843	1.97562256193051	24.8200999092041	200.573375301049	18.7718653039034	13.800422547611	26.747889466628
EXTL2	3.70268016958881	1.32140839843808	3.92417153331709	3.53661723408773	6.80796257446298	2.09633893301747	1.35411745999684	3.7626745614434	18.5904680992338	11.3679553101544	3.69497514032789	6.39993468785843	24.0291568168739	10.8371558445056	2.37476151620829	10.724810714745	10.9516858181962	0.353483045185738	4.2043003337732	1.85337536617246	0.981855281997582	1.56896323673592	0.580489515198377	4.07263811884312	3.88070706482721	0	5.56667167449064	1.67875443794416	1.04914315172104	20.7379922946685	38.8650482412654	19.0506712161101	6.13067121948727	24.1941364104291	30.0392343015021	5.40203795235036	18.2369168162479	0.995468626810758	1.79779513178619	2.3576143043815	7.88535399406147	2.13910331469688	2.16914511303429	4.20753562611317	18.973042231728	10.0836732227864	5.69844978277211	7.11717247544516	7.71203063537625
S1PR1	17.9515085782405	28.8594159562649	5.6363161554298	13.3511921755207	37.5766926122554	30.1321596089308	15.7890197343093	9.19265765566519	160.710085041274	1.69590395197895	7.41225574864384	21.2901017025291	331.853746171766	2.39348334501129	11.245879077446	3.43547460825334	13.3977823695811	10.6191653377188	0.739979489589594	1.3240252587717	2.09958248762788	0.244808095589085	0	36.3038439579434	11.6295164722416	0	13.3784468785841	8.26385557238939	0.408574174189879	229.287304885792	6.66346919492686	157.104345642178	2.0567698533843	3.02242880429094	2.42136622552506	2.9592803030303	43.2590329439462	0	2.75063661443507	9.38048952990551	3.46852222194279	3.76706117967581	3.45204594280386	0.300969211150668	7.68635643274637	5.80992832636524	5.92534810003182	2.29730621887485	0.697029284928827
SLC25A24	12.0103176436447	8.86168347705155	11.3488197857351	7.95410363804168	9.89813404875973	10.9097761704884	8.9289299540361	6.76633923398802	16.8238366984602	5.71931911088919	7.59215046632989	7.09801735854137	19.783666420998	4.52258170801769	5.97245	6.90754779115905	9.42070108948516	7.47368102638169	22.4057099336459	7.05296395562105	4.4811075111794	4.17679492398816	17.7275056996245	11.3299214735271	2.22376403195104	28.490292027927	15.5281655459448	15.0378574320825	10.7186791531521	22.2800910868742	9.13152395646944	19.5886266246398	27.6602672993096	7.45573653844866	5.90740118607653	5.85526665067019	10.3130286966803	3.39717106569887	0.286146865379731	43.4515396463794	0	20.6464084761139	1.02194039116666	0.313028529107114	12.5931097515775	30.9468066176059	18.9178251029141	1.24813885351458	0.719359994992014
HENMT1	20.3157756557147	14.4445382259873	25.4852693040347	13.9281975747598	39.0272238477772	9.91592211603656	15.2997617652801	19.5037892783938	5.49044567272879	30.7684341094844	17.9581833941291	43.8503946352491	3.33406150336553	19.4097145519767	0.966344993037906	48.6724744803232	12.5473624189229	9.50752298186402	20.7761327297478	26.0522907250906	14.3921101246682	1.22858474564722	9.65872755977366	30.1483013986451	17.3248116838667	2.67560386671439	40.4764862003071	11.0058755721336	8.07539518921203	0.757416584004874	2.94970616729457	5.12046052157267	11.0140692242285	0.489081978453982	5.31225567961391	0	6.82900780939461	3.71268301827873	1.55268839818942	3.73070122330278	11.9422709401112	18.5222504891169	5.24084798136846	2.17151326971456	8.0395559098077	2.83476644327417	5.41789995354359	12.5055786161025	5.92444759691883
CLCC1	7.30978945757465	4.26539225848247	6.20424330469686	5.33387917126634	6.40022037197353	4.03534766755524	6.68550908488712	2.85099498825445	9.98422895550428	10.9117163766369	1.57437566396231	7.77545787186648	12.4947078993321	6.02901677619009	6.60628573890012	9.5924758066132	9.96772684073777	9.80976033995946	6.09655883770495	7.9953241542987	9.17204569930152	7.00203794341548	0.84430080073488	7.83553344130419	0	9.46622163977768	8.06708811667952	7.46449197681552	8.85627082867865	18.3967150464935	9.87072343664613	12.0736934953999	7.7598746179208	5.56254438919276	10.4783650512483	0	4.23212369739052	3.71797060354025	7.91138591911864	4.71484089807532	2.24130682217073	3.27348469258144	7.65791810445092	10.222358869756	13.4683442076623	6.78767511813243	4.89918	10.0334384982861	16.387977609297
TAF13	39.210197830184	15.4007844003947	20.276	32.7914365247671	34.9360094424214	23.611230141811	15.9585987795454	20.2076358112552	52.5712493621937	20.4265504193808	37.3678851074328	30.5762920935685	68.5341493296265	65.8259816981622	9.01140867842757	102.174440062379	20.2923339820277	19.6700492360965	18.378966727511	29.926141076983	24.5727578845253	2.98838548739922	9.17041388137737	34.0393361813503	47.1490468426093	106.764203929486	14.3354625110799	33.1523806607199	24.2900445893875	38.5109819321136	35.0247204986423	36.5810063113371	27.0673690431629	50.9084344071906	28.9562222137574	28.972669730019	59.1550021826445	11.4304798997263	7.02225635847181	32.0719546332114	73.8888500422766	30.4984624031259	20.7779885449767	13.2784547638054	41.5978299352212	20.3112825651229	21.9246259479133	39.7779218040788	41.4517196672016
SORT1	0.370595577048856	0.375449365959883	0.0351421032443365	0.316065715119225	0	0	0.105139668587148	0.29369515793604	7.84335	0	0.862090517780186	0.234344169095253	19.7829165289094	0	0	0	4.58560949253425	0	2.83093488731056	0.151291789818184	0	0.570107550789457	18.9200420301518	0	3.51799277404284	15.1036845659353	0.510125681445785	9.09818155356577	0	14.729928056223	31.3148158102722	6.45423550854666	11.6054853319159	37.6516074596396	71.5962613002337	0	69.2604185851413	4.88290699613858	0.40768602305546	24.4970710086195	4.70787984422423	23.0631792632588	0.421825708138602	0	11.7011574031354	6.79078116623538	1.52709073116234	2.69278354155179	5.2527409661787
PSMA5	91.749067010904	77.856053765602	100.766044357937	77.7242824725719	105.166301042002	97.9187412876693	82.9666566190422	96.7991727200206	73.3937180112733	108.192217965339	89.533755862551	109.385637980333	51.874064911687	86.4114650866194	57.5307531557086	89.9201185425959	100.699042961942	115.044044835938	115.825794329984	106.162828784462	170.629590435329	19.0023742330546	82.0502725435475	121.786046584902	68.9134795784489	23.5122182544308	178.553517561756	68.5674840495611	114.867197805038	57.0193558619947	94.5218844258371	42.2848066504777	76.437764335003	63.2103457525956	107.221586488048	56.8612818979692	67.2225122233081	93.4714962646703	18.4844161966294	37.3290515438192	185.602483631419	54.6873879039006	59.243152007938	31.2410785801806	118.698703224585	44.7120495541086	80.251966952298	125.485069668332	122.841870797044
GSTM4	5.52329458569067	1.85550811612145	7.18076884443549	1.73746964300618	7.17680301070716	1.11100935358956	2.28477921034142	2.77770222454349	4.38623834525887	11.2772362781165	8.89012642456375	8.24340369669465	8.08595989450047	8.34571976616438	3.3856045599813	5.79292689900991	4.12303713199161	0	11.5616694294089	6.42812320269569	4.17778609205803	3.76939128171885	8.96936535275479	4.22539666394024	1.96189220579465	4.91359833946501	5.83586968235458	8.23973444932393	3.39800481462389	9.08178680298603	26.5258312157722	8.63369024333388	14.4056615130861	27.1701723971907	27.3020395418316	28.5202907635291	21.8215640381588	9.79548410424075	4.6608886636915	4.71265864859223	42.5776720660804	11.5480747694963	4.32422396600538	5.62225637744018	26.8763596621374	16.8617513385891	14.0385888064838	40.8767131799639	25.5368274607095
GSTM3	13.4358870604271	10.5835136430817	10.6759245153277	12.5909782275103	17.5695262881462	16.0406947018565	10.5938983496924	13.7970258066223	15.0197824638891	6.29497424101322	17.3623051725206	8.50919399552003	48.520923608536	2.82284927114032	1.47306720691857	7.55156246617492	10.4396171353461	1.5222066377766	3.12878075688628	5.30331354680151	5.68702327654571	3.30177512654374	7.74302188962508	15.223722001665	11.6811512942716	0	9.05968237456224	7.8008708643678	3.80559685365286	41.0137447743366	103.431751284439	39.0519093973094	6.95206034600252	107.362406251724	98.9078892499303	448.322319506542	66.2398412157639	6.21346193856264	1.11607287975304	6.49241382662001	60.8878180612032	2.93182757735969	3.33865494592515	6.88600900689978	70.9286528090464	10.5247093368675	1.51486152261347	49.3491705879362	45.8019390766373
EPS8L3	0	0	0	0	0	0	0	0	0	0	0	0	0.111038072734379	0	0	0	0	0	0	0	0	0	0	0	0	0	0	0.342838766699248	0	0	0	0.0384814378050496	0	0	0	0	0	0	0	0	4.47661456652215	0	0.18761543039355	0	26.4064633618024	0	0	5.79032418792765	5.91462254050574
CSF1	9.32432147045509	8.54509265138635	30.7990356822812	14.1156936679238	2.80879337392598	12.5526329133707	3.83847546953848	10.7460204413345	13.3120499003019	59.0681426537397	12.1309521852573	3.87948898665389	23.1724208256619	2.02187421594085	0.602144477341604	4.04504892552625	51.2608490271208	1.07142809824266	10.9834308990932	25.3778031503698	14.6412635100907	2.66348257960295	5.72360552389527	3.17806059078992	0	3.37238555809609	16.1254921817312	6.81702516769583	15.0970442855113	37.0011424925065	14.0144051308565	39.2806514801998	12.712457596954	26.6648712674967	22.2333307055549	191.72522748722	27.8865240689184	8.25779147017002	0.126450082123006	19.1666	0	0	2.33114886419549	0.313028529107114	8.32907697396792	9.60905478025429	0.797293077914187	4.83080636941998	4.06776887019003
AHCYL1	23.2749986374107	9.34251973786703	19.522064607503	13.0876855733376	21.495650210851	10.6893394855517	14.1303307757586	15.5468378497711	51.6067369771396	23.8007009066344	11.5496135885893	17.4535827794946	70.5745616681111	25.6270876702427	19.2328647820781	17.9190893751757	30.5927188191876	18.2591280508331	24.9546501473882	21.191892558693	15.419593848612	2.10448783575482	17.3001148685118	19.7160553144056	27.1499281888205	47.3123781406673	24.974581619273	40.2053080649027	15.2988882737637	66.6527304625501	91.7676690880989	50.7548797063199	47.6119745402047	81.1620338289375	70.9861961513218	47.3206838358176	104.01479061562	22.4580852644154	6.42360201535358	70.1492952884943	15.2728869330975	29.592211905987	10.7942327328904	11.9764415021857	79.7803971808509	57.8824068030167	33.8537718922688	14.0588699942812	36.0602676127926
KCNC4	2.6804336015218	1.94931572882003	1.29427726670762	2.20744248246886	0.368444633088097	1.89102888046396	1.98102682505382	2.01498623923534	21.8620221851294	0	0.656464335605575	0.236049921725846	15.8699297609473	0	1.8140806195586	0	3.66546395180743	0	1.06674660646526	1.55730500770985	0.401858192281108	0	0	1.24132334237903	0	0	4.7526920099458	0.780696283484856	1.42800022848004	38.8764791491705	6.42732040610521	14.7094919447383	1.7732839868485	15.7683842277684	22.4342320137842	0	29.4067822618041	0	0.281444547579965	0	0	0	1.22795965906928	0	7.98399799341566	0.891142489228315	0.781693870334225	0	0.118233622781065
SLC16A4	3.55299182330919	2.96744956593236	5.57508018037409	3.48277607989858	4.95648229976497	5.52098663890279	3.34704172327552	6.8331572758493	3.58060071856418	4.95092902407797	9.88808889990331	7.84334139291166	4.2072703803432	0.839469857995279	3.42324180318159	6.85940495508997	19.5897730628572	3.86495567293833	0	3.7629804081992	3.56587290485115	2.96767423843832	4.17383174449472	6.52925110678417	1.54066350214383	3.69434469713762	4.18285605555232	1.37895749031354	8.30243318428034	4.43650846504571	27.8699422176926	2.32766077929637	1.39798183506113	22.2915081693991	18.2030896199861	0	16.9817457400742	11.4862064550533	1.17668363468305	5.79186359002873	2.44241398428551	2.85729518488523	2.6301185305718	0	7.62666053287963	2.87032875098637	1.0101083358204	0	0.836334117463091
LAMTOR5	155.077781072579	129.999319601712	161.786821921601	132.520627047084	159.959403739913	145.783430896252	135.596545634752	163.724824872096	283.624658352791	143.692665624775	172.198754236867	190.149751966591	258.137687815985	203.548244670727	239.290264904957	198.206971607382	118.229984226725	207.696179545774	200.112069554725	205.053246400834	215.893792761628	62.9131484485691	283.585936885562	187.123298083507	172.584047842445	198.261129675676	179.575	158.48268125831	203.347925562274	243.995572224563	218.09935097924	264.648840911332	181.208426503194	204.46566876979	277.522755030111	282.379461344262	232.236492527811	224.64063936518	43.3078080163967	181.775933429924	518.228088706136	198.549164956669	105.22246596837	41.9681404445704	387.003000809007	174.780860676473	146.468895289562	318.44274283585	284.980833800527
CD53	368.546143698194	301.716381741916	369.910188584884	297.395575519862	384.937812493225	334.443744274058	420.854272463272	273.871323812349	3.24775723685703	322.907985921985	343.315427073331	470.93079002364	6.35731441950655	270.046858441324	348.08080646299	312.624549311248	345.773893118188	378.143270836744	250.800615939305	306.770490408293	461.882346579357	55.1423772824495	271.324194556387	366.750149207488	192.816772037155	244.406255511163	297.483187031922	205.84940365111	373.456343812022	5.77857629128145	2.39384778530709	5.47355009361454	285.59427160312	8.6734400892554	1.88625932315714	106.398819022774	4.67794549670461	177.010509037269	32.3691653809665	269.372391312215	16.4145816311832	259.164717426838	134.302874970922	36.721525874385	19.6126527772473	253.578514283619	117.961149973226	2.07176654143942	0.5214292288273
LRIF1	25.5311856216258	13.2013299717535	35.7451875818979	29.5212550023287	46.1335967319479	20.3453090414294	16.5291180760509	16.6599818229692	16.1713853056759	65.7043318317899	23.1666161266551	42.8556613868003	21.7061074063964	48.9948479288088	37.5435112548176	12.6317892068447	40.1780415335667	19.9584491133704	21.5349699659102	25.7331243823164	15.1972061594151	7.28180782073489	14.7858353949822	39.8933615772418	18.0613037419218	30.3729550143596	49.8845735355987	25.6306	11.1949544959067	14.2347538003151	31.4902336100836	19.2747223948243	28.7138525750367	18.8166944972028	25.0969472914969	16.7342578056864	25.0239225592886	50.6359152601228	10.130838457701	31.3307699639138	16.3040778719815	43.0841496557734	21.1845209609215	6.94239467980383	12.6096523426067	28.5413008096598	38.0650329731076	11.1243806192219	11.9951037833578
DRAM2	27.0308946390496	37.1899117173074	43.2179943757927	38.645162836267	38.0731904042392	34.9693684757685	37.9346822438788	43.8619871832941	55.8502355659944	34.3867381517508	49.0816880701907	36.1291120281448	31.0780445409234	48.5014187413836	205.473466847761	24.9724511565957	39.6200581055303	39.0053024280063	97.3805037571552	46.498759186441	40.0859659943529	22.6827961313461	225.727223792927	29.9449937576446	99.1999840319545	111.823403154662	41.7197531647247	151.161633009305	47.0968340333961	31.6944373453778	47.3795936319314	34.6765005867632	209.248631096445	31.8377146223833	32.0850247865017	33.3870891782745	34.4604158200577	63.2035202361103	19.741615704267	85.0542820842375	28.9075672923004	143.744313299698	38.2378740622857	31.3001286016223	47.9798215605676	212.456508920771	43.0451730767188	44.9342383048406	34.357672498405
DENND2D	40.5181749507223	46.1113127049599	72.8697422170839	39.5540481955807	56.3658249705763	34.9503662288362	48.4550082917108	44.9153344067172	1.0697788596852	65.6957343654874	40.9934196116804	88.3303650610543	1.90194216913927	92.2399176201458	9.91663063055621	90.6724649311507	61.4525800647553	37.6051987939034	5.44523779553098	87.5921997510285	47.7387189731757	7.33700265972061	27.3801391049897	41.2482059109881	46.6089241688343	1.16894579993557	68.2611259526376	16.5058379490036	27.7497013216251	1.8662870185342	0	5.06188994010837	15.3022240316552	1.16330877588507	0.66771772268678	11.8084669921044	0	1.93879988795975	2.60356702763221	4.64738639636246	3.4361029310494	12.725446418336	16.6080776980683	6.92593269514747	8.94148165357914	21.2872358014068	9.40174738080132	7.19876189417335	3.27472240654094
WDR77	7.41348029292491	9.06416001088221	12.7071823931565	8.7137065087807	10.1552865706539	11.2665670535232	7.72011302678587	5.40214334003731	14.0025945092212	7.6536366214392	5.41871759620023	20.2838783319521	17.0942672630351	5.34353473450981	13.9028188075208	13.2297873661461	16.2471056180501	6.16232753505729	35.5936133359092	7.54226130479346	15.8877111135972	3.85603260209449	17.5161778901992	6.40075738219423	4.35929292268794	11.3626683385374	21.986319443569	13.3701472306838	9.76909683944415	14.0421176035482	15.7558210578291	6.76987389307762	17.1119466942796	6.94551961997297	15.6974973657682	14.6563653712613	19.3511998531218	23.3699925779141	1.90504360242165	24.5375269526626	26.5057050648719	14.699637724817	7.37365100607554	0.604077766555355	17.2029198933596	16.8777332017266	32.9610374300821	22.4102130578327	8.42230791498021
C1orf162	40.977554953706	73.0590287311774	27.8113507364926	28.2463262246303	62.032562293243	66.1543353638969	69.5952648090401	6.84819042981151	5.89024079782832	56.6469906952807	41.9161962107863	148.707770952605	6.75007307605893	35.2528271274893	63.4356991725847	73.7409618807946	51.0803144631685	18.9532439637773	620.339187192116	6.05947045729619	4.90987233759814	9.20716230568847	547.668571980612	71.2313606772608	55.3341502044404	475.370109783764	29.2682641323428	497.068748745202	2.81109850623682	13.4595154470788	2.91500351139218	8.48249548027919	429.214572174253	8.85019672561827	1.81958079791926	229.333045502908	1.40552974038315	85.5886716383336	5.37792485900868	353.967693661847	32.2172983716155	624.95441474429	5.1923637431613	0.981222347927707	25.1576083388412	371.399755843163	605.269406300143	15.4346920924883	17.2856232946976
TMIGD3	0.927726280438701	0	0.734133238589539	0	0	0.566892459933458	0	0	3.18738873728125	0.992338157089115	0	0	0.906940777862786	0	0.54261509001713	0.501450193960935	1.1318542262305	0	19.5307652582504	0.659471269461568	0	0	71.4197428883817	0	0	8.90389106732169	0.0623494533480503	5.27703290939586	0.869341456459903	2.96881055792868	0.534654582077215	1.43673950604039	34.2883166166806	0	0	14.6532407672225	0	0	0	56.4198734046554	0	3.09789614388035	0	0	0	62.6542044580666	0.441011442713156	0	0
ADORA3	0	0	0.0959171880805994	0	0.897491324030601	0	0.114486739916809	0	0.349491509439139	0	0	0	0.838552192983355	0	0	0	0.178560013484852	0	11.4041964437816	0.0737082844278866	0	0	17.6530107644773	0	0	0	0.324783726516513	7.25841065006511	0	1.57874675333197	0	0.119592162025375	31.2281481298453	0	0	19.4849506375999	0	0	0	44.6681397631488	0	1.83429327523628	0.2128539521764	0	0	36.9198923664791	4.92776335563671	0	0
RAP1A	166.816392018989	162.004	188.561590307142	139.153537874829	126.345191866882	170.841571219533	186.752277125785	172.292503153809	123.996164028032	129.580464356799	143.876959481273	130.975392006417	140.842398067403	123.701349755073	101.750626972643	131.116093689352	112.849520364275	306.189778780791	235.413549787694	190.277810568796	320.577096896068	44.8908572737788	273.682125368096	124.312365554745	149.535609257451	161.572042184054	190.066915249788	170.262972554095	285.273106052512	79.7820249136619	75.4111321415142	73.928265395913	180.257042011436	96.3678878011663	111.090248460578	165.697908956747	146.895645854578	71.1545798145389	26.8917963654423	190.730757283425	136.893139278658	199.724147860758	75.8774644326203	25.3668008801117	71.6854417651151	126.220971130338	169.472454734373	82.9816761468376	59.4387339597442
CTTNBP2NL	2.40297785413568	1.81162822210431	3.30980641508368	0.673922209397555	0.633309014267185	0.280716410737515	0.540291226933649	0	89.3229178740192	2.24851433440215	2.77235389925273	0	191.780702882268	2.82284927114032	3.49449392360582	2.89757646704297	5.60330649841007	9.13589808358732	18.6878085278036	1.25910243789301	25.7935546749372	0.377697985988006	8.97329436622768	1.25350982751705	9.57606749212368	8.42832807477162	2.64235133586872	38.0325278759718	26.092791330391	166.546979168972	22.2190504770694	93.2523331687266	33.1512108708254	32.4808941665222	19.2043315706915	5.4111773853019	53.7633859915686	2.97520759510995	0.190188842305302	24.2615876816462	0.312019879410557	12.3927664727079	0	0	22.7050081301524	36.9121057141694	37.4447129951737	2.19369597322451	2.17472156848104
ST7L	7.81143548185027	7.77771404894573	9.98520595489587	4.84820304849396	6.21275325721988	6.15759231438138	10.1404581120464	6.24979144344007	8.49942940778529	4.84215621378626	6.80602328871263	8.14287426589886	11.4291388088218	10.1038426626334	3.84165822537627	8.01369875973687	6.76082664162253	6.28633653493102	2.18843940420217	7.9378	7.44159427542824	0.763778414832947	0.457043404498038	4.50253146441885	0	2.76070740366511	6.25612286321941	5.61714971815185	5.81983	10.5979578625549	13.593801071597	25.5804663430105	6.16263354051058	17.0829533467933	15.2967353347823	9.58386056955829	6.46317533698721	13.504824984331	2.26105852503167	2.64336726737701	1.53329299142136	3.99607498646346	2.61553395481776	2.74782836885306	9.27141955534523	14.3800847240078	2.35773287988521	7.10369376411556	14.7663409550113
RHOC	96.7612999262805	70.4608237674339	139.584574653219	91.6435143149608	135.488008177339	63.4399120900243	83.8151994403994	82.5021232698121	624.77071949597	282.469923495388	119.036647524008	196.627527316793	689.081277441373	307.443452739196	30.0595010294015	277.945534319414	91.4048709768997	133.917590881314	119.347659818566	143.576299018431	277.066428070268	11.6041745983326	155.375221386724	93.4472813632418	210.506653806349	89.2114417666716	139.75364832786	104.998536495782	181.481035965963	447.22951279046	552.946169942445	325.780539512194	121.752550034138	337.852732311626	503.583598832682	89.6950958954229	456.745322195674	35.7306430972596	8.25077794945392	101.318537574057	343.641730186024	146.97699926477	48.8546143487797	30.9921518750787	322.684448899839	114.73154543342	122.306267585215	287.431122280552	252.201696301577
MAGI3	0.461140629970499	1.63807005232055	0.627074293386377	0.952851084830533	0.49358731362143	1.47950409835885	0.953491090963523	0	7.78331196907378	0.704993887606161	1.22219501159772	1.59180556552918	16.0289188937666	0	1.04815793352326	2.20215811495265	2.32849472130247	0	0.252755029825094	0	0	0	0	0.714820206566173	0	0	1.63117694033085	0.150033473595861	2.04298386733616	7.34383314091962	11.190123382915	8.61167133910372	0.179034923406057	11.072839978057	10.4656995700304	0	8.53990116032086	9.00560148412313	0.207905740526983	2.23327943685626	4.8743418787605	0	0.469218318773633	0	24.630450944651	0.550844306610958	1.56556271960732	3.15613138489342	5.98522192854916
RSBN1	94.5072182995852	81.9621249281562	100.990327405992	74.7178217083574	61.1744582531269	98.0088041706372	102.82302774929	107.543068424478	25.4256022028667	53.7582411928948	75.4926035771495	57.6326011891321	49.9514307104953	49.6437687095174	29.3946316300245	57.3744640378688	141.986042070113	137.880106556745	10.5948724815901	102.62716113267	131.22799976499	13.3353807906678	6.23862473520632	74.7527612048778	73.1258116982974	16.8075972813614	54.7549695981227	30.2996233437282	114.188690346151	44.803050616644	33.2915319395013	45.298968169451	18.5604358161053	42.3000987027246	37.3275907183123	33.9001643154471	48.7440071586907	38.1992123403266	4.5530138381454	16.6337286917294	23.1749473993203	15.9319486613329	26.3986747729993	14.1444738874689	39.5397259966657	26.5371271477856	18.8992437873347	3.49368189728735	13.9115401386035
PTPN22	180.393463671858	57.8832834998215	156.461136426541	119.967282572385	145.264167563998	100.542788413038	84.2588940410659	184.535304467511	2.03653347781354	210.991706951763	235.334987324136	149.696505298537	2.15158072612255	195.060948621309	44.4425546261181	176.307968747297	204.070300224401	112.81731070824	20.550996892447	209.998495111276	138.704423789698	24.7860651931008	15.3854862002895	134.87784098295	134.257464318164	21.6695651120803	117.684112548302	51.8263536144702	137.964379431857	1.66112508578259	4.54799329592264	4.47274874496757	13.9739044095806	0	0.542769384440526	19.5780413046948	2.03931363097801	16.7409163621526	7.11274443318948	28.5471233355119	0	21.1876389156671	44.3743187577762	3.37071935729693	12.8391273058445	9.41374659298699	44.361746725475	0	0
BCL2L15	3.23448378512154	3.54897298871606	0.783473117488454	0.437173346609857	0.256719900105152	3.10656652844423	1.64619923163795	0.469614637057072	0.524693107001715	1.19179543137232	1.55254310441862	1.82982043217464	0.549478481849051	1.42808995824265	0	3.26696131200825	0.464447906129505	0	0.888498903527024	0.289786853532477	0.284512181104522	0.186363937087262	0	1.06167912433489	5.47111796824563	0	1.21561102936563	0.651995202960744	0	1.02952200683078	0.216431665164631	1.40050625277919	0.280461969175271	0	0	0	1.3164337129643	0	0.114802667417017	6.08376122453946	2.08457101025224	0	0.206081952403931	0	12.9782520120859	0	0	2.9370010037578	0.463643188031437
DCLRE1B	2.04137054904793	3.32398652070576	4.03386472704658	3.12262326720998	2.94553579125246	2.78672537842279	1.38709361384519	1.83793930174822	1.43667519235898	5.25189137170215	0.999667766665672	2.99072845963235	1.0303684401863	0	1.70807369084901	0.502896684905053	6.73690410461838	2.53390184395783	4.47754076157695	3.32182049368053	3.41814344249815	0.239512639680778	10.068189429195	2.33209561402747	10.2565392349669	6.46039166476615	9.77381840854869	4.93486475451582	1.36479620282335	2.75218131434498	5.56243409241483	3.0560328283907	10.7132012658082	4.69694444629924	11.4559456968053	0	11.8311948917461	1.73101123945598	0	23.1918569468514	2.26552105945073	8.77226098634222	0.387749706361001	0	2.10210170171002	2.81241948206235	4.04125377100071	1.03221963389821	1.7172700847425
OLFML3	0.379525330872689	0.72606413139777	0.41182796073753	0.159178511537656	0	0.773623713151947	0.321831320639755	0	1.64061163338265	0.339664683024918	0	0.406034695706172	0.674013623729071	0	0	0	0	0.464692652279782	4.00704145686474	0.287469822855346	0	0	5.09340000870051	0	0	0	0.110659987229837	2.24085703263402	0	0.487359122753579	74.0945907641755	2.11166576999918	15.7361475635957	14.5604956230479	3.3762199300283	0	1.32234069711441	0	0	9.10780514315451	0	0.963571226221471	0	0	0.495936543927331	13.8721828636951	0.219413726522731	0.859574096213557	2.56827106560135
BCAS2	218.478436103768	151.232065237885	266.202474119032	192.432775656934	212.201636183758	232.360816516552	172.296653222714	302.643245780718	43.6167747685907	373.051655433876	192.135663205764	153.695361705565	67.1726150931267	288.050876063335	180.726789897916	238.026892553836	150.566557803265	234.188847133547	87.7133321987053	244.803921606269	164.891174661202	76.2182114165812	91.0063752707159	191.464981061465	211.996144696294	75.7398154090653	159.287156280178	133.349910373939	274.595600969861	49.9531820917285	86.0889819797345	46.5567115100874	150.915381225007	107.967548131916	150.409474570232	291.722993426095	147.838162849588	160.543080999996	77.7337421039612	123.879186984017	113.863301337613	112.688857211988	123.276552927596	61.7412358580553	84.2968396335232	117.350296673156	70.4896116596908	79.2431580672311	63.189366355745
DENND2C	2.18820796545093	1.33189857673952	0.208063624312239	0.584234285630899	1.1520708811976	1.22304820339593	0.406539974165939	1.75065723027191	12.3766136797448	0	0.46745507639852	3.9438109751266	16.9889096974196	0	1.3285010117999	0	1.92135208428787	0	2.98714435357659	0.796504902736846	0	2.96632106130612	0	0.523719311079939	0	0	1.01457175463345	0.126262066474788	0	12.8940507540103	3.75998607621145	6.83327563960336	0.663596267460197	0.861175125128746	3.21736200096306	4.04923874311629	5.1762766695254	0.864314693522653	4.38154448737526	0	7.65006800449529	1.2348270624699	3.09904611506662	10.5156223154166	13.4813147551543	0	0	6.43342891230308	15.1136372998782
TSPAN2	10.016536536646	7.30305750488253	3.46543689168939	2.84270418028464	24.7850761590565	11.2741580039808	8.94132779604575	2.30168735948986	3.77006461485518	5.34893494825235	5.40974539945368	29.5107381872362	102.145386296894	4.59798566464525	0	2.58027475612167	12.0644368243635	2.5203524175425	2.4827806522873	1.56281790033385	0.822017501928445	0.0631670240341051	0.228317383080951	17.9458308131403	14.9196745125054	9.26170905004713	13.1588556293115	2.59334854374138	0.800625128100021	2.06670810217061	6.21911834015138	15.9616111710046	0.168867859211488	16.1623392629034	17.3795966258167	0	36.6325365577691	0.892086921381272	0.15468937754232	0	0	1.21312111801242	2.37390958616106	0	1.46487100604429	0	8.26654749910714	0	0.0668261137741318
NGF	0	0.362546037448353	0	0	0	0	0	0	0.119597492414905	0	0	0	0.749225530954742	0	0	0	0.866620215823098	0	0	0	0	0	0	0	0	0	0	0	0	0	106.485742870054	1.69932834540761	0	79.8190036153703	145.665026703024	0	85.1622951463018	0	0	0	0	0	0	0	0.68602181831951	0	0	0	0
VANGL1	1.74489669269674	0	1.23932281285341	1.09304449443505	1.69986104610332	1.25965783930596	0.522263585397933	0.848535148921246	12.2792129049575	4.48071861221642	0	2.54572293511765	21.7905955476754	7.35884830630156	0	1.77593396367149	3.95147346528265	0	1.41228450676849	1.20065763452739	1.72082122572977	0	0	1.29598872626681	0	0	7.34447643877036	0.204515082070123	2.04979368542988	24.3315351981561	6.29304502490737	6.78070228372545	0.956911636036041	7.41210922032086	19.9185793141793	2.22875991798163	17.4655989096072	0	0.682812449855961	1.85566361138001	0.559924522174411	0	0.144025622734387	0	2.4462701542855	0.850260604875394	0.230616668972833	0	2.23595835520631
CASQ2	0	0	0.142315733146615	0.299337297157822	0	0	0	0	0	0	0	0	0.16083760642616	0	0	0	2.27487806653563	0	0	0.127952765980533	0	0	0.228317383080951	0	0	0	0	0.83099708842122	0	0	25.6744090639014	0.551182861298187	0	34.4529168053307	128.447121099221	0	61.9905067144029	0	0	0	0.513545797500675	0	0	0	0	0	0	1.17183293103103	0
ATP1A1	101.838010997214	50.2688046204459	70.4558826463426	89.8907	66.5318034622743	76.0946279258604	66.7717933894211	88.5428560517347	134.681999274049	36.2995430034427	98.8775940470529	47.7857030430141	449.625901193449	35.6209440463085	31.5682056190308	43.4955279888953	128.955528313214	44.7804070354592	60.2698046282479	62.9976644303082	44.3296860087809	13.4105069342393	35.5836892973305	82.9313201500893	58.1463564349739	172.149602131494	44.4308849111876	74.1457706224386	33.1803311102073	201.295380451459	44.1042990027796	286.581427376606	66.7061468233758	70.8616995083504	54.2395836182893	31.6665370244254	134.401107236494	38.9534173813444	8.49561528729931	70.1186552827627	30.3805807662001	106.11246824322	21.6111701283587	31.9850718547175	256.872972780739	72.3170746840417	166.099562585953	49.9440586875682	112.419989335909
CD58	44.9086457705115	32.2596660425582	45.3169179039957	37.8469082798582	51.8266987843606	37.8444045210909	44.7193740201701	34.2762588288999	34.1821722140018	51.129536994743	31.6412123960019	48.3727925224364	135.017021589449	66.0709540131516	14.4469088121349	42.2427137067732	59.1103563304285	72.8609949866056	30.7281232800992	36.3909899662932	134.866078561336	11.330814415214	24.8118339404353	57.6786827915847	53.1124268585526	69.6110241881572	55.2193008663875	43.9941469151714	94.9534251529101	60.9474444768262	27.0662112527478	31.071136466352	54.1621763471932	18.1049748351738	20.6581038028267	59.7401725035762	36.0874348772914	0.591957312774261	4.21582873443336	33.7969380703026	14.1484343227278	55.4162632650748	13.8914596889327	7.8542508984811	32.0552392992642	35.5728047164466	40.6580031241642	21.5308127096872	11.7669340994646
CD2	551.340873225113	521.915303860117	752.874482953206	505.713248940184	504.074392870165	764.538908389268	755.737182029945	613.706069477454	5.5870290638977	339.581033567351	516.686020018351	228.544614848294	3.69858691296468	244.61758337627	7.99002899731349	293.220127489442	840.234788925586	882.695127601492	36.1291646032048	748.144369088834	1184.67986030411	39.4671020253499	22.9021688332274	343.23996067186	238.80995641231	6.34051671491687	499.109282821094	101.901830836622	1034.84913176253	6.12130950842815	3.08539496713172	5.94105836262729	16.8930382944727	6.01041476910564	2.88866566973851	10.2247008187602	4.73458909842126	58.8849462870049	10.2817931295014	6.26147252108149	6.17960838155515	15.9154884419201	121.222742786463	13.186689616232	60.4148992988491	17.7643984456902	34.8180602710477	9.51580902862644	0.449052773391763
PTGFRN	0	0.462506610555972	0.608882058043153	0.21816108097943	0	0.713314117778286	0.874712051799242	0	3.67104661682999	1.42738337248886	0	0	14.9577168809801	2.79276561993811	0.108813300641465	0.689535335927825	0	1.08841168083416	2.16307509498432	0	2.58242088061882	0	2.04426688051622	0	0	1.97159328396464	0.484755554019206	1.85260272628797	0.25917290668635	3.95093434448301	9.72347141041583	9.98544598941005	1.69526615759668	3.49751094518095	2.08706370934118	0	4.13707579865284	0	0	4.87941489662339	3.4824777059387	2.24689758884536	0.117789043121862	0	8.44587548166439	7.8069663178612	0	7.66596458362308	8.39992069726127
TTF2	12.5534287168356	6.95581751072836	15.6339519101029	10.148925714964	4.89693005451907	11.9344849693121	10.1200452069434	10.5696504241692	4.5899136277508	15.7718111224109	8.68276576789084	12.5592390310685	2.89966768428481	15.1657723196499	6.84427269855875	7.56385625890695	23.1221315510619	17.303203786488	17.9554446607699	17.019229959057	10.7633510705587	2.12887278815095	0	3.91482	0	1.99223823981767	36.4622793046191	8.38280211819189	14.2247285140415	12.1129854537447	4.94981041217861	5.88284742206521	8.01963984022312	12.1791161073523	5.62315709854591	0	7.06506540709683	16.8259481043248	0.745623753634906	9.84819517860952	4.15011807085912	6.30602616955209	1.95349253632784	3.17205085954416	1.78083390416429	3.31488933247918	24.5062111970935	3.44619635345413	0.895630418096231
MAN1A2	28.1856155778944	18.0044837941617	40.007350595994	21.5650137302636	28.7711381778748	22.2317	16.3148661417778	25.2358724524986	34.6871083996613	27.5944680983741	15.8962792756369	26.1453494784546	36.1717219296668	35.1584049792898	9.17162548765069	21.5451493337619	31.5719222547936	29.0527460531927	13.103017097764	29.0581588351486	70.6934841934984	13.1370759688686	14.4224660165104	21.7395878834041	20.9606597955503	17.2206222219284	24.8974078365759	22.6122290137554	57.4122739664637	35.5353624693271	33.2131162832061	23.4929933788515	20.100460728877	26.4281360829485	25.9109799651952	31.5845151554499	52.4964492513626	13.4160099850713	17.0701695146566	18.942339354337	6.95405528577931	25.5197130403059	18.0379421328473	49.9794512149444	40.8604886565414	19.6960247410843	22.6486398778587	24.1161535193622	42.3587088038362
HAO2	0.257525540095439	0	1.21456113397906	0	0.502734877734878	0.853251316297606	0	0	0.850826211996396	0.484315209773868	0.3151672009276	0.271815061381277	0	3.34079647217151	0	0	10.6916676662564	0	0	1.9034525735498	1.01955783404621	0.213556115072577	3.6253963772378	0.507037683040604	0	0	0.618105242341205	0.0621741375732116	0.800625128100021	0.785050133301513	0.417995988627707	0	0.660657277041579	3.1963187589806	0.470002556813909	0	0	0	0.372298070194129	2.6454824512861	52.9221348892914	0	0.313425486694931	5.59754880092363	13.8648916832206	0	0.199145268507566	91.0308291267354	34.3855001622837
PHGDH	0.589696519211882	0.6756724606077	1.35030112242513	1.36170624219126	2.64294403324927	0.292452046637913	0.151553053275771	1.43329279727613	0.209766255363985	0	2.21882815563648	2.07683137928582	0.238431387843208	3.19573563046578	2.82744888945874	0	2.40762910940106	0	2.18426826919927	2.61481303867463	1.17545647517279	13.9678335638609	1.89333304421806	2.23084202223041	0	0	11.9170463880415	0.713621263950123	0	0.0789526831832522	35.6601943616734	0.637413391677582	1.02737613287533	12.6630957019801	14.8587	0	18.8176784212123	0.864314693522653	10.7627101969939	3.42449098700373	60.401310465943	0	13.4439883804981	20.3604615621221	36.3636922368641	11.9528404403018	1.01592646005072	73.7420012320704	34.1994439452757
HMGCS2	1.97229037710235	1.1229339542557	4.0867383059052	2.55697106546957	3.73051881297263	4.61464956231357	2.31096609541367	2.20498516493021	8.24731201711214	5.07398919864974	1.11789387174427	4.57061539628107	1.68127506430028	2.29536794748198	3.16269044483277	1.34199508313934	19.3722537622899	3.82667453552811	4.46549381891638	3.3451533814258	3.67837	0	39.3102496378756	2.38508784583613	0	4.19947318270833	2.74501515389385	1.88294581060845	4.61029217871541	7.01520951254825	1.69866082648898	3.71299596464683	8.34576584153385	4.0790187512492	0	1.31192275398824	0	0	0.333374488202966	9.66495532325827	545.125855462997	4.72459821405374	0.139686674408102	6.42670852361505	223.51357000957	15.8350005207734	3.7138264296566	465.783532972781	605.41077193608
NOTCH2	18.6347401294633	8.27128525230981	8.79644898035272	9.77400572547941	10.0813757614399	12.3369998113981	9.53631042712671	6.98873427485127	0.0967604688016772	21.862597554728	17.3737298284126	15.7387525163338	1.70335067797017	9.59984178480041	17.0667145795478	13.2630517521336	26.1078288749282	3.7984661655702	12.0192439962651	6.38511773976451	7.99041615465924	3.07423448968898	8.41215042035723	11.8529141099999	28.1296240215156	75.6501144999804	11.9971313080025	30.1131104600721	5.8124813110341	0.0402323935703324	25.9066115781382	7.41157875788517	27.3178816114466	33.7398202010976	23.4268311487584	7.58955676988464	22.3943580407914	33.7315296251839	2.51091690737272	28.6190989259663	4.80004111433712	61.4819520724416	3.89898554244298	8.31061150953053	29.7895086234718	36.5731341591707	27.2240370720293	6.74675601874653	19.4790462926385
FCGR1B	0	0.141042410606615	0.280181545151176	0	0	0	0	0	0.0585401400373814	0.587730882730645	0	0	0	0	0	0	0	0	28.9466002045071	0.151210668215064	0	0	25.3317141055911	0	0	29.7429479720884	0	19.0162168240414	0	0	0.408975373547882	0.428907692202115	42.9491337172584	0	0	0	1.47138401006276	0.591957312774261	0	18.0768170363028	0	35.7569077583133	0	0	0	35.5366381383148	0	0	0
SRGAP2C	14.2035923112664	9.64341969721889	17.5372013735704	10.6191365518867	6.41282198545212	19.545443901379	17.721226581919	13.1310136244926	35.8167839767405	7.8757154207055	17.6588421300694	7.60722116887942	35.8654356141917	10.4385711373566	7.17590685872027	3.61950534616403	22.4308400240168	10.9737358744204	12.6553220449142	18.3357564562249	13.0897004188916	2.2115567623343	5.30402121276469	10.9730626359832	10.6846563984335	33.3079	23.033250071563	44.8736958422768	16.3743434154848	69.4450773309126	20.9446074108193	44.3077066604702	29.1143261981028	24.8704358643978	14.8571211768583	3.74700239808153	36.8941810471475	24.3805450529569	1.57279356068674	41.8877297979323	0.566150906318458	34.655754566348	13.0040595691501	3.31616615815784	30.9025676231877	30.3455889496253	37.2573518888672	4.95062251301988	7.20223307023169
SRGAP2B	14.4238333508288	4.49981285927144	7.68222	6.10027812027175	11.7682551607489	11.5269899907733	7.28490338604485	8.25914218865009	40.4360511520116	4.76395	5.76575437227409	10.8083750107807	36.5691640803237	1.0163717155948	17.5843619556429	5.3441240543951	20.4291837050262	14.4918018003841	14.1902441731801	10.4211272123302	17.4124005632896	2.52895921668053	12.4006840505831	6.16908937871401	0	64.9271654491312	23.8770528627851	62.1318176695112	10.879375329934	68.0354307022958	18.943287068632	28.6436257593329	23.5203345523418	30.4086603867114	11.9474289388804	0	34.2180864365345	30.6085567934657	2.69369831060391	45.9739390106201	0.312019879410557	56.7093488767731	12.157747029027	5.28234121372588	11.0224105999981	43.8613235902296	54.9010423818844	2.42123837480547	11.7801096422019
GPR89A	9.58023816375139	7.86267357566864	14.4165154372286	13.9688811101299	14.7680343300604	9.36486664524136	11.9425918545927	14.6766482974501	12.1431869190078	21.4739503972195	14.2175	7.69330669127159	14.6538978110017	13.076963340794	13.4361015130105	19.3247715998302	22.8873336367435	11.5461259977058	7.32075026274428	17.1142440499496	16.2527233051386	7.55671191520502	2.13069456334652	19.5926867784815	12.9907388320804	15.8530666486783	18.945728810649	8.70076006005078	10.5987569140717	10.1437845910501	17.0508266125275	19.5582573697758	8.99950191086229	15.1158913094392	11.1675002859717	2.28310502283105	13.803174217697	9.17776103897078	3.95836348209902	5.00157409890919	9.91889139835109	8.19639666079617	9.90961355864056	19.204319777399	18.0795693836247	8.10888290062202	16.2715304715173	18.1401116119406	14.5329496711594
PDZK1	0.249495873509015	0	0.848182169438565	0.409740515428984	0.287435614422369	1.15298765350027	0.0455676318893589	0.896705350222753	0.89470629822099	3.21997220574546	0	0	0.0966968998047264	2.17773828812349	0.108813300641465	0.400009600230405	3.68532337499299	0.530076543052817	0.386805297685357	1.09073441730483	2.90206127168688	0.128574036787603	6.38406537282942	0.262667949887158	49.5819390716835	0	0.653416257608386	0.38272657475479	0.803579464366072	0	1.02813914012611	0	0.136651225078233	0	0.45802309902093	0	0	0	2.15260110840311	2.83764844015325	103.566061871412	0.87333803771423	0.311957389116306	0	65.7072643742496	1.33638920999352	0.161536274585821	59.6204100436603	44.4922754709723
CD160	70.4634043292202	1.07910689541942	41.8010004831963	49.2037589114104	52.4117514748444	3.42760724363866	4.92834658544732	23.5129996129435	0.477708256205275	316.711145423854	75.2997302192769	107.851308768664	1.28927733924194	363.780376228792	0.805547969978838	334.69200820555	18.8845240484529	1.15746703208141	0	14.8352476659124	3.5660916188592	0.812664223343811	5.83989348034292	26.1588110381391	17.1336510912691	3.51246926589392	68.6005892685028	9.24445320394658	1.08613483712322	0.930302567594483	0.201000015276001	1.58935757782681	1.1873474436899	4.05327368583384	0	4.82253086419753	0	2.06285945325973	1.02722045210701	0	0	4.50146388580425	9.00662863952948	0	2.78308322228295	0.502564334516872	3.04685440234548	0	0
POLR3C	10.4332169277382	3.20557	11.6514597432996	7.19580922634882	9.47479742578761	8.56289213953586	5.65977468061792	8.90888124059586	6.50734826200635	5.59035189988836	5.9454372961064	12.9285524607559	6.14624468069659	5.00523079537126	6.39644913096923	16.8531433900464	8.73303640227923	6.97443924718803	5.8909939971501	8.2652235277606	3.88813994930643	0.405662079441489	16.3208566103682	8.79013766917509	26.3531823705951	2.44182	7.52406126946558	5.08030496788378	5.99778583758438	4.66125984151815	7.47364750668937	9.56664883795157	5.96705663474456	6.17739749922787	8.62617085879434	6.62866677175378	6.58374147548356	1.6823319812992	1.69965355612984	2.67897067165159	6.79593963235745	6.30758695883094	3.29053135488198	1.36229651566916	4.42780521462546	3.71995015784034	1.53686043293147	8.84733725505954	5.97179896896319
PIAS3	5.79073634101185	3.00474510014715	5.89491943381814	2.38326284177834	6.06985100673464	3.58429880368497	2.97506956005144	2.6258297798214	18.3901481561562	6.00223152145513	5.12179327977004	3.14675687930708	24.1649451747111	5.97076592271011	3.07246564061012	3.35505598040285	8.88597742361565	4.94255771733916	2.91850780241777	3.46316248193732	4.33690852428222	2.07012033828528	0	5.80491351342337	0	2.54624720347952	6.93578072993109	2.4245054593798	4.08700850512129	28.5816568023552	14.2738299513441	20.792162329884	3.19223081105693	18.0073208974491	20.9908087955077	0	19.6676384762005	0.822442819662963	0	8.18671533272492	3.9529546892507	3.27491154693448	1.43400422400289	0	7.74199132238063	4.51150057978486	1.72242250676892	1.36894799378753	3.87730307809551
ITGA10	2.27855877171204	1.60777413623495	1.36758629267027	1.1450918452353	1.10715524745844	2.67914545380533	1.72381415882503	3.0044314304512	36.3395081359223	2.4727316654064	0	2.75537	52.5868927418112	0	1.19595837825652	0	3.76301519418447	1.82132774792824	2.02442416879404	1.24936462665195	0.270772003474546	0.183852256326816	0	0.87760249361683	3.64904905781553	9.28345013870091	0.69453532582605	1.66835544139352	0	57.1650423685373	11.0224606371264	61.5663132236781	0.251813695368983	13.7839513612071	5.56847699648938	0	18.8418817313735	0	0.0994655022306631	0.646807101424528	0	1.08739147833046	0.824629370329505	0	5.17467309259832	0	0	0.190213514670217	0.180961542776775
PEX11B	7.17080454840993	4.38056427812637	7.78149268606175	8.72227278575999	8.17938381497623	3.61986319304483	5.57990475659551	4.09258267556883	9.11194878757083	8.64420090454239	6.84820983875566	10.730014204612	8.34859979138471	16.4551712786144	9.30291493290662	4.26234217255821	11.6334698651989	7.56164720595904	11.0075736604902	6.20590248261735	13.4651662015086	3.00418942634403	21.1377469571561	6.21097590648748	9.61002517826597	1.81342734140671	18.8165366071263	6.37433686034242	4.89188600536473	10.6016122554684	8.71073555486509	16.0212759150923	9.41370946971747	14.9890587245705	13.4740841652661	11.2346857978995	11.034135697391	4.8936875367746	5.58413252414204	10.8808009375007	15.494100409509	7.15105297133477	4.01999821905018	4.41495312772846	15.5893820538712	11.750347860856	8.74226861689412	13.4389728092991	19.5574594528875
RBM8A	396.773915953362	249.06909541295	312.845775864842	330.110843210699	403.654740149194	342.466197434619	333.856314279612	435.881906249793	270.286924275647	374.90546094777	483.737437129594	406.608241925333	283.710956520017	417.621633675373	275.063825549702	403.150134415619	251.26898739216	306.769627076163	238.138524203052	413.785129576028	361.193751275281	76.1287383731649	221.542894427355	445.528184306468	260.638497126817	239.125562763193	449.376369956487	222.248565030533	369.061935144035	247.582740544626	197.754324668425	285.90718613028	154.024842920494	233.842858582779	182.601194558231	447.883150482157	186.300018386002	219.806284071883	61.8542468927271	102.62468854269	305.701553397545	196.13882464914	158.919	67.0391664289286	270.457321612794	81.7167845275143	200.811925374491	342.936774045254	205.745225345808
LIX1L	18.8839707279595	17.8890305654941	17.4519399647103	17.1473101581476	22.6827674454149	19.9725118684546	19.069793870675	15.780374197848	34.9473290799243	13.8647912225366	13.4347189677624	17.2481805911257	26.229207816021	7.13515940622402	10.3322883406524	15.1281961535744	13.6436091005329	17.9387346402193	11.9837369629838	16.2040898679708	18.1052864527472	5.75013055755515	11.8007042485096	14.6586767676349	12.0147922152775	9.02599886829332	21.4869694887877	16.3601680035797	16.0608597079127	25.2949586223737	25.213073450947	26.333079773999	14.2775964747263	38.8211195272699	34.0335773007441	17.5438596491228	50.506193096937	12.0113042589329	2.73108791181573	22.2317186320322	2.37233255158231	10.7049251000008	6.47327487989694	0.852328903495912	14.0567146810635	15.909896278698	13.3163185186904	7.4549418962704	17.1466853464299
POLR3GL	87.9022817007525	94.6220758512858	114.89311228606	82.0198208189784	101.037947473492	95.5461194122756	117.422042715535	87.4863854198568	53.757230494915	104.814388423155	72.2846654071783	156.290285236244	74.3183913580495	88.167663309137	63.2492539488278	81.5910124012029	81.5046351876946	133.656732382295	56.7955991323655	118.38	148.518273525277	21.2214455825852	61.3066622602036	77.6801102323885	98.4166359886777	40.0656646971408	123.188185064526	49.9269678928319	123.35501997371	39.332290709036	57.7295601184471	42.4739899846517	50.1457456196842	49.5577643127214	53.894966674684	83.8677592340428	61.3940797117632	13.9728863642751	13.8279647502295	28.4312483768714	59.2619852247347	37.8949736186518	28.1089389094063	14.5625053184453	83.0758383738767	46.0162449680937	25.0444394835626	81.2528303737208	55.3964312410572
TXNIP	434.44789288836	751.978201059171	693.986717066956	530.181302867475	499.373180416293	651.422270140705	1210.10730346859	253.917199110047	445.797283938094	409.31085752692	338.828867516499	644.558193466132	480.372263200032	243.79450518044	379.702	211.61883901004	780.673789093127	501.228480256304	215.490476748013	291.347288811342	480.930458470414	68.8433093632117	247.836574315305	345.782570698106	303.578609445222	311.908061810361	287.494791730545	275.591563820433	516.851959448396	419.948402586723	394.232464289476	408.31413528705	295.167939583055	286.723385140275	138.133755279352	85.835495779447	231.607301530095	45.4976348220084	71.6726562906009	599.734114982796	119.487244618185	462.126387216386	116.92311041099	164.758320613391	175.20405908837	415.088559407807	115.913166761964	45.3257409794334	107.486705636447
PRKAB2	7.78712846802313	6.28954808593388	3.62517545121377	4.32355259619982	6.51318433461628	4.91098283647197	3.15823822292291	5.26117676880682	7.90536877866454	4.74167126978031	1.78570118597586	5.31962546026481	8.7560483768164	7.84980938666268	13.3230484861304	1.96912587883539	18.8097031294009	6.24078496843492	0.252755029825094	6.42647371859353	3.54585	1.01804305972029	6.91609934869272	8.01376911322909	8.32839403012367	2.13974228943866	4.89871891463449	3.91106149736867	3.48267493697427	19.6267580189011	11.7974108698692	4.0358267846092	4.48971329658441	22.3604979110555	22.1286595709395	8.75084410109153	14.9076001066276	4.44777828762695	1.64499679618379	10.7788064776432	37.3410633918007	1.10010274959681	1.40100600600728	0	19.7909880684471	4.30711641550374	2.52666912196249	8.79266025456632	18.6039278577834
FMO5	1.81433952919541	0.983800404733483	2.5229613866979	0.354599154582022	0.978560336267262	1.82672900203458	0.89394925963321	1.92954876787188	4.3816122916142	4.35079182908962	3.62612081087327	4.45350149593651	6.36455409505298	0	4.01151518806451	0	4.09441789586222	2.71400812947441	0.309812377624111	1.84065046480205	0.771050163350823	0.731162341390099	14.9217270773964	3.50579116210819	0	10.4087783566097	1.04965898423003	2.35018934611482	2.48861572243651	3.94113	3.22405133516906	5.11764658746166	2.59427399973903	0	2.12442766234031	3.93576826196474	0	0	1.56450211200022	5.69476878850804	59.6318867800975	4.44392956523553	3.11627621176473	5.97022013804354	73.1077051709283	3.60724938958802	6.91832687772681	58.3667589728423	111.521072327083
CHD1L	6.75486639007179	9.62433479517698	9.71691619165727	9.74823367218262	3.82075610800294	6.83696189574491	7.23601831089158	6.39033237118092	7.17690245701945	13.3870001757439	7.13445810913021	8.52844813382644	5.27041624831588	6.66498274498605	13.4224931174026	17.2459591208137	12.0772753083102	11.5931747490023	16.0095238923439	8.62808437874121	8.9808473494669	1.57293738262116	19.2256621020197	5.13925370181534	12.4215023055174	9.49893810312298	23.6731619694053	12.8049253717409	5.0627322417414	5.4603475342972	14.707292682305	5.34276239107705	11.9945330936002	10.6882162040488	11.0391182918479	6.73128702207862	9.46163099884595	20.7714379131829	1.06891425638168	14.5090320071619	14.5552087446424	5.68482717366039	4.17113751525071	1.03269726066725	23.2470206504693	6.86373027722848	17.7582561212563	13.4667110366682	19.6872451774779
GJA5	0.744456184857774	0	0.3930030160177	0	0	0.73970657655716	0.772683422765947	0	5.79163021627429	0	0.928642653786788	1.44186340710074	256.810438674724	0	0	0.477637034065073	1.10473311857321	0	0	0.244798521025255	0	0	0	1.00280786201364	0	13.6527551882354	0	1.1855787973459	0	8.10045961002574	0.894006640696631	17.1248732418043	0.61181533446752	9.3655335906683	2.81782328909922	0	15.0757460786296	0	0	0	0	0	0	0	7.6104916067963	0	1.46275817681821	0	0.396767300941975
NBPF14	8.30508054357808	5.83406525265184	5.27599538817753	8.03399766418828	7.66311935006956	5.88550945995075	6.20407327160784	3.33072887777829	0	8.60132471245565	6.11064649804492	5.66444	1.35997863051166	4.89349360693787	28.6203076468419	8.34046720585665	9.4142352850757	3.5179749140482	13.0483359483562	4.11556973953042	3.70738538384918	3.96618667715359	1.46683486373104	5.30067278546814	2.7466490881125	44.2572251688433	8.97417256169903	27.6497519985994	7.15724472381028	0	13.2257241322722	0.576622789516536	15.4412717251299	12.1962131046837	9.41199419928865	12.0741101302121	10.9230257006119	77.5586407758122	2.66007953773239	13.6324100408937	8.14746162040926	22.7838216282937	4.40331980328778	0	21.2238496256914	22.090762665462	24.2238158952796	9.92881091037808	11.3711987698854
PDE4DIP	16.1177096196746	12.161710173999	16.0063426851284	14.7918074439035	7.2792247748988	17.3397343404264	14.3744534195756	14.5165100175253	1.09332188753095	16.7691887082777	6.21073932689491	7.44039575569096	4.78494502566234	20.586024936374	12.1514740412838	10.7225299092348	35.1623991998283	14.2548950709449	21.494684697505	7.10437045103894	10.9022036779001	3.66634043066034	18.9261637979347	13.0492315868143	14.1793860566166	25.3613573648141	12.9912834120468	32.9108034457362	11.451540170374	4.00336270171235	19.0885702481885	3.46776888946406	69.7394002904827	24.5004627003128	13.554362495797	21.369565544971	12.5019901722017	20.8647801725063	5.06449335839884	94.1585824884321	19.4251181779808	44.2002742566948	7.15531698655046	12.3871605400837	13.1631147935996	57.8203277870416	55.6162050137648	8.56099862357969	27.4405941178206
FCGR1A	0.272569680468425	0.378727585183999	0.190442352895481	0.246385220828914	1.78735203244061	0	0	0.859318839500618	0.194276991783346	0	0	0.45578713249683	0.45509375036983	0	0.470931516667915	0	0.755806483308014	1.82132774792824	63.4866223495376	0.376147339480587	0.735990568522256	0	51.5914822321147	0	0	79.1375320104847	0.88617964996696	63.0516696725363	1.18675768306924	0	2.83447344554233	0.85781538440423	139.494226779243	1.58556978110114	8.5974933327207	0	6.54405193017737	1.18391462554852	0	61.6671198171561	0	93.6124441659711	0	0	0	96.6948677399467	0.378044279913653	0	0
HIST2H2BE	17.9099277504118	13.0664032044648	16.3362745484546	16.7205756191236	10.4383106461348	19.9926480210332	14.8220151053102	8.28861855233365	11.5532054786205	25.6929223220447	22.4327374402899	12.528707551678	20.2191788176793	4.11979061432885	5.06339508802844	6.99564566764526	27.9285526347092	6.65577977211594	9.15980503335296	8.24812548553032	5.93238925656909	11.0528980886647	14.2944971375768	13.299721958285	22.5297589923446	26.7431802386894	7.50663977337845	12.6995028724036	2.87260623298803	12.7946365384135	7.32954784077375	9.92792031767374	12.0868451328842	15.7658698917508	29.3466577406533	17.5610447410583	24.1546475193144	93.9092494256182	13.5143899844779	10.6094682949622	6.3541881087324	22.6744593220136	14.9049448163815	26.6279914981451	11.0762155589904	15.0040064989758	10.8579000530401	15.4660758304345	16.8812236050106
HIST2H2AC	23.2368298259397	13.445596771003	12.1506931355919	16.4495248165199	15.3946826706733	9.44816612789412	10.6797031677724	16.2792981497576	8.03045681565393	23.1882853370865	12.5427340626798	22.5551514919843	17.7834278773139	32.1912460187448	6.26695775791536	6.63364159089199	13.2797533634523	5.05612310672174	22.8014874561132	17.2082810239196	5.06424585803977	1.66832185858226	11.9133970430946	15.8408754742358	25.1404930806124	4.41533559796682	88.3770270709151	13.2440047603995	5.68317198440671	14.7692979590873	7.22346876574684	16.005	7.60692132360898	11.7846631461361	5.40271837964635	0	9.20020662173083	21.7613416148172	3.43604366490974	5.18709	15.0311871049291	7.14709332110772	11.3229003973594	7.38544683037992	9.59677714013159	6.11112619488407	5.78934	14.749636273637	14.0106791607578
BOLA1	5.90890940246516	6.57073295751235	8.47688604748991	2.52113458938756	9.14852851756326	4.33341991867849	6.34553854411017	4.5499832341496	25.7299843194374	11.7443039801766	7.40649522160745	9.01753848247693	17.144941768442	14.3145526587921	4.49119166835777	10.1499729867461	15.196983453577	6.51567399816375	2.47136715783118	9.30489531792784	9.65368938047739	4.84250652011451	11.9773320100698	7.07114345165085	2.49695371646591	0.978613383125182	18.1225630125528	3.85266433063083	4.90945850983881	18.7528353469373	34.7346333139377	12.544817709853	7.12658677542709	27.4648425231116	27.8143093201725	11.2644426415671	25.3460898366659	5.93030610433049	6.99661005757043	5.86678351614159	47.3810297297625	6.16620647339721	7.48224466692584	8.84204821234187	34.1994187966153	5.85214328639258	4.26704072813509	54.2050446175803	38.3051335911447
SF3B4	30.058068925327	32.9458941281383	38.8525622192859	30.7861851759021	44.6079719697999	27.6282939910357	24.4619287643877	32.829628235422	19.2665532376943	48.3225752248526	35.0874358937355	44.9959105822407	24.1055474143131	57.3374021879594	32.1250617763731	45.9011186197396	47.1536210543833	25.0423772122311	30.1888155410622	36.2797977900349	29.8577843800125	5.32968274196949	19.6901311895796	41.483188715375	54.8582054647863	6.82343097116027	48.0759031745616	21.8646297995358	33.2459801397748	20.7496369219098	40.9637883316181	16.6292225053772	17.925770648751	32.8166604593278	44.4366627509969	65.1273663787618	43.1345878735166	36.8589841408795	6.58884555687132	19.6063642178818	45.7519669655863	16.1097776636004	13.2094209073184	13.3210839033864	54.2772428927669	35.903230105897	21.8891089081781	47.531717608706	40.4529972487179
OTUD7B	1.48913119640327	1.3303617696271	6.04399228577336	4.48733090996659	6.38124507310777	2.97960779355558	2.11139826343601	3.17222706917896	13.4297625999048	9.09796307974144	3.06022482089583	4.60293255364556	20.9186823484739	2.07705	1.79961763147779	5.86709264093066	16.7858318426228	1.93698972426951	0.536941580756014	7.11750272902939	8.75858582940505	2.01064	2.04885792295841	7.06142888058149	7.83817031919496	0	10.4174885779675	1.44200143964252	7.60561833364772	19.4228008144011	12.245934930526	16.3163625832252	0.378450783401819	32.3388195270198	11.1059924420159	3.53556781219064	11.4554182278119	2.41666182161534	3.05017029312473	4.55979718022142	9.92308128912536	2.56647495178274	2.28499525655696	2.17780343192133	22.2005902084156	0	1.96604790585697	6.32008669200082	27.7473501787568
VPS45	7.46630239992011	8.78311202549522	9.90794936115393	6.10398553425902	8.64220023479274	6.73009002658733	7.40677238872023	6.71648618170402	13.3839919036422	8.16357156353916	7.57939823751396	5.5159622142272	12.8940300199546	2.38231370306842	3.49214644141813	5.7516839308746	18.7155033663569	11.9100137016119	9.72199387615278	10.5258093254135	8.89085526357773	1.63811934940287	5.92385	2.83543272909505	13.0803031990608	4.31245613590715	16.621623337403	7.19955692061579	8.02560893260069	12.0258727741799	19.9898972588702	7.31661348597029	8.45085123502641	16.6245476698989	24.3494430344177	0	19.0155772882201	3.53088396489453	0.455784379712471	13.4951904043319	5.24567895137556	7.19352693763832	2.55380135109236	3.31457647176454	11.4211164154059	9.88420347081221	4.88969735502451	5.72837589897558	10.2810451435357
PLEKHO1	16.9418556306844	8.83326066866733	18.6557350371671	10.6355180629048	11.0101666396495	17.2421392646431	9.89098847364811	15.8467616009095	22.3894705077181	13.9984047123571	16.8597	12.4527012258012	16.0664532347544	7.51846761181057	20.297540954622	9.12733467668753	35.9647219599982	10.6151388344536	39.5574768380013	21.4176931578446	3.77674181356946	1.65645725474453	53.9865005557795	14.2945980475351	13.8820854469147	54.1636312425926	12.8453014818614	44.3869673099802	3.03422884723179	40.6855246472456	27.5011	19.9064717270333	54.5676122007478	36.9895684375801	50.0587053615663	0	46.6929716050255	41.3911985035879	6.09048457728781	85.5547834029485	1.64312614608049	28.1141022882566	8.1860233062567	3.37627960997218	0.845929643547059	111.308979538298	69.578975166518	0.247261578023391	0
ANP32E	91.3252664359037	94.5063702206658	87.6258107331593	98.8516615794674	87.6495750872759	99.3448634367502	91.8543653916692	98.7665861803252	46.0937130232336	100.085139709105	119.472622262213	96.0767076733776	56.7811847611383	110.455879039209	90.4209894164063	118.99383744148	112.788461192022	84.4464374927193	128.843702904082	91.0800830970224	104.79631708104	20.1884756236697	42.8014449809506	106.665066024504	174.577100786747	33.4275017363755	356.914216865296	52.7294277479296	109.358963544159	52.8203536842734	45.8130192569311	65.2269294453036	37.8520298466763	48.6345995860552	48.6070619553112	39.2498427102344	66.2087423767169	33.0719964108328	15.8622537451325	46.8802315647571	90.0387467447782	24.4067304619263	47.2992152751285	28.278110782359	63.3961341024617	42.2529780248222	74.0660332819169	61.5337324937977	55.7840398035084
APH1A	61.7039606212012	47.4638415874609	63.3627772403634	57.6755431636677	63.8780994581961	42.6190810468604	60.6333550678453	51.4997962073807	68.6904060750457	76.9696662251703	44.8522872881918	61.3920548104303	64.0018503576735	49.2521751730147	72.1452707463728	57.4631	50.3905739370935	61.8933919327209	71.4660911002954	57.1602702798028	80.0397275634751	16.1074137700039	55.5714390212064	65.1754890943423	88.3748527309842	19.1799924099784	70.8636263177952	64.9029764065646	58.1040903166476	64.4777195921468	77.4442732641507	84.4694454923133	81.1061543386048	20.0152715853011	31.6117157612433	28.5801210354219	55.1724182285131	51.2531250777367	18.5861166392461	84.9015419953425	32.9750173876898	40.6095420185074	27.7856466921097	15.4098615909118	87.2115086428943	76.8747555044222	87.1391877891615	82.9236517078872	86.8727507590937
C1orf54	3.11114304918264	3.85443795899653	2.19035137029435	1.69265324519495	1.26172287184217	1.87581229356903	2.71748499208733	4.77072053480339	147.514247212026	0.692417798113928	1.94131017539943	1.22238499860496	66.6522840351845	0	5.85276812563953	2.83017800469363	8.24906857737222	0	204.736951481705	1.99351213499479	0	1.2262108312301	219.044710531092	0.686987941034395	6.81004489794501	33.3016381562158	5.01637634879842	94.5438164922159	1.30246010213157	130.402286474024	113.184065420827	104.708269861541	217.462399287536	91.3849282962233	114.018462053527	0	82.8604171899164	12.7097059726803	2.19366950793382	180.366705387453	1.56079937426763	39.4216192755487	1.80200116137785	0.981222347927707	2.93939364761988	252.067464992719	864.862594592751	4.46067384802712	6.46547423594547
CIART	0.38696246077168	2.6659959865823	0.938258556129334	0.333280008531968	0	1.51046733785676	0.996143454432316	0.421101922667158	5.81203915228168	1.03821493907701	0.28139313237549	2.41868030849055	1.27574571578275	0	0	0	5.30980898784038	0.568398197040919	1.0486763892139	0.368396398816914	1.77868715475869	0.055430144852826	0	0	0	0	1.46168382464221	0.366658796312296	1.96638751348832	2.34524547971412	1.99767690859103	4.11121556483472	2.53173825001348	3.79867601340732	4.78173531398627	1.31192275398824	4.69948351397637	0	0	2.28773243357569	9.67122843568941	0	0.311957389116306	2.67407563890352	15.5548566672868	0	3.0182195957472	5.92040710693124	14.7175971805992
MRPS21	144.743413496053	174.881486688027	165.170516170647	160.590656748806	157.840300920409	159.414505178216	164.134733301806	140.477924254854	209.536833378937	190.037445100691	154.25066622477	159.848273643045	197.340130220744	193.227400656247	193.313798029502	208.764654389598	114.916614161035	197.299514166638	233.417934599131	182.161943173934	251.475853260536	51.9394343035082	190.185148402388	114.732577222922	194.204759589404	183.230699003846	232.304222848205	167.479461731991	217.291389832962	288.845636052145	230.933781941217	242.996725276664	165.776689808702	212.26071745262	204.818248952034	213.614044944169	163.404106513337	134.530223655387	59.8443976909236	143.237017320718	412.209777424846	156.853952720533	105.034253521867	43.431729459092	279.735802795238	181.234400685681	182.658014507906	337.954368859126	287.698698546265
TARS2	4.26349462670406	3.96461385972862	6.70855609236352	4.37065263904792	11.9797154677121	3.09504219868441	4.87092708493541	3.99688994252061	5.13874654030381	14.394776849838	7.83336615556191	8.00936060529288	6.94122048256262	12.1134632630629	13.8664424976814	8.48922150086532	9.5158490740322	3.07887091630365	9.03509884859819	8.48255746967731	7.7394607985802	0.278337932867674	3.27006840983113	4.28439217745109	7.85860898912711	9.30570392102967	5.77445248053059	3.86542813138905	2.90985596862423	11.4400612979129	7.97716271551378	5.17827119773413	5.54647684327741	5.94623467754502	3.61083601792667	12.3548660721234	2.97683474604542	3.3743669607305	2.40417846732752	2.01814483316938	26.1795661261765	6.7853854525437	2.19490007507581	3.63593734051677	8.26903151945664	9.91151078773404	5.96771633890251	11.0813458148427	7.77131975334699
ECM1	0	0	0.167299289893456	0	0.523766425315098	0.3363198536336	0	0	3.7219721690445	0.825025328277578	0.944345025898662	0.207370959273173	2.51662513401894	0	1.40612334166331	0	0.923314996297507	0	18.3301031665337	0	0.2279283320387	0	23.8503651339598	0	0	0	2.54777205002662	1.96745586871734	0	3.74178472468998	143.549942227441	8.96263811235813	9.40583992016705	35.9179333744916	38.6833278291599	3.41110656296903	29.5241410534009	1.14051875354986	0	32.5171776730524	0	0	0	0	5.05429932372893	6.00235600038811	0	0	0
MCL1	703.734836148851	229.110404252018	380.120364550346	495.366636714948	360.370161262195	475.266131415387	366.436407168039	576.457232983936	306.546852086926	433.532658495872	693.975936526534	448.118627658098	431.024629457383	479.574085973666	149.933864763813	647.564286251373	421.404854932729	257.459258522771	156.100610402936	466.463966503413	227.326925935939	128.361690875842	128.965485062794	274.545593193514	273.218268819498	931.871219456162	275.759177914862	502.271979410584	274.475	317.080869760582	139.427066496902	465.912616260599	347.00268814159	225.766123225863	106.807775588917	274.986779765402	307.019425768316	833.516591692801	101.274493950352	566.970360449984	53.8136345053333	613.276510689597	219.603676466435	129.282768398108	310.663664938403	413.296443549938	363.24594781473	57.5685115804167	131.58861914908
ENSA	186.914957179006	130.597199310741	179.012000159154	159.288099253344	189.214708736635	166.372425282072	158.147654613253	198.239401489002	129.933146848699	212.592541533491	186.496729437321	258.845211149157	116.963216805039	240.858	134.626692268925	214.649396537337	125.527488346232	145.074799525813	201.86555162984	213.909313558448	184.251678655457	43.3272499510353	172.31314280094	207.899686803172	184.60627407288	110.091584705713	259.871386955749	130.738489261287	166.736856433715	100.929522113697	103.795827629572	165.767029359425	111.638299880026	135.096879742029	157.986335563944	196.414346552334	130.661402115812	127.272764340166	35.9029441736059	96.7058504588995	189.673524793122	99.0241477280052	77.7010558034682	39.3453054205231	162.983712613974	100.741349803733	285.22112862364	178.388124436708	187.385569305781
GOLPH3L	4.49662038911984	5.15742313113628	8.05376008368648	2.75747243330735	5.74437628442267	6.60298511014093	3.79822439003352	4.2017194018021	13.4459730278923	7.74906338733232	3.32058	10.5973774484858	15.4787944897417	13.3719483353509	4.33914020915896	5.5851869018176	6.47113548082069	3.70002203146111	15.7368730977663	5.2827608434334	5.44789093458654	4.82497656952073	14.4245404581047	10.9235682299702	0	0	5.95422745876148	3.86717306557201	4.64796159474768	9.93745068002463	7.50116146002417	8.69603098239848	6.07799591072212	13.5943772905215	11.1436852452724	2.44738130200685	7.54807612639471	7.73835690463092	2.89384742706409	7.56256688104407	6.18754414183451	2.03304286472898	4.85730380447427	4.6897686130957	18.9721406578073	7.17702368116476	4.07200833166453	6.53848542500156	19.6592724467473
CTSS	101.612532746307	85.0883628339602	104.35067428048	81.9246581371903	124.950490463353	91.4355434432746	103.457655240084	117.130322634598	57.8124885999357	148.52533017455	109.593893657468	117.950608716628	59.2881500143767	176.257331998602	234.957998148886	154.181847076523	134.389683584626	119.383655148305	450.625679823538	136.954389587101	131.922759223917	95.931245255106	819.751912162589	82.7760985126973	85.4410662201377	1423.16814534935	73.7108324210338	689.943734352899	116.093090005454	60.8445643153376	33.5939362004013	72.7582749582166	1245.56481178559	14.050650001008	1.10392765621908	97.4020213766657	12.3609874777783	266.369623371656	109.91464028101	723.368725208916	29.3701234524536	1657.98336809261	95.3052357032586	91.3318508273593	83.1767405350847	1165.62905859438	221.687018227547	47.6360839552507	32.6188751273942
CTSK	0.756305780698907	0.776112547704937	1.71212875282982	1.12632461280446	0.597834404652586	0.573081632131081	0.531489471833421	1.6034835234044	1.54566441270298	0	0.443679344064458	0.59432922867984	2.35019083564537	0	0.59797918912826	0.695958153428151	5.93838291680998	0	1.26147946311434	3.25203140375885	0.969285287800188	0	9.87741501760433	0.858973958838737	3.43476185078708	0	3.68705022330835	1.4206324276521	1.71179682200465	3.4740180497972	154.171834591771	9.99360719231819	3.36299521869025	18.2331158858298	8.90162779580597	0	5.54279141128221	0	0.35842872017649	5.00497752331626	0	0.769091149606687	0.411403161399992	0	2.49550864766137	2.24132976834111	0.280881518557842	0.470965007299958	1.72113006399793
ARNT	12.1531795950283	5.75377592396246	18.3796082039329	5.8789443008208	9.98707157798494	8.00740191338441	7.80688888553689	18.6476908730335	12.8287377772803	14.8644859236148	8.92305574015404	19.1905458818442	14.7235336191113	12.6413494875461	6.94095162409356	16.4094347657818	30.4060054949865	8.47426571866643	4.8378673787836	21.0115828573411	10.8453803223354	1.39545320742861	15.2861293290377	10.3756703188222	22.6657358480112	10.2987056641632	16.2151799049476	12.1951908189352	12.895196577769	14.8821022870713	21.8981437895264	12.418118789788	12.8618362566197	14.7044863806402	15.4200490610147	1.94840620372535	18.9384737818946	14.9545090110743	2.58349959308888	24.2185773715851	15.0068147175281	15.0747918029313	6.62133167246768	0	28.145125578539	21.8857404508756	11.131562559659	13.7690008100836	25.1541773986031
SETDB1	4.10724455306782	2.79997524099151	4.82500749058051	5.50595243126878	3.49252391507234	4.96257874741968	3.16437142948899	6.54554345894826	5.2970171451884	6.11953556038855	6.25107145750394	12.0628831008014	6.71815490372218	20.1894944050992	11.6887843080611	7.93346252503173	3.28858333082367	7.91893264977122	2.56771555140614	4.8987435239608	4.06353130262969	3.14769578816272	4.9664864202693	6.61026633220785	0	4.31162370634995	4.63242774825557	4.19689759654095	1.95232088417401	13.801892070509	6.01434951980254	11.5659948245236	5.83154357696291	12.5486861326367	6.46630730596825	0	3.28641660439097	10.9861304616794	1.96602733487468	20.2890879361723	6.39297551702672	4.85618938110963	2.91971446637392	3.87099976240065	7.42853363460568	8.12753010966136	2.39727154296608	4.04165027905164	10.7629131732382
CERS2	26.8813795263914	17.2231951237994	27.3046226896612	18.8067193851164	31.7187567441245	21.5108770529096	24.7181432725179	20.7769528179518	46.3286538547791	29.6507300523502	24.0472044957052	30.1957536855934	42.9426497975919	13.9377713374738	8.89125927810654	16.090351798408	34.0394797302654	19.2039906013935	13.5385030129476	27.1070839426572	27.7144069817218	4.3321375381627	20.6616909358267	27.7737212326594	19.868243688794	9.57762755095571	31.808067115071	14.9791132995551	28.5272595182633	30.7386787866112	34.5422100270088	32.4609946837728	25.3232580241824	29.8681686207989	38.636884467032	41.7970848783002	38.3630306964739	11.2428532127618	6.98240114354927	29.914006408418	50.2179080234102	13.7266221803891	12.6138264062394	12.1450397428892	83.2029881408641	18.4927051359169	15.7915473479702	84.2353587808905	151.60194720518
ANXA9	0	0	0.771551945058148	0.221922478927351	0	0	0	0.240386117797852	0	2.36146839204261	0	0	0	0	0.268933669930715	0	1.42590295304502	0	0	1.50637417810078	0.464449200404257	0.95908740591647	0	0.558494477606605	0	0	1.10190385765901	0.572722925239613	0	0	0	0	0.161345023748374	0	0.35576857396571	0	0	0	0.363240079847371	0	18.2280466262425	0	0	3.52872163917861	26.8960470596835	0	0	32.6414582069635	19.0704954526317
C1orf56	253.132471158188	190.569027379742	99.5308204403469	171.673627870854	232.78469774203	314.757441793287	112.946643016134	182.114263702543	67.7316155306502	158.299870746423	554.289098578225	569.550660174294	134.464564282267	361.52322494533	133.369172588927	937.914854982443	275.566723115575	98.4136641337749	41.6845702643796	91.1591467003928	85.0470003113136	38.6442600511542	42.9180569072062	169.80529813359	204.954425189334	278.515910305126	116.748541880031	224.711119105993	108.293741122614	196.65321840482	60.0464426381986	131.545513443113	46.4406325985424	236.619141354502	37.1434405322079	242.079919541798	44.7089055682474	100.333009828945	18.2183106513759	63.5239545560886	25.3563026468661	92.8002045581827	45.3737357169331	38.7834	89.0339932785136	131.466192072215	142.352073843709	42.1054791321978	34.2248600931969
CDC42SE1	270.609151387579	187.491133398899	136.305706903805	188.546996546496	315.208809875191	300.577358294011	136.814229536431	211.930732188944	74.7860360224897	280.846187540042	457.899890507479	591.669992744106	129.234	449.439086466455	121.983288003397	1036.89756769713	252.676472849829	124.235222172958	106.472360380993	112.303930564727	113.927464939351	17.095934232757	74.3374376405207	244.375380794692	207.231288819564	248.243942259181	155.363124685047	252.205891814608	105.639777872954	169.239971924056	67.8034222149216	130.29108104449	77.5898244123952	158.009193379548	40.6943168463328	180.560781882897	76.8520484773469	137.032053165179	16.7519250607399	100.099879603274	23.2756788435739	158.515004200005	49.938608726835	9.9669263118664	66.9867273170835	134.42887667136	141.893641620617	30.519633672438	20.220728871001
MLLT11	7.49293539449188	12.4106128238702	8.46013511734209	6.6763086244278	13.4988610620416	9.09503665506656	7.27069582318774	6.20865626179102	5.98383027315378	25.7733670159948	3.78570346879728	20.9762846349124	6.05366039764065	5.29953146678181	3.96948941923238	9.04628384928053	20.1600698544869	5.54771536840292	12.096556616669	3.86579562525543	5.08329636528077	3.29406472270264	6.16279900679325	18.8101627561049	19.7598859339262	10.3184292225662	10.6498493728285	7.43412	1.48818906580498	5.91113094889479	28.3470787012139	7.26267077648131	10.6898213919785	28.5841884854898	24.6414454577025	21.2171628993242	19.6347108699786	22.5206044979157	0.856521440690706	5.06407548011337	6.53911332468031	3.70248436535081	4.17224485164447	1.61218384484166	13.3868311095714	14.7734153765191	1.79277352880968	6.9831017441573	0.261771823614591
GABPB2	12.6096437562117	10.9413186565412	16.4256169858771	9.80382296794285	16.1885271862238	10.8381888850368	10.182783644624	11.6437526500993	9.6919456299901	11.2007176903879	11.3561165007421	12.8650526837204	11.091949593424	21.3622509638747	12.1984197438914	16.736675890543	41.1537680662271	7.07309706540521	2.75989323835451	12.5950407896986	10.6236974674498	4.07678870111024	1.03753291969641	15.9036927322325	12.669303630439	15.0447978310518	15.5709543675583	10.5071465865981	8.49248712856827	14.6771659544761	20.0113547539472	20.7586062829267	9.39533008348137	54.2508198184045	21.0454056596011	0	22.9602436480676	2.74719910308634	1.13395181016021	8.7391784429376	2.92250680944087	4.69056878718696	4.5530443303451	3.77350804118994	6.42154312561023	16.6466655843419	4.31002714191731	3.49237332944603	3.33497664442575
TNFAIP8L2	3.19499931179095	6.67535872669947	6.71778161889589	2.89274967832403	4.27726406534485	5.29349684931597	3.8465656461565	0.927890566782858	0	5.63480145043123	1.38797709385778	16.2814718341552	0.0227444504734928	0	2.53226033763951	2.75800712402495	7.75644245358838	6.14054638993247	54.0396393915823	2.4321532087142	9.05120250307127	0.32646190974045	54.6837085511043	7.09780332082261	0	14.5429622544042	9.10743957533758	19.8036303033684	6.80643079653607	0.557874453701441	0	0	36.9244199621265	0	0.247572796305026	1.87560957311126	0	0.638030171170734	0.233693542576282	11.7562362234845	0	21.2951659790955	3.59499373108235	0	0.428165038783189	56.0255560670406	14.4701062340281	0	0.0912089527789361
SCNM1	43.0581828514928	34.2322884791788	41.3226736859763	35.6201315457071	62.1101041260751	37.4975110393188	31.8741153789033	49.5097411993434	31.416852488434	42.2435175732603	46.715832100925	79.3119559520022	29.0201056197821	51.0983716298861	41.695554432603	65.1801809928531	60.967121539575	49.9466938315883	113.077638378505	54.7862843149179	53.3215153592674	7.76367298133902	30.113222759118	75.4054984854525	16.0841608637854	34.6517390603909	62.6951942022947	50.0321917966826	59.9928083978934	32.1910137992987	48.9845498195727	39.2524615525136	45.8185165717635	25.534243582597	43.3316591312398	29.7908236677794	27.8165194557525	60.1055394719797	5.15945342202845	22.9021138897822	59.6370161791328	64.7038804455206	21.6130354722364	18.2398759704732	30.1970720740048	62.5684278786991	69.7843608662985	41.120168637625	30.9218235194204
VPS72	12.5872312909502	14.4801048366545	16.9976820045198	10.9804184041744	13.6806378040937	10.3298236999812	9.55564698266758	11.4235705955664	24.2675904145761	22.7493243266524	6.85950962572578	17.3720422497876	25.8878124594055	11.5041134412462	5.99850590705139	17.6550509758859	12.1037668634409	9.47784390322053	12.6916215436891	12.8747522860032	21.2776908538601	0.56439176521961	28.2329242248838	17.001825016862	6.14518616841497	4.64527861788136	22.2652827307396	14.8030578336072	14.7065913734032	14.5347153630797	37.3639584915439	19.8556186637745	13.5818484222595	15.668299857574	42.2344381346459	11.9076809066316	41.7819978151085	5.60025638272253	3.21811235088138	24.5760085632471	25.5840857888955	5.59826838713354	9.14905517459252	11.1935797609585	36.3984176917484	17.2751808342187	13.8964353342744	32.6725658820927	36.1193032343803
PIP5K1A	8.12323256754556	5.74752706163344	9.33343456071956	7.85516437570589	12.499636189074	8.22454550969556	7.61984080306818	8.43261515613527	13.959116545188	8.46021818690934	7.58205672716225	10.9521076552465	19.4725968881924	20.3593521510873	14.369312663672	12.1395709711456	9.86922739741287	16.4490552088468	11.0841548539158	11.7863598817623	8.17811945455276	0.757395949982201	4.85873939049444	9.40870733835906	28.3677862722564	0.570491010202661	7.50702672293729	9.54868258590365	15.9750318588025	26.0500430365948	16.0947993517309	19.9368766647451	10.8090357811278	19.1810020863162	15.5552263155905	12.2482140187782	15.5081787087251	41.6134251227327	1.30079366936172	14.812582426843	9.18565945193373	8.80612521875263	5.5601179429218	11.1248869991953	20.9460060769421	6.88357620075599	10.5337810608393	10.9512240784522	15.1113457384642
PSMD4	71.1950198192231	68.4785364529717	90.302904240697	60.6240253095401	89.670522807129	58.4984627239966	69.0712514839241	71.2164076179059	129.196047586092	96.3822015204402	69.2691575281599	101.057	101.83913272126	95.0154650121609	64.0709392472499	89.7851829566954	87.482777739626	101.095669898272	112.702358036784	101.847280723666	130.915471638922	18.2929134572379	143.962643843339	84.2808788771279	97.9067590261093	67.9887653985569	162.808629900477	80.3898808320773	120.480059220972	110.155912638699	145.811180515862	83.8683872104199	100.743024390412	130.646355633385	161.598189184216	107.888963805099	134.744652813469	76.6676017227022	28.6188949933689	71.2736906620925	288.480358127071	109.670805955561	48.7894522384499	49.8894849036445	153.822553693512	76.6177068785744	81.0177586996165	259.39159210403	213.914666973199
SELENBP1	1.21981046484935	0.401592232884942	0.810905190820342	0.474530001341975	0.992508606163998	0.946140203633896	0.0379687479235841	0.367019443074979	4.14749236861324	0.918774650661206	1.28886281797511	1.40086921891026	5.33127655002091	0	0	0.859511178802391	10.7700573977215	0.888296691094826	0.602816358024691	1.66759461363017	0.51305730850136	0	17.7817225991831	0.314031689565858	0	2.61882636890293	2.80521374036411	2.03890092933323	0.319662436467091	3.69996120471395	47.7804382622664	7.18603422300025	2.21878392400357	54.4745486625527	45.2918404958323	0	36.8612809200463	0	1.62184440568387	6.14040564975052	143.523293751604	2.63185598484051	0.938882916348738	5.89940938355503	91.7105781465298	3.62940517850005	0.523157876866183	137.403066605483	168.863411333907
PSMB4	79.3471173740057	59.0176088993379	69.3478188676103	60.5795079131666	82.4909687041418	63.7885100167535	58.5304240239158	70.2289573168952	93.3403468372421	54.981583459661	77.6401923885339	95.0623158649571	92.7354907088722	36.6849649536453	52.6263139941379	83.8529148459679	66.8388516900469	79.0256861611764	102.013050824517	71.1600313205432	94.2763887307372	26.325964554124	105.238563829424	100.952702744961	99.8377665760151	58.0370047344454	96.9947017042468	71.4080318565709	80.7748377223631	104.100203517831	96.0955899889313	91.9092370871496	67.5033063699024	82.2011140124733	104.211071372036	47.3992756951309	101.507302238294	87.6309056104398	19.1437873228997	56.5322444457038	116.701102220725	61.1731761312022	44.0742680883124	42.8945272674212	95.1243584785864	55.8106492078083	81.2433566508101	150.158910365539	140.816504781505
CGN	0	0	0.3332471707235	0	0	0	0.13551178464684	0.382223386955706	0.0742963080901473	0	0	0	0.343599041908431	0	0.108813300641465	0	0.295035380642847	0	0	0	0	0	0.580489515198377	0	0	0	0.123671336991037	0	0	0.723514137104482	0	0	1.2249650996953	0	0.306957875556822	0	1.36485730211244	0	0.17555893135874	0	6.44034984029162	0	0.501202068434852	0	31.2380806897686	0.403443796244745	0.706929005496789	9.46179498775854	30.6177562261644
TUFT1	2.37897111982132	2.52660760457022	1.50549681147712	2.7122465841151	3.09748872255798	1.72613834967734	1.63787732258966	1.57941376216867	1.10963131993932	1.79562683456505	2.13827040984338	1.65369127986577	2.27458532366831	0	0.877605803082843	0	0.428682401259259	0.524802149589605	2.53342926479013	1.14781196426152	1.09663132693884	0.502469638272107	0	3.46329130428829	4.37101	1.40326061636819	2.30805801635565	4.22419084258718	0	0.864969612894131	1.18398829513616	3.77417422811496	3.08432713369863	1.68561602223855	1.60898151880148	8.92942362527888	2.67446818982165	0.591957312774261	1.26970192209878	9.90357054331078	3.64452763926923	2.30849533572239	2.95163938239885	2.0619175083039	13.4728365199858	3.58824708746159	3.53057213988763	2.62884831377938	4.60011629384217
SNX27	5.80648924295285	4.76631166785305	7.23850650335523	6.97551068658591	6.48674647975408	9.28772456290191	4.29550039302819	4.56429786163134	10.6754814139294	3.79859638202583	5.6671366934399	6.68994631294523	10.2235273805736	5.87293257085221	4.25668763295851	7.12533359143186	9.44891386602095	9.62508740153863	16.6822109698386	7.60640483355415	7.34296904115324	1.32441913252046	8.63989219012677	5.61533059913724	3.88070706482721	22.5833888906221	11.8038011459164	17.3313947559987	4.87276711915328	19.4053190775847	5.91632261825051	17.4056874532074	18.9631661515427	11.4998434517005	8.31664995253415	10.4950865684391	12.624506929275	1.53485816375709	1.04726674879071	21.7627566443818	9.82682960864124	24.6488047770174	11.797734266244	1.5721	32.234474328572	21.3518341604613	9.50189601213159	11.3234649704788	10.9841358907349
MRPL9	34.6681353710112	44.6747369412995	51.287905095145	36.2400551990006	61.3479143614561	42.7941884283264	38.0150753614178	47.5874006473632	54.3930399436504	42.6270364399954	32.868237892907	57.1506448159875	49.7671268243273	49.2634337829575	42.3952670347543	41.7048022206581	29.9565967778508	40.7353812733682	36.424343379661	50.201223305852	62.0855533379682	8.14629743956458	15.0158534870934	63.0406220160036	54.8883692326517	6.22139901333666	72.9059417512397	28.6695050292713	54.1362347403063	29.1427608960008	41.1497272745559	40.0171090488923	29.9015791084488	29.0170170942973	53.5988547469148	49.1488131985647	42.9390445669751	33.1427305567852	13.5762792166012	11.1336012836919	66.1368327828696	15.2014599437916	19.794722882066	5.79969050230306	43.0936316202522	12.180238736513	44.6895263919706	73.5361094536988	51.0605611692839
RORC	1.70370934153493	15.0287117510541	4.21114278018345	15.5850676746745	0.439893018018018	2.82319826863996	5.82816281271808	0.460384857329623	0.496757440570068	3.55309295719846	0.83685860018662	0.247119085698922	0.432697260880048	0	0.217626601282931	0	13.813956474919	3.02109837281743	1.44031128185099	0.135776550900864	1.81768546398959	0	0	0.95250361440887	69.2112299531179	0	1.62881973115307	1.42316982596657	0.501485399754072	0	0.250503135547748	0	0.143425805687292	0	0	1.31192275398824	0	0	0.120134305348007	0	34.7487838652761	0	0	0.769165685980417	21.5222384434661	0	0.284856460829388	21.8676267792282	32.6567090064242
S100A10	674.285675673886	780.819930204565	470.091309617105	708.942943122993	882.506345124947	925.883858012066	829.86646746762	349.383603493904	910.566006505029	435.530540254284	655.640463734984	667.039612054196	963.363968053224	275.389494063009	193.542761407082	340.908297601489	437.790444794787	529.182154900753	1069.99744961224	238.93252258387	485.232777742738	57.1407519480793	1180.64438382918	823.476565270125	195.856001285002	1303.29645205143	729.428119899829	773.885280340767	514.359403206515	810.557509410429	580.666017699446	1297.80432014148	841.16141435121	232.389158565592	34.9218	314.444432620598	338.435186802594	248.405041261983	62.7281222116494	2941.36100761697	2314.86069900945	1446.71369408659	131.601079444853	63.6269990502046	2741.41237416888	404.20235260082	1640.43343852981	1604.63826975495	1288.0521920409
S100A11	468.411755706164	728.320500244567	376.874807910441	549.497159359503	448.97576974082	795.790907765147	789.104089332751	225.142845642877	768.464512544661	439.034041588106	450.842663248927	408.394497099294	823.922329794833	290.279007373303	90.2073091052543	287.545900133121	385.628513607636	444.429370551473	1752.9316865241	272.570673263755	515.522906817378	76.8299875933461	3348.64726044957	393.032105250318	379.158576796709	2806.5461708986	524.464280973848	1419.39372328508	366.801121314643	618.196752339284	1262.12922928518	642.17320385735	2746.42373375441	594.110258487348	621.846901942717	1005.8864684181	519.191504775526	301.729759610195	106.849047270029	3866.10582516762	542.436073294903	2937.91882477484	151.883546684197	63.8604790134221	1140.62591840152	1640.99231060231	566.272900233479	154.711070304528	99.5872455970347
S100A9	23.9180233481177	8.0921414348963	6.6979073731866	12.889466525052	12.2268218533684	15.9649172668778	5.03753924419915	5.95988427294447	7.88466625081162	11.1108701753637	38.938244166875	20.2092358757251	25.597022244107	29.9138607916971	3.17692605220895	47.7058879042058	50.4015	9.62313	165.22484202528	5.39487661640507	7.97395958803691	2.90695350864404	342.816846011749	5.59920658170908	4.34647490019407	11425.1909787239	9.99880746607233	602.524287379339	4.05522642410521	44.9104424905751	28.366160113487	48.134098008613	520.877333568867	12.5247585995223	0	3.5780735651925	22.8029947933162	4.4713342095126	7.46338938845234	262.882977486926	184.086290012395	5144.65474959393	7.61346435351861	29.1250769805712	64.2658288642225	167.837405610773	18.3103635211746	173.875846652577	22.0999
S100A12	2.82536754377025	0.286817220850121	0.56225903943401	0.288911462504493	0.524188137412775	2.36994073915371	0.445302878363214	0	0.278922616395129	1.09719863245162	1.47444210654855	1.08228484949988	6.19467392297006	3.05306222140807	0.653651164675645	0.907220385604952	2.65774757741141	1.3773914959849	3.37477395068413	0	0	0.0991222722789697	0.754496041913764	0	0	1443.2287985357	1.86978796604465	56.0380666982873	0	5.23766259732973	0.878094184382217	2.60053861747532	6.16554568107346	0.675803530397643	0	0	7.60099826443873	0	0	5.58038606620178	0	510.51356244352	0	6.90420189727468	0	2.78431317954644	0.939248616932782	0	2.40063760934904
S100A8	29.4643467355385	4.97819884372062	6.52878037291867	26.5979377381682	22.2029450424982	24.7347871101011	6.90845545037395	9.05025951988003	14.3517809603493	14.0960617628042	54.1511776555983	30.9845132783178	55.5855313884134	91.9587604821769	12.8601771000459	85.7280652832756	39.5138929700767	8.14692243095555	40.1889631413528	3.04788941317529	3.72417736703718	7.0697093124698	61.917810904425	7.83450813610315	53.6121004311166	13400.4185899713	20.5027711019006	548.066468457432	3.10876403610223	96.8211766478258	4.92541718524437	74.6657245500441	188.007537799908	13.5569913863052	0.659090604475455	10.6292517006803	42.1613980717131	36.138963283266	5.78054511664869	193.248849839002	1.57136960370774	3755.68269937935	6.45104321209804	43.8642412450001	17.4170945722229	23.8813891092235	32.4669759142481	58.7731189332584	1.55624787434116
S100A6	1159.3246084038	1590.91798419469	1111.68187103848	1529.91398491537	1259.08273920771	1195.87254475586	1466.36326008959	773.823069415738	1218.66171123657	543.250198424705	1099.32364803779	1014.46785647854	3641.00253425212	255.999651316133	323.876640260616	301.967180724168	968.979338712537	1139.70798930761	1683.87189495915	768.052334452302	1699.53789520665	182.136974399498	1494.81861537758	1025.49268203493	443.817447585959	5268.61880623961	1112.84576339849	1493.84333729923	1183.06078264955	1137.36507367961	2044.96938608613	2590.40667718007	1738.25108944153	2502.04176565559	2766.05934017835	2857.06209333756	2253.71749570818	1201.28405812026	193.510572999451	3327.1507483721	874.725241773908	4440.39501295646	297.674811667434	122.668446132699	4256.78853968725	679.816130209118	614.020735975092	419.189243336698	262.869705272022
S100A4	1694.50234869613	2962.33439125837	1865.87492403441	2363.05353913936	2018.38752472564	2101.56520939209	2955.94902023056	882.47949093639	75.7792792548004	807.919076804897	1470.63184748583	1801.92990654888	173.886567675973	303.170705381174	243.69626011279	285.810566111406	1284.62392707376	2993.68856697773	2076.06215409978	1145.7653575359	5115.6828395722	153.758805129652	1449.68817305886	1126.56837776665	1267.02440014039	4483.5342853801	2075.53230355589	1578.52539982823	2982.22006605482	48.0280579990873	354.329389740806	92.1712013775118	1434.29931455971	1157.47727950173	1887.75856244761	1419.38023074213	993.453398115076	552.652697889042	88.1599743302805	1970.32358369783	61.4477446302671	4493.28371012874	397.566400712267	61.3461945336274	293.301485466912	667.510765322732	316.544481129632	30.5143239050016	4.95135698939608
S100A3	0	0	0	0	0	0	0	0	8.25551082978525	0	0	0	6.17210093040492	0	0	0	2.18613036761662	0	0.541758765656828	0	0	0	0	0	0	0	0	0.621680157155715	0	9.09566530595025	21.8278329331563	4.23826173282693	0.609500728982547	23.2415959442036	51.7768728265939	0	31.6886998203473	0	0	0	0	0.665864078497384	0	0	0	0	0.14014317026274	0.882573584572614	0.924723785005419
S100A16	1.22172601896522	0.815153043870646	3.26127757059186	1.81157958554615	1.84223500841001	2.22927713364775	1.52068577442405	0.981089175173642	446.992922105657	9.90739615884242	2.36549853543563	5.7776527350054	300.159091068344	11.0844417893266	0.775944570255129	0.344881340126116	20.2030642851356	5.72086412827037	1.42110050022738	3.26893598719273	2.33235913079735	1.19226916516374	37.7504212058047	3.15016	0	5.94558599695586	6.6045498237524	2.60662399582629	2.9136466348065	357.445577955551	74.8148545273392	339.417436523144	2.81652315409859	18.1786386542305	11.8398257549946	4.88999631918074	81.4143219308133	4.45489860650772	3.67995049902814	5.21846517294935	416.889475038911	7.88124823192794	0.713289096457421	17.0940300044107	347.856993600626	4.84093414910564	4.34256902544229	307.119552726148	235.026882844992
S100A14	0.0781425515496645	0	0.226785833444937	0.211726380916508	0	0	0	0	1.52183353558436	0.738230756169764	0	0.42713795359915	0.670841063759532	0	0	0	1.69555480274606	0	0.193160570519061	0.39751916274472	0.871732945577579	0.298890667288359	6.1331632402728	0	0	1.24081794719079	0	1.29859438367434	0	0.909252094689513	0.797049641048694	0.783043241271669	0	4.01370904933346	0.736822939039697	0	0	0	0.809867424702576	0	91.9462372272477	4.30137127716316	0	0	168.21574138886	2.90326326791313	0.199145268507566	41.9429961255284	41.1153603537811
S100A13	2.10902164781111	3.03654147995394	5.63092912980426	4.3916295070043	3.92450477600991	3.8991564908126	2.1296301697092	3.4066834210009	283.689050836136	8.77311240609495	3.65753896315678	7.82042749200596	322.95379239945	12.0943943375835	9.19633152284222	12.7492202449971	21.2206899158164	2.7930431164934	10.6478183312439	3.81495228373924	3.11410231564143	2.45500343215094	23.7805064528298	8.04505489758161	20.0746150309498	14.1065041389689	11.7409414450582	9.64136945237214	2.93136119925913	272.795314926962	216.056972050598	374.019361626518	18.4324233285953	147.419464617836	71.5567429141199	3.71484470708321	100.017694660026	7.79998265626597	7.41117119977763	37.7176860035785	257.865999352296	4.30040058909446	3.00034502124636	17.604567453033	207.952112363519	16.7238314148377	4.86072981712544	201.591343345038	181.71930164181
S100A1	0	0	0.0977002564999336	0	0	0	0	0	0.441896686188694	0	0	0	0.227273869425124	0	0	0	0	0	0	0	0	0.151313629272529	3.90679939366473	0	0	0	0	0.276477718107742	0	0	0.193386566208792	1.02735448023805	1.17114568406592	15.0349831199631	0.639614197087619	1.31192275398824	0	0	0	3.90728787334136	17.2441504778428	0	1.83978084530571	0	22.6555965567197	0	0	22.1316562170422	6.55575040718655
CHTOP	54.4499435416914	31.792642469812	48.676489300349	40.9735501015057	50.1134614348911	46.7856868149544	35.0313683150056	45.9617487316477	44.4678297957653	56.1303496742935	64.291010023298	64.4006194942524	42.6901647999156	34.8545000736855	37.5062978706493	47.7509340857987	52.8999483313315	29.9612675976483	48.054928415306	45.090331224004	36.0874367504143	12.8057218330954	44.4668822392997	59.8391580952905	40.7964708633536	30.8085052242774	74.5692140567978	24.2006212936387	49.5414749342961	39.4944746091728	49.3015061077696	40.5595481302376	30.5383507634402	57.9409546493992	57.6354258029191	24.5839391290446	51.1602183107891	28.9906767511778	9.51276467242189	26.4314385682491	65.348008925561	48.7093578274644	24.6926046437783	13.8564747874406	68.9596312730532	31.5857416973178	19.2555593329469	57.4372382111703	44.3740777739753
SNAPIN	27.4832290417959	28.3243693810535	35.4379366196236	25.8182687955741	38.5840632990718	25.8369869091891	24.1062794035376	27.8742675306464	53.2651007180608	31.4172	24.3030579605476	40.9116450484796	45.8862306786971	39.5183822817636	30.3486591005884	22.6808947455531	28.8585146191118	41.6809509908623	49.2489740851123	33.965619843518	50.2027162083936	6.55340342600071	46.4409861814038	36.6310099600725	25.5640658335299	13.0517688029301	54.2634858593645	32.0930501176076	42.2669151694103	49.9980678294867	47.2351726527976	38.677178960854	47.1941876875626	45.7369477901514	66.7795264359847	39.0604275161735	51.3687455282447	26.5707274443296	6.73999474523412	34.3645980675696	59.2488803504363	25.3214982558447	17.6331753974855	12.9201	52.6740954787134	37.7065590476819	28.184	66.5304779248918	69.8778797114051
ILF2	92.5779391929858	80.2433925334927	88.8708678610996	93.1487383409059	100.958173467473	83.023202990756	85.7123645128148	95.4264574553212	82.6650173711529	99.7176501028633	93.9256826193362	109.137026186692	74.8028237236214	104.359605861706	84.3141560851202	94.7153858308919	65.1599325769292	90.2824162209439	118.337694248803	110.412446654066	114.975319080067	32.9434010120133	75.7908750850504	100.20881885074	111.175892459209	26.1050253954566	195.79368194453	63.3117356564572	104.133311454394	46.7225381722178	109.45977706423	63.6334762060433	55.0713155801213	50.2665800793517	88.4216207495135	138.505512916529	64.8241507696327	71.3556042933117	24.2004177746504	28.4713731475847	119.040094246033	32.0155218663234	64.8761464953828	34.7575714342908	112.008419946195	30.7105460067036	94.5064841267854	122.276603397339	85.7918560855024
NPR1	0	0	0.0820036106189756	0	0	0	0.298205874178592	0.272990211935951	44.983788050328	0	1.10919836016114	2.23373772985816	40.5564578032839	0	2.44801037956401	0	2.69246974495301	0	0	0	0	1.79676796885847	0.228317383080951	0.846648288754479	0	0	0	0.0873387693565639	0	79.9883892603723	6.13794218561948	50.8760417758876	0.168867859211488	0	0.276081909296475	0	19.1507576913364	0	0	0	0	0	0	0	0.874239241381403	0	0.571065390971068	0.375030471225787	0.985384336371187
SLC27A3	5.78460427087965	0.770491521591834	4.8337921699828	2.03363803714142	4.44962041800234	2.06782822206785	1.01121005293823	3.96462735866868	18.5337493741265	6.92212331884811	7.45929275785478	8.81357598570088	14.5930093994796	3.80248359870676	0.344403850710574	7.57233425905378	7.14162591146854	1.23147536043497	3.56814579426852	6.33935133104454	4.55193447078602	0.151741384124209	6.30964966186994	4.3303894410842	1.37332454405625	14.4248159754795	8.02498605586798	4.18285668864636	2.1308023072205	38.7137080102894	5.02398399740092	19.0897950735354	5.2618909823802	5.45568003769069	6.98189044445314	9.44822373393802	5.70803078079093	0	2.06927919115766	7.95289165738027	25.6129097475789	13.3536551488314	2.07615398616983	1.33976701985393	16.2076214691119	9.31478506644791	2.17764583401597	24.7466668712903	44.4643
SLC39A1	12.1414545506227	14.4517448727667	28.0451427378212	20.2786289718551	16.7375455273103	14.4360706617166	15.9021343270071	20.008731707576	87.9001191843565	20.8669584461672	23.9002299040167	30.721558020371	55.6761122021599	17.7349149317698	25.0349370432792	31.5777789136117	46.1651483790267	23.9417930888438	24.5428798288731	23.3062035803619	44.7378528030343	7.50567024607272	39.1175956215904	22.5292801901519	59.8662223279604	15.2594261518328	28.1700951583025	28.3141845083871	36.2856445293073	44.8498104208537	110.43339805989	51.670704899393	57.1506350125663	77.5129942870945	89.9923961359737	35.0181243364309	91.572300947632	20.8710384137038	5.41202479277864	55.0170689824804	20.1287952306198	25.0331634361342	13.3582314676694	2.98228493039207	68.8786352653073	36.2359528901192	25.9136071509507	41.3590797306288	39.2863216346291
CREB3L4	3.30284033348662	1.66974732522122	3.71472398805246	1.46868594843404	3.48030752695774	1.65651370215752	2.22286992314277	3.10640737109151	4.48386584285311	7.29077478645724	1.7248038953102	7.44018976871412	7.67056391495691	5.28253432490442	3.87445903965669	10.5319514192525	5.26755018545456	4.72404148935745	6.27385275665458	3.33065581177121	2.47423825787089	2.37514203262484	7.71700209902457	3.21790184004957	0	0	4.78866449081646	2.55853120474575	5.18901567954913	4.05922826288562	1.31097461800597	4.42645299111195	3.60096140962671	1.58491246401275	6.25132442810269	0	4.44187842422631	5.23629187688205	1.3775652724412	3.19622692536724	10.2406639327806	2.16431965250231	1.06681846855538	1.06067596879491	10.6936671959006	1.48692251646767	4.90068464161079	15.1284601832362	8.37314299423488
JTB	171.974544561914	126.367543453671	164.308293013129	139.246891007518	175.72110793109	157.54761354146	126.991407447879	171.980249790704	114.623929278879	169.894936955222	177.311344607298	209.331120237591	116.239381724634	213.002012101389	115.255667657201	188.345004303561	109.167921363719	167.630615681811	118.859872538699	181.983652395956	209.573320593809	98.1426943037159	158.937793166635	209.247455776887	144.41664670199	133.208774510508	191.288972290649	124.838627183149	186.77142600173	92.9053524091985	124.546010348603	93.6965924203459	121.750676636543	110.82257772537	80.7735801488268	175.706339789726	88.4950537831128	146.077497379097	107.521298648787	103.012596999601	242.238720382777	118.781350241471	151.471843610985	51.7240893857638	168.253350758902	127.704133618503	116.015120922235	227.815380105008	213.984135176583
RAB13	1.60874482482462	0.954086497921935	5.42334254553175	2.09452034790557	2.34752373907331	1.6708611825796	1.35471739880935	0.605750790738336	449.905215076594	5.68161058135919	1.22853311597186	3.08885510473418	165.097934378287	3.49022428886925	4.83536005119459	3.06717604305403	26.6141511845453	0.601912879129875	66.7430596408398	4.40824564417523	7.62868131728311	13.7504814220419	110.808092291798	0.955692982947411	14.8344115136726	17.9588056014634	9.63153169434292	32.9126455887889	6.3980568796438	250.401019345464	199.204140385498	230.486510493703	80.6123721262834	179.722058741227	336.887315625651	36.4398167891903	257.95180438908	34.5857326225494	12.5784562548462	83.2752862781924	287.720693733953	52.5515714552873	6.15300552523312	14.5855978959726	191.460958913591	58.1040554742887	15.7780942913469	260.408104825204	165.14819045683
TPM3	291.645491228423	267.444373700739	331.849243893298	273.059229543955	254.951071827278	263.107	262.195829491633	258.694947296149	390.784289205257	353.520203682024	298.99030606828	327.538786653777	434.227222906187	331.979488911697	219.052265977257	352.422004325279	272.276434041237	319.414544194109	413.714820651283	269.611728243414	335.552133046995	37.7748282400593	353.418989410718	225.737941341795	366.467988501642	472.944281740956	519.863421265271	393.496878983744	235.696388201014	411.342765524225	115.712390250183	436.022751945386	391.048004851095	80.7951901390937	56.5314458074775	198.973014786187	167.916893128713	217.78766859661	30.6482010461448	315.76064695209	249.487901895908	363.178862576156	114.335385462315	42.3405717428616	247.263761490528	353.35701083082	477.375618260026	158.630023761191	146.390078604012
C1orf43	74.7576010213554	72.7213702858008	87.4467479262882	68.2631855603034	88.1990626949335	68.731266301741	77.1228118941347	72.1943595989467	110.874488708661	90.844120731357	71.5039826156223	85.6777520057826	84.2967504457511	86.5565991963601	84.2656280949287	67.911884142009	77.6678334535096	107.245535778247	105.845771115604	81.5575347579195	123.416682878756	25.2262445339597	120.411387665945	71.4703773827844	122.836695433027	79.8112784510999	95.6183104940566	90.8724785434885	96.4014442702399	62.5169003634644	125.902832265562	88.0879975078653	108.14992132014	93.9918002280618	139.281303674714	55.4877717179574	144.477289414693	78.638939323877	33.1774440015943	81.6323384347797	181.949393339141	133.825209105255	51.8346840849617	22.6734022859353	143.238610377714	93.1762350994008	97.6042594868654	159.983651234935	161.675388948057
UBAP2L	14.9860960966931	10.9628716032854	13.648807660994	13.5096095191019	13.6641062647219	10.8279842581984	12.4500752283828	14.0648649416432	23.0413178244467	19.8286777017608	18.8179027522955	14.4896884980365	20.6789120557189	13.051026985879	17.7847390606597	27.575063174385	11.2902561279796	14.1243920894431	17.2751662329583	13.3976497187772	16.9237283015327	3.61924587553685	21.6096002188749	12.8162454275461	9.17794086240993	22.0874394605878	25.2937	21.5020861577405	10.7050048677135	24.338343769551	19.7222083220573	36.4097363108817	20.064012482191	11.9808179306776	23.5470230020302	24.6827375479036	27.3800434650528	11.4664965360173	1.44449039510102	26.2174193859902	16.5001946595355	17.8056501725436	5.41180778558579	2.52740826057151	24.7807259716308	35.3592538637258	21.0302242743758	11.9418413659981	17.8777190012471
HAX1	101.030296856202	106.222774935672	97.2772406056586	101.933912695643	105.568	108.120014100392	107.159213282674	111.447265725448	76.7745015214326	100.556	100.131485586652	97.6649670228751	85.8410424589071	98.429092293839	113.192766417825	87.2249792395739	98.3851822650139	120.002785818215	92.5175439759192	103.466247298259	115.728026516243	70.3643757306613	102.937633389946	111.735550524533	145.924884588134	47.2914229444293	112.89441911146	69.170069877445	99.8162634234002	63.369989633924	78.7126094588335	62.4185292986282	69.8012681121261	86.6178138337885	123.795033363089	90.5258112634098	118.422524564637	56.0032913466419	78.7652579237353	68.0450365384745	167.799937602334	69.9386339418337	92.2030329860316	168.031881161978	113.882542823694	59.5713174842665	65.234805874939	153.740310033223	126.867
IL6R	2.4212694864096	9.45061442376579	3.32115824553197	4.64601136501859	1.12176290297932	8.77951279650899	6.45849168453954	1.59162338372454	4.44234387048153	1.44315488877177	1.75253340905461	1.08856435274555	6.18161547820016	0	1.35162796054644	0	24.4642457058429	9.69494865054754	17.9051253234611	1.63653566227072	12.1550027300026	3.12224880663076	3.50361558845252	0.474016321329976	0	55.6311297904348	3.2189894477115	33.4228	14.3567977327959	4.83796827657685	7.40320963415434	8.02644360301223	32.2596409975086	18.4971778904829	16.6489530532274	24.6805023574164	17.3608145873246	10.8594649255321	4.89719632502131	75.3994709369362	12.6117955473111	37.8452124746673	4.5349162451912	5.15268371847096	47.9233393768255	23.7590661688083	25.151116668123	8.5231427397363	25.1476581718087
SHE	0.913663955197119	0	0.165257160799349	0	0.921844249700192	0.618070894220264	0.106356434872743	0	54.905260222077	0	0.30616778055608	0.154031845159796	101.691355080823	2.37870959761748	0	1.38180330858984	0.656131814256957	0	0	0.485321716131126	0.838796812370398	0	0	0.332055583448225	0	0	0	0.577860468034951	0	57.2698003081856	1.35987374702692	67.7825540930545	0.810027236951661	6.22549186318181	0.249400441339021	6.50026001040042	7.71224273260502	0	0.720309906134015	0	5.62953397610975	0	0	0	7.3724128473871	0.872082882757177	1.57853861860851	1.35046989392386	2.21296214482869
UBE2Q1	6.95717558524305	6.7306935742457	8.54823842080461	3.40718558701368	8.46285482240644	2.43516574973214	6.20779667576822	9.12807990866896	19.7940252316846	6.38362677838083	8.56208316155976	12.4313396428221	20.0781702630786	10.1698902105983	4.39771448321146	5.91406444936896	13.1436707921201	8.87372940938714	26.4792821749005	7.95829937423071	6.91768110669397	2.21443001245719	2.28187551912668	10.1051581172724	6.07629394679597	22.4838916271805	10.324192231322	10.7904030780082	6.07617719993801	28.8057234527763	19.8854115611508	23.2294588749998	12.3347873825924	8.36340265837104	12.5285518630336	25.3321475732342	19.5790234511604	18.3547964481688	2.89729246524435	12.4869280176662	9.09099450950761	9.49873036653341	7.66452584550958	3.10771054606982	24.1395516583147	24.9825211328149	17.0601216919902	14.7840709576889	13.3772764966424
KCNN3	1.21230554134937	0.162435677502155	0.0630452428423948	1.3488435410559	0.65721641358087	0	0.818951317686409	0.664299581169594	55.5101766120049	0	1.44583895523653	0	112.434035406247	0	0.89638746886174	0	0	0.690574350687467	0.312930279133809	0.9758249048596	0.780934717718956	13.7875020839067	0	0	0	0	0.179068695944757	1.6309083440825	0	175.799871036703	3.77235448724095	40.2912509244857	0.844540105318888	5.17264050715416	0.144535739641413	0	19.5333535579525	0	12.0656244153889	0	0	0.686621724986027	10.1542120388326	25.926713985612	0.535231517064655	8.04604659795568	0.989325497128759	0.135133309009338	1.40123442058567
PMVK	31.9467290722544	60.8429918018203	58.6015907420652	49.7874254209224	44.3712067019177	48.0284372726754	46.1766491871153	38.0302807512781	34.182727082342	77.2209334237955	35.6355481812268	45.7922856173984	64.6364183372974	48.1439258324801	30.9361175441835	31.2291725563907	51.8185183017765	67.0449127374549	72.7595190834232	44.8097614128869	119.505058783917	25.9424372937376	80.4979801607339	39.192433946472	15.7145745418576	53.9848898297506	119.980903925848	48.7199108272935	77.2460568992253	19.204410107157	59.8640713724148	27.1844051341274	73.5652013319903	67.8151975852765	77.8600672400236	26.563577737299	75.6322915081217	21.6803979684977	31.912406759572	44.8934454993176	176.731571774989	67.6562737749669	41.4319476894241	36.3611944962232	69.6817870582031	67.8715467580655	49.7944962991716	169.376407697435	140.51271944725
PBXIP1	133.870920977064	130.902661182625	125.051233632734	139.394929139132	76.8531244984577	152.186640298971	147.303281993685	128.359610914747	24.6668234636254	67.2376691509899	99.8065059907332	60.6746630186757	29.324515617291	72.6960640214039	49.9574157800279	78.6344682300189	174.271774190361	228.188624609719	8.6366607720271	102.58320616588	276.742159028201	17.5240326478721	9.45787322803772	85.0053519472867	130.010111641174	29.1297270460819	75.4840755347526	31.4887844573756	267.226544700696	26.9007655165183	48.0783234402122	29.2371153992684	15.0860313116985	61.8712503913981	116.191196857573	43.5185294397554	78.1591382412613	25.2624852821187	5.9757570921079	17.6063720734602	0.347648937150287	11.7370222295028	39.9650864030672	5.53059191609948	44.3020764796122	14.3467185323879	12.0880453743174	7.8233441070325	17.195101349019
SHC1	9.92596793133794	5.30473661919647	11.8509470623287	15.7434634201055	15.3502912269673	9.74880384001758	9.00704818345721	6.8026044754955	84.0677018715222	9.57515547693612	9.97112599749613	16.6858826352453	46.1891516327867	9.75775814536394	10.5436351801827	5.1466079540818	10.7536240158369	8.13933285703145	10.0316941895822	8.0067678733488	12.6558211551311	7.64361733656294	10.2750774803659	15.1512714068267	14.8219064075704	14.769	12.2943215206375	9.15710913143394	7.57039938019287	99.3820176324682	37.2381090499574	125.652332358074	13.4482252009916	20.6480755272026	23.3751848478069	12.2202662637869	42.8971764247764	11.8869220730369	6.83015266499778	16.678394503755	12.8254861072886	16.0174215318073	4.59372190611686	14.4149304522511	55.8080911301059	22.3539842786562	6.60801323705032	14.9217783989065	42.6045068561287
CKS1B	18.2310218100269	20.9051712089656	27.0841983807952	25.3824978364331	25.0026763290838	16.3674775939509	15.9416246856387	25.6148240094303	34.8909177282983	24.6169965828501	26.8923144797806	29.9461488145308	37.6488416421231	12.3200046873805	42.7506354044309	18.4625967069713	31.4770653090604	24.4576771784368	246.507367926553	26.2413355915324	25.8955285006388	13.5317568944306	103.212148403613	20.2412053203306	33.3299269030115	21.100202980865	467.717249611725	39.7022127258129	22.0796355365963	17.0846111626036	38.8967306852092	43.386945778108	34.5775911808097	29.8391607829764	32.0298151639452	23.2906157048931	31.6554837638236	18.6305634093352	10.5941191708796	14.3712056902002	250.263975752376	18.6785375892921	47.4228636181991	16.9342666813401	128.706193351409	25.9876674556889	75.8961715274995	341.728611789517	173.396981746151
FLAD1	13.6117207789246	12.4172276654891	16.8281727779327	13.1404174198499	18.2114749949205	15.4412876937363	14.4410646793819	14.4641486056521	15.9471625791907	23.7796362668335	16.238090863869	25.285894811838	13.291357273788	24.2090535565861	17.5905470893035	16.116711626278	28.105981423088	18.5500806099857	8.51259211489504	12.7698432550301	19.2813602207251	5.96240270598883	6.72360791449279	16.1004977954793	15.1706412857361	0	16.1891938050215	11.7419873888176	14.572323358374	10.4656278139852	7.13518673498621	14.008032937855	10.4526998551827	5.14125629972331	15.5108416708274	18.8623056197801	13.7619369102969	25.4017137565638	1.66575372609449	4.89100056350666	38.1744346924972	3.61196692637662	6.81998890404284	7.00887370219346	17.4062952312537	13.5219379575704	16.287908540579	28.2388860011915	43.8619145171484
ZBTB7B	4.0751169327067	3.75651618189285	4.43102439608579	4.44479312211587	7.52467714911285	4.68664358529535	5.54447727100559	1.88480465219741	4.20444183825864	3.63476586886014	6.71987370622251	7.67684030212474	7.27131892220261	8.1449899384334	4.52542955484106	5.4299808684431	19.3325866783092	8.92045840841033	4.26701543391609	1.89861424438643	9.85608287324656	3.23664441350051	0.963812217715427	5.47527407498002	5.60369859775064	5.86916458311324	3.74374251120117	6.56344173522772	8.56741086343271	2.3542520270712	5.07374744125924	5.05637060720998	4.9807546630858	7.80395462409336	8.60637467322821	9.44298200093722	3.31130969361084	4.82810777732781	0.42178427583923	17.1810701974626	11.4794761793226	9.4025160032585	2.53613055215446	3.99578045583863	33.9047723143214	11.7051334000507	5.62595576380088	9.63917206127754	18.6787035964631
ADAM15	4.00945168378811	3.70968789254578	2.96189790076364	1.31501901504865	4.93944939294186	3.88415266593496	2.12736285916581	3.36975715979015	133.561483359686	4.92676300599953	2.17034817784845	2.87719891532194	263.604677257546	0	1.10172490470009	6.19051965094559	9.75110487601129	4.3492956299571	13.1106950062234	2.43872347398938	5.81721276782683	0.75732473094342	19.9284265247121	1.86952656759362	3.64904905781553	17.7181576630432	6.72649849364305	16.9909501140513	8.19697418605129	117.215813803309	14.6243051641519	89.7099487723675	16.1316379480484	10.9965433761287	6.51171469099247	0	54.203040931922	31.0455211750945	2.77882187983603	14.3592497638469	1.99443123438529	20.3832027020208	0.958157617798583	5.14754433126245	41.5539154585056	31.9090283139097	13.3108352175832	9.34911238049801	37.1496734458901
EFNA4	3.45809900552425	5.40436974695512	6.57389013782492	3.83975170776294	9.42778508948363	6.05859339097544	3.93616039097613	5.10173973436565	4.48103253145917	6.11809037508583	4.83180270800627	8.15535435891598	3.58572464227044	2.8687346620048	13.3781700242298	3.38458583525742	11.3573938942277	5.80694222532961	0.662848658394316	5.28804308063427	8.49103661640081	2.25515024592862	0.637537168416919	10.8603050610029	18.5697379047668	0	4.6989230914699	2.07883863981167	2.55008017831751	1.09906626921342	1.08620452074013	1.61573410256345	4.10716	1.69807296642178	2.49181478183166	2.20809044338456	1.93692104837868	12.0323116703277	1.76066594198186	1.43888204620538	9.92206749679909	4.54013374658769	1.50617750168036	10.4940439974433	17.5231104296743	1.6906870308028	2.1453713595052	12.5965565131639	24.9514922335543
EFNA1	1.23344769460015	2.38599199443098	2.65511822399315	1.46029477362666	1.62840733505294	0.308367177265325	0.81773282411884	2.65671535798814	270.335468085427	2.74050660622081	8.87353138081417	5.3348466724271	229.840232866423	6.5508469437685	0.217626601282931	5.13924433290554	6.26456863780158	0.968494862134756	2.47338797834955	2.92572421101579	0.554316975425326	0.587934549320548	21.1253405981695	2.43757388946019	0	6.95092007664005	0.654035657773691	1.18487911878207	0.907375145180023	217.811780067678	12.825563079152	152.129225979697	4.13465965494852	25.7823130574456	24.0370998320125	11.449610089122	56.8055785995486	0	0.766293920470711	8.2583643628727	114.985590340831	5.19243805056214	1.46305331207036	9.55848225402119	268.405249280884	10.3572412363315	1.95648533680202	164.701350439462	257.080031378664
SLC50A1	14.9809312355427	12.8658809542639	18.4642996634231	17.4849099690999	19.7801	15.7636754617214	12.1189528008608	18.3512311773888	53.3633559778761	35.8912179591829	19.499553694641	29.0692546824736	49.1812112905443	25.6034	37.5736671345843	45.4538209306359	27.5429849450318	11.1548954969927	25.3113011594299	23.1986063891655	19.1192516506441	19.2710185887056	49.3525175630383	21.4104914027821	26.2763252640222	12.9299509630348	37.3438314407093	23.957750959984	20.3243836263821	41.6529823028654	19.4736406889702	30.0259318783214	25.4066687679378	15.1145239286805	21.5204668166376	38.2038935527253	21.5929056095347	11.6051827101965	27.0996887229272	27.6317678470058	72.6976787055466	20.1214308033168	26.6684881830668	36.1747447922825	89.9095077380789	41.8598101335335	30.6733149454667	111.82016133504	105.391511920109
DPM3	54.3040542768701	54.4005753202438	60.5127696122719	52.4331767662242	67.565374878099	59.4125417237702	61.3450259497129	51.7146090335532	145.999328855146	83.1054187431515	61.2303300971179	74.6685880849489	135.280400401197	92.8310900014373	44.4225813575036	79.5888693426196	76.4963053040246	66.7237697700273	54.8477912530907	61.8336623228697	75.1965262030208	38.1263214736989	49.4200772257589	61.8080457232813	117.017155846285	72.0886835765077	69.6647036357818	66.9164767385341	72.9084845129252	110.19191945943	85.408892948094	127.314765024613	65.3154926823378	82.5398976548113	101.932531639383	83.8831449797217	79.9939648018864	59.4102013658018	49.6379972001163	60.7503988399742	139.12894084832	66.0029574160777	50.5445348313447	37.7052862523109	124.899039084091	64.0787006508273	46.7156038724871	163.396829530983	210.093836950905
KRTCAP2	130.616098611733	102.543796518285	95.4618775762576	116.217711558613	138.330664438472	89.7251054843757	111.404600122294	98.6862509448006	159.885528578271	71.8262920931076	156.311529794607	145.983659726907	240.111818183733	104.858920022916	72.2291291867795	105.234878956326	91.5192543298397	106.442749323999	113.926681490018	92.2995665675855	115.274217201065	123.284385970719	187.541383541849	75.3186828770284	120.104119649218	83.3934901561245	148.370164237361	98.4664019786284	91.1768391345038	255.359578840576	134.332991293175	254.813100763912	105.553500359971	116.285252357337	112.773803697738	150.163350574501	117.495848469887	135.650143033917	134.631135081957	98.0546327982845	189.939653205268	77.234327371244	95.1363055012602	57.6798082741841	254.558735998091	132.20742619182	71.7033183125248	259.105098900178	212.27
MUC1	0.870654494790072	1.17773152260496	0.83975404985943	0.616961950427572	0	0.174363234186911	0.600024990009284	0	0.257706651527201	0.524707973777194	1.62931803620892	0	1.48231526591515	0	0	1.81601580660158	2.46043594397725	0	0	0	0.946120797616124	0.605961604660832	13.1439801108282	0	0	0	0.969923475944267	1.01187221055294	0	0	1.19243138870906	6.79858528569641	0.363983554530118	5.63109974963277	4.15877605530262	26.716132407108	2.48884357546328	0	0.635426296704801	1.2671701556085	10.1032324060242	0	0.4814040824029	0	257.329317968455	0.830254472995973	0	7.28797040860934	18.1436563872521
THBS3	1.38502328398948	0.649188759611159	1.26586680694125	1.76483906331991	2.37000632672867	1.37767626295642	1.16826526491766	1.60960260848214	2.39227740195311	0.250517694816338	2.81836749093429	1.18956644351213	4.97525935477879	1.29303210857332	0	0	4.5709336107312	1.98647280563876	0.710550250113688	1.08542920214374	0.294350703557052	0.0863364384233413	1.56402492430119	1.33252252645279	0	0	1.22034645071483	0.812398371761108	0.767471488434205	8.6663883831323	16.0191544488456	8.35193170706073	2.63720021422928	13.6227366877167	21.503	0	20.7841730581851	0	0.113077989663315	6.76328502415459	4.71443957961895	0.984339163902314	0	0	8.23438887620622	1.34161832448365	0	0.82215403574664	1.55935354312178
MTX1	18.737041460693	20.3550283746602	24.4279694923437	18.7137582753873	21.8864901538929	17.7643895813363	15.9241098984813	17.0143639840391	25.2436496906642	27.4339564335463	26.8744900847241	32.8198217554222	18.7024651797263	23.2011450690934	15.6797553037049	34.4197342927616	22.8892	16.490149486731	37.2192671764555	24.5741192712368	26.6720324870218	12.3010853632957	28.9700106866072	20.7711679015233	11.204602665575	19.944790531702	48.1678725110036	18.1791425526211	21.4444931654153	25.621701668506	64.3133269263204	20.5039020275873	35.4314281399899	25.5312311984573	30.9929230395178	25.4110784684636	21.5218039679072	19.4957113658145	9.60788339659269	33.9999384217304	66.8263872932527	22.3383357650275	26.430924531805	21.0383472155463	63.872557564618	24.9796627930208	17.9616455876319	96.543843686092	86.7713646033353
GBA	5.45770268356896	7.20755144704662	6.84492878440178	5.81043144360681	8.27035341317615	6.59645584340894	7.70985090499218	3.41479620009173	17.7659854916307	3.75147964689959	4.06069094988668	11.8115294634278	14.8112358977556	4.12213376940731	2.74695311819342	11.2444929009435	8.21705032800726	5.72151296118538	15.4144111444843	5.15782800613058	10.3731745225819	2.20850676071359	38.2676050011612	7.71769955989348	7.25252569207226	13.6164628495993	13.8225131043978	13.1018088862725	6.15546751687688	25.7611033092991	16.1344802417923	11.558607540116	34.9957774625259	16.6798707684607	11.8401395402845	3.5780735651925	11.7032541735707	12.3545635821426	7.85135105540832	60.3759106995699	7.33215993441158	17.0240094288721	6.22934967041026	10.7283105137747	21.258445447149	33.2140791646575	4.64941051908555	34.1878895794047	38.8879607538212
SCAMP3	22.9895509779781	18.6446921576473	27.6524723623171	17.2293753896759	25.4437288721469	18.7555393668829	18.6662013975322	23.5731740324055	42.7403249798701	29.1191361775691	18.922193687233	23.9875219684879	44.4573666423515	20.3262798199943	23.7545715794508	10.5748908467168	38.7518969481812	21.8517255453831	16.9277211679714	32.0652117635529	39.2311276853107	17.4104737224997	20.3885637520141	24.1621137349151	8.99085690723647	15.4373539133735	25.4635445970201	16.3354826918217	29.3462743951495	46.7067731467639	31.8699998833145	25.0840385998104	23.9439734843116	18.6699099940131	25.0666634338624	38.4754728491199	32.5884795019533	20.1394210614655	9.75121085146604	20.0366623959614	25.5576074353781	14.1678460685578	21.000602734075	17.055715528274	56.1452376758042	31.4963	18.7492785161565	51.2216254567617	64.7543113766914
FDPS	56.6103335739117	52.9349455387757	80.3251725664377	56.9417556129499	78.9328513949626	54.9859517178808	57.3444906314903	55.1358180105201	236.790062294869	99.656907820928	59.7347047700038	82.4803486663048	236.364558618596	110.49563925077	40.3297899321846	82.2330403047977	120.113469044644	75.6604365125383	112.075908335415	80.2147167149273	104.548482519827	38.2227864673646	113.694664963851	72.3460526454087	95.0103378997265	26.2505526527682	169.911041867276	42.6811087817054	88.1604952085787	209.578068845719	108.996011730502	154.541399400523	45.3843609362134	77.7711582443523	72.4564270082286	19.2850397687426	77.5715617390823	36.4206624705786	41.9510071180327	45.195155902962	481.20114197572	35.5934110401466	55.4914418539879	92.003347618842	213.456159261132	38.7298120300769	78.4080049288524	495.05994585456	477.447100194262
RUSC1	9.59019933749236	4.18336971874082	7.36867534299177	6.3786251845471	5.79576476254315	4.10720527732602	7.52809955471357	8.35301942029579	12.256965282648	7.74648648619666	3.84089324159212	14.5401951219334	17.049802490917	4.74463913270049	4.49481744889359	0.504838370947157	5.7241845296079	5.76387681193305	10.6809061478905	8.47579568210623	11.2126698576802	3.61372819898711	36.7628833407849	9.90703721257148	0	1.99471438473929	20.9920714944579	7.39019224955704	3.39693777147916	15.8387071634378	18.3134394776269	15.846331209943	8.24052102185649	15.7292337885179	16.7065553122657	2.22875991798163	26.0907480638729	4.10214336991078	2.11567736809679	7.16043353279062	29.9732	5.6348006426538	4.41329228814175	0	11.4630073521519	7.80293944721495	13.2698237523092	13.4116531173915	21.2572407608044
MSTO1	3.55892795649984	2.36445382117857	4.04524841775007	3.57195429398664	4.76712362144818	4.96620463762237	2.3180560144572	2.54003434395339	3.64827139824869	1.21730346693432	2.40946755119502	6.12140993108018	2.51812939409095	11.0844720478208	6.20062910245312	1.6059217763087	2.79225091140078	1.02970023459122	3.01963215344117	2.58852992119632	2.73607211826727	3.01758453832148	4.36178379510084	1.89057038721639	0	5.58216387000257	4.37601628645394	3.16485417333071	5.07940873603154	4.48438780787583	1.62512757277825	6.65098389823161	3.13002388953997	2.87214033744381	3.97353223744661	0	7.14716409990594	0	3.24915754111849	7.11022294060626	8.61326204390101	1.37720180137996	2.77646871069314	11.8314459300276	9.47278564994549	1.80774619243458	2.91563560639614	14.5554292767655	18.246106256217
YY1AP1	22.1963784471579	12.3241945102414	23.8685717043157	13.9634842462586	12.8661172672959	13.996640947961	14.6944715811603	14.1837927357399	21.2730308348767	20.5658943720893	14.5587909969916	26.131467825674	14.8935707698005	22.5719498849143	13.4157567390658	37.4503335849812	15.8318960978408	21.7323865212144	17.1723538753338	21.8492265823829	20.0305187669358	7.98481161510542	0	24.0320837659869	30.0313766740466	45.6308906018913	23.7707391638839	15.0129155665295	20.991508643682	22.2435765923845	19.4131628334411	19.9275293063647	14.5593387533969	40.6591246115171	23.2394466401243	6.53478441752057	18.9127677175204	29.7614694278542	5.01384686360952	20.0979344087975	15.9855534185258	26.8755889405864	16.423721284125	15.325778042862	26.6817731237189	17.3783083210361	12.2808089653194	12.8274771859745	14.4121225555756
DAP3	47.025490271525	59.5917885114547	59.0587151320548	54.4233784883859	46.8288165487132	51.529546847807	60.8510910052658	67.7273318130936	36.7261284367437	48.302983593151	50.172090407556	42.3548207077125	22.2616909052064	69.1528548715571	33.6397018363729	45.9894258093979	48.3920051692616	70.2203643961871	47.7526143614577	56.0739857111932	77.0371909662688	18.5283125019739	39.7930955282298	44.7575769935652	28.7006644344114	24.9482908973375	62.808153259723	49.666552412541	56.9662385951826	25.6184234861486	43.6184333963739	30.420884250035	45.3824213560153	28.1219130453532	46.3944165078412	38.0813479043731	35.4643718440366	32.2821253201355	17.6972907373987	32.1902486071925	62.9515066818762	29.4651300743531	27.3423641212479	8.49324886322292	51.8900825526081	26.6885744323842	48.2994660018104	90.5085748747035	53.8022763665027
SYT11	15.1878359956662	8.00632356314983	20.0609737139129	9.81658	22.7210169922629	12.9450924840789	7.93013504108141	18.521079453779	14.2669232836178	12.990433626516	12.2237520724318	24.8267090007904	51.2983278318079	2.17369451255943	0	6.49158162239282	27.2454896779517	12.0799926423093	9.42250609398784	21.6444239107561	14.9069867903899	0.80143015254892	2.28558890483722	23.1555186378508	0	5.43504137847992	21.1755	9.81542850126035	18.1196920811375	18.0588057020098	39.1311575041491	17.9635485751942	12.8471776249549	36.6335847192524	29.4023450052198	4.61223808331246	42.1596822235589	0	0.561194793247973	10.7481739944886	0	5.20495756910296	9.05269	3.86895258848579	4.1436626830562	14.5336281390519	6.81910134696266	0	0.706310394588656
ARHGEF2	24.3257927033202	11.0428041374932	19.8297461187001	18.5421	13.2004114343197	11.7731146724906	10.8116183444474	21.4624040105698	25.7464159318867	46.2089614451978	12.8482639487171	29.4541688397652	46.0050096720185	21.2168574543539	16.6802474392711	37.0242438669708	34.9934430516095	5.74544888016782	18.9109129957163	19.7641251248382	9.50798985875393	3.26886311638547	10.6387065992809	49.2170914198733	22.2550069606214	25.1814372360192	18.2387660603189	25.9781136781646	11.3398080238212	36.0881294637939	42.556181611742	28.3129670057334	30.342730246629	55.3547015697084	39.763695173517	22.5549076480937	69.1190371980026	28.5966510653485	3.09881512932058	18.569151288951	2.2356110483898	47.4499791917982	10.5906912025058	31.1515129747174	8.92949028791868	27.916384028516	15.5851234482911	2.49116063757201	1.44517766835987
SSR2	331.333688385855	321.062777972683	329.504717173333	298.522046165535	357.956398705001	326.926751360653	330.187091269244	313.252444937801	223.220131550438	343.679988702775	263.517974912134	355.837570121764	171.62455232923	323.098849751647	277.596365697583	265.002205055125	230.035143199899	321.933670944608	243.032190145137	314.118451957602	308.242810207818	182.805809171576	201.27955094488	351.283045858862	296.452868277282	170.783207243127	344.276382786571	223.849843497937	307.612860605774	179.23500400071	365.527604934111	154.646552003922	207.975245145241	190.14052437147	202.029856324838	359.594755713053	201.172524892555	190.141356776235	211.313963020173	154.887716448165	226.391904480466	231.826080804489	296.377013722884	217.574992712914	487.013487621784	146.578066591815	196.203800229936	377.494288558786	434.133534432793
LAMTOR2	57.5730446384489	76.8463022985532	69.9612797597857	67.2763107725981	71.6130163931328	65.1963438889758	74.6975292035186	61.2015406672844	184.763616878613	101.074508626138	71.8565402476402	88.9449608056648	109.749919400727	108.362548403943	58.3178911207196	72.1621181511925	54.5368735965737	90.843592156326	270.176756737626	80.2551390190903	109.897964292344	36.7434495885499	359.214760256841	62.7001076293219	58.8796360440165	175.70762823554	143.516088919014	183.411873133898	66.3568777133317	102.569476865504	93.0941645273152	90.7622859131641	244.501229669374	108.403659664293	94.666902994441	101.810882531975	74.2034785577845	75.2340876468037	43.2789452373148	147.593990138771	449.178042330431	214.38480792608	48.4874062203523	28.4656245693799	126.810096794834	185.584928831943	119.844348930477	327.800338266237	257.520311779703
LMNA	616.376184400792	461.137628280156	224.795902766506	647.878320062174	419.857655047551	762.64652132575	488.066937628704	255.843058990366	784.580380688321	347.79031480042	603.948348607166	408.21279665524	966.955070849818	227.405672808312	156.915	386.726817524157	336.839799489352	355.392550201641	200.528962823017	120.259272583874	367.265069954955	87.5496459753777	80.8717189464945	469.195582896689	550.822532705613	191.100622079343	254.571323623528	434.797113472122	506.350090992428	593.644747192734	442.866403001491	1005.23549536388	299.86721601261	767.247185566507	402.421509910784	1843.65988714462	852.582972148731	81.6756012504024	118.514033620442	814.873294078205	111.320795614498	170.902046847719	118.143168179282	124.921020161531	442.674763829152	278.399728187788	360.57720633093	84.4059052483925	113.603065398044
SEMA4A	22.9405775353904	18.7110391277164	16.1901931943573	35.8962138975867	9.7848412276649	31.9464054072649	29.2597390289021	17.659935095641	22.3446783048185	12.0130590142585	24.9473943465166	5.77900527310805	53.2313418457279	2.25362715767828	3.72983957993217	7.89148237201142	31.1261167053148	6.16379588538838	13.8858801213399	15.5785368648622	4.42784672236448	8.18987610445602	0.957718637587775	8.54583296825889	30.6100825521741	25.7260807089538	10.1639205274522	60.1402324418432	8.56961143120326	13.0406498465953	35.1337350658493	38.0175930380449	62.8755807303609	38.3074134961599	7.95894504266074	17.7431903520781	29.5292962297757	88.6681401333365	9.0119039836963	90.5384107962352	3.48043992760685	29.389547077466	15.6665404376847	23.7325052714815	12.3385815634644	79.6816847709653	52.2636730304245	0.155125341275751	3.70145229637605
PMF1	57.6258050788175	47.3067178689151	86.4044560201417	56.4950348640099	65.6435709979543	62.0498474207131	63.7581315757526	80.4428331646667	67.5200698446778	83.0900572344455	50.0670324097767	61.6585375759438	41.0518116760593	84.2761395011477	46.9162724578376	55.1923855569597	66.3748128528891	103.187938024408	59.5187192088206	117.217359466379	112.787387012263	16.6471833834767	58.602474402303	51.6907205779683	29.2308494823305	43.7684702507673	139.619379632528	41.7767855729792	111.931585640798	42.6976778334124	50.5169633068615	44.0394067224842	45.9429110788996	35.3872814380775	61.0007295030953	99.5622111228853	46.6500742641128	57.1342625938063	16.9032719257879	34.6854754948091	133.306787604324	51.7935099218074	48.4819082442929	20.7037483803883	84.9030732848856	40.4114108354529	38.256562689348	124.62391881446	96.0623963486206
GLMP	4.57864835814781	6.91525316577753	10.436133085832	6.76248829910155	15.9926904797247	5.73087637283134	7.23039332231026	5.66215779372505	26.9558780662976	9.36214399144261	7.00691195723143	14.6532085706151	25.5774800913035	6.51456331714847	7.85581	7.76885160623867	12.6129387569783	12.348468258845	15.5394790079467	9.85928554877551	19.834243292043	5.27464866970986	38.7760939741289	5.45243339057519	9.33565379044911	8.71923013198475	4.88622736215012	13.0675706325357	14.1563774927099	25.7704129111613	37.8553926402727	34.5642426287355	61.139784297006	10.6102324821447	26.8014592940342	30.0614997327282	21.9511061359508	0.947421875592139	7.72876749196061	37.979181001854	40.6240431818279	25.9228651460413	7.4546126117743	19.1480849988935	44.4873806595174	45.5943510931624	2.60780491100034	63.802196382049	71.1127637879106
CCT3	105.57398701599	105.253334365804	125.319668652961	107.261410151592	150.715442049185	100.186654507889	95.3369312907505	107.421376514515	112.639840819563	176.481024482328	88.5400642603593	137.660178479469	101.370954725621	117.190753788278	86.3296167417682	112.842585216162	192.439866518982	105.155409903278	104.350859469572	137.449002332226	144.966241382143	21.0489681291278	105.359450646787	133.677044653359	92.3703861383985	35.6661092210401	166.134266273967	84.5653950980068	157.78446058724	88.3275733207715	165.289709344149	88.634020265523	82.7248624043041	104.391312231572	175.738275633611	102.22371453172	153.580629525336	131.866194388243	26.8260676903102	76.3655211770888	195.297840808108	63.8261366512188	58.4097426061541	61.3349051459431	130.077076533441	64.5564867044529	87.0552808637782	207.848995788758	154.313207324096
MEF2D	23.4718225281633	6.21367295111369	17.6420829536992	12.175725723444	14.5056651929206	8.76884096407832	9.01632357617611	17.0376777606244	17.5908564787009	7.85319776539885	27.3303451594775	19.0630216822965	20.405085051445	12.0700280425699	11.8715230873216	28.7245083067436	22.0018239308406	12.5994760163382	8.72248899885507	22.9601155518855	15.8144627324985	6.24183	9.06791	21.3517729315137	16.6259331304969	31.7917903585086	14.8975364636417	21.3352572902548	16.8205364146642	33.7387766925175	24.1790322114942	18.2862534239063	13.9103857410961	53.538426834343	55.8454744222204	5.02954676333301	62.4881873566033	44.1587036993696	3.64346826682896	43.550024694285	2.55232261357836	24.8193759901665	9.09400623990149	6.06416581330102	16.2094820614394	39.2745284055065	14.7952356946175	4.06833966233249	7.49184150588904
GPATCH4	24.4838374576575	24.2766478023923	28.8671874808297	21.2234855301147	27.5361405189914	19.7629493813827	19.7695722803715	19.2425	29.3050183920582	24.7280574322464	31.5759891067883	32.1080222373394	29.1533084595752	28.9059438588292	53.134500353116	17.8658170577908	22.8444918472149	18.1631483092342	18.2107867268438	22.5581706966333	20.4235587784577	4.41645148928591	9.30880344464039	31.8664677927661	53.7123351302231	9.40479421371914	38.0857024834118	21.2627403580209	22.1240322958452	22.0581453796782	34.8195659570816	39.0164927018207	18.9976435906423	25.7717606039073	52.3267562035345	13.8498169931155	44.2738937781098	13.7057401276971	6.83478587733891	9.03808308024923	31.3408137432245	11.6300356012226	16.2018312518667	9.26878340660204	35.3715042195514	17.6702221690971	18.1809	34.9874271757726	50.3868753384612
NES	0.630535874806444	0.169031759039142	0.384606602530574	0	0	0.30844148834122	0	0	76.3349383960212	0	2.74950114710055	1.42863886682368	127.537675887093	0	1.88436766274341	0	3.27673465739689	0	1.0053005786143	0.260835708342189	0	0.250902936944328	0.684952149242854	0	0	15.0831501435294	0	0.638071289152852	0	72.045039453838	40.5143099007689	41.4050853832083	1.59729681927121	39.2479556112197	26.7979009296056	0	63.4067549092293	0	3.87612000551318	2.83815903628296	0	0	0	0	3.40524818131448	2.14004991158703	0.348682329476907	0.196964772850376	0
RRNAD1	6.95839977041827	3.51966057710797	6.3637108906966	5.68291176492227	4.0744042854575	4.5265856636153	6.19514317416009	7.9684127892353	9.03398578005394	7.86421295506915	8.8780637371286	8.55857732511313	9.32240169444876	7.16459961617469	9.06564767195922	5.87650972622907	9.19893582862211	3.79971596990846	4.65724935589342	6.18414759183579	5.83277487228882	3.85607302368124	0	10.5706722832988	4.35929292268794	3.68493675199451	8.62509117997938	8.6999001481338	10.6207759247828	11.4325317762077	11.850846266136	7.09539251202025	5.10850275397144	19.0392299885436	15.588991951803	1.87729969212285	8.45849977423899	0	2.55025090259979	1.7521604137902	14.9592478525111	7.11711060383521	4.82058662117044	7.61554486651348	19.3077540047542	8.44390726809005	4.03430404084426	16.8343610186144	27.5320100581607
MRPL24	23.5914241629724	28.6501080767567	27.3285184207648	22.0732258863653	25.1774690127829	21.6355219710808	27.0112172519472	18.973945555284	62.8403644236743	33.5772721721896	28.8231896582108	34.2599879916757	37.8630398808468	45.0266493160166	25.713051138961	20.5146915808333	22.9435475086118	23.8114932375539	33.5844851621041	27.9542844722346	35.0511055553894	22.741562169279	52.5356849328232	15.1492611816681	71.0925799433993	15.5232412106161	41.3446813609419	30.2081022422112	23.5397370961302	40.0032734191799	82.9072354196609	52.4187915558072	42.0874167867427	69.9141326164785	93.7978539132469	28.6614879907308	72.3225500784022	36.0939153179869	14.7489176545194	24.7372004659088	153.636173563223	26.5129808762335	21.8046822602756	19.1179028072923	68.2776408738546	39.8868829305641	33.4839741541337	147.278467990351	147.401663015569
HDGF	21.0963446371729	11.2320640139355	22.6111732719122	18.921676599866	13.3474854506493	12.730188872681	10.7163306691142	16.8438985206547	27.6519006248153	19.6263764698132	14.1910165039441	18.393069822804	39.8540662621258	15.4941132856795	10.0344004375707	11.7566031880564	37.249440515241	13.6301461295322	38.0403732969166	17.308375985443	22.4366357388984	2.51117416187213	15.5522001178729	10.9458801281826	2.84567073882149	40.2161600555462	38.9145217635293	31.8510551438933	15.1186076305533	29.1594744505176	26.6005423219575	36.4823046178034	28.5476027811366	28.3682433818253	24.606186018057	3.81367397984635	42.1156913346739	9.03287681432333	2.76496487965235	39.6051470512941	39.2578441859934	17.3879671056172	9.92793518006673	7.75433827133152	60.0119481709018	24.0183677271917	10.2251701053458	55.0414264430493	49.4221668587544
PRCC	24.6346342855585	18.8976533344143	23.3145655885424	17.8963346884039	27.5968452423594	15.3703628585306	20.6200021643938	26.183428392053	24.5371914166547	30.8097	23.8253925772577	23.2501613566312	23.1989281813096	39.4558430305607	28.4806990926402	27.0744015573495	23.4440662365822	17.8838448121963	29.0713178167029	24.4765049777195	27.2126398540831	13.0119235279533	12.8227598397466	22.4413658171843	23.7755101057722	7.77201627863094	41.8612008321219	15.6882138562894	19.1540790198446	16.7756676419385	37.8423279947866	17.998414701649	14.1102253401935	23.2593079011953	29.7339083593225	17.6876253552794	36.0653819681429	20.0979157145789	12.046073736552	16.1561329084606	51.8693490488914	15.7169159277951	21.9747623217642	34.8966729799807	34.8470591696961	16.1579031084666	13.9769484450575	22.9359919284022	33.1079277773222
SH2D2A	196.336009802049	89.4803376900313	136.58176530415	158.152780240394	238.476614154629	106.862244328231	93.6982377574615	135.120320181268	2.45567315253249	190.231192647944	240.21746398343	305.22308504821	3.81304489157113	301.14444769896	6.81141882607241	263.842037062482	122.600976038054	112.599747087045	19.907601295036	142.140765382207	182.196976379918	19.0240418336457	1.74363051771877	249.207514240798	30.1833831163412	12.852263804951	141.744971628725	37.0566226335889	134.154440736057	1.14518688375664	2.24215608147312	6.84998	5.64530171578297	3.47471967699006	0.357349098622634	22.6759292996384	16.532667505548	18.8097611069647	4.97868224143984	1.78685029739874	1.28150089384687	7.34750075111793	40.1696478260567	1.74011777098131	10.8891593648279	4.16730638475205	5.57671903239469	3.73987679328448	0.398327454481554
PEAR1	0	0.307448902760983	0	0	0.498119102269829	0	0	0	19.8773250275204	0	0	0	17.6122058617474	0	0.217626601282931	0	0	0	0	0	0	0	0	0	5.06547121545982	0	0	0.364231473969719	0	34.7189527659327	23.1874168236187	27.1309222102624	0	27.7508829988738	23.9203998976393	0	23.9965619501583	0	0	0	0	0	0	0	3.45312220059494	0	0	0.371830147988399	1.18034142574427
ETV3	33.5855418719341	31.2602429592994	29.0326587062434	35.7908	20.2142517768199	43.5950616865145	32.5037142260891	22.4848393777221	14.1066971643195	30.5314812820802	54.8213535394718	24.0640504382726	26.5967332666853	46.449666605887	8.89417825477149	51.8968864523363	44.0092650296001	15.4221107773501	23.2314615940032	14.5075203089872	12.2276444526285	5.54162654783673	8.21172553784343	14.9127788669166	86.3873624143437	94.1740996719968	19.1595564687534	66.2632060996127	14.2331730044934	27.6660684679248	15.6597367928316	24.2874484813981	49.950315430189	23.8380770696325	7.48839919922968	1.31192275398824	21.926071661612	213.325916335454	0.942849095335452	65.1522876611086	1.77839171846854	41.2617285534265	6.54903725447464	8.11343176573317	14.2311148614085	47.9092330726309	51.4809404956049	2.75238966710075	4.21518140101538
FCRL5	0.209634685483069	0	0.130136941749681	0.518299200118787	0.970762698482141	0	0.111112308049085	0.628310805249411	0	0	1.24919426969605	0.280869527116829	0	0	28.725322208497	0	1.80575613078288	0	0	0.751028918641141	0	57.9506403533481	0	1.99782164006369	0	2.98445101023667	1.46536103280913	1.43810280275584	0.702483983365179	0	0	0	0	0	0	0	0	8.37073685485186	70.3856534535572	0	5.03747884258886	0	53.1672706937051	110.447501098218	0.135475911976423	0	0	0	0
CD5L	0.0796203806411537	0.563762932174496	0.129763725922297	0.551404247102697	0.711520947176685	0.444678419634002	0.582389477024317	0	0.16809722148795	0	0.58752059259677	0	0.700750714240165	0	0	0	4.02691784467586	0	4.90484598783598	1.27248271496704	0.448433710735144	0.172473861586277	278.916802328276	0	0	0	0.302915675550708	7.52479525875165	0.574212352915506	0	0	0.219275885244158	204.245045543998	0	0	0	0.413020896792273	0	0.604596902660281	9.24929739810003	0	1.99671524294648	0.2128539521764	0	0.552259908116714	269.517320560083	0	0.176939477851601	0.456514656730291
CD1D	0.659524372191957	0	0	0	0	0.0791161836188518	0.235268456855965	0.534323817026152	22.8965301186938	0	0.464501840356291	0	6.65325765705057	0	4.0845258951893	0	0	0	30.4421918608871	0	0.360681659481888	0.821136488453492	13.4779155275433	0.431006244418469	0	13.3474388375837	0	25.7030003846134	0.366307880308168	15.6831057787102	1.20418072927993	1.06613646429496	11.9281252959057	0	0.132923291563518	0	0.614882468373596	0	2.31907165434016	0.787544263775298	2.21168590404662	23.670099039199	6.60986119271115	0	2.11677880846396	3.05793673978071	0.840935490201959	7.03838653175545	2.84655481085661
CD1C	2.11900756283571	0.226763591472691	0	1.11586021921605	0.53849600220568	0	0.875420999356643	0.268060366122209	0.0730377442263481	0.255325711350198	0.873799726850205	0.206053352982581	0.715082982011108	0.655409355575305	14.5108008662815	2.60424424271651	2.89997065696348	0	327.580641194348	0.0548653494593569	0.318479451705776	0	6.55600147495851	0	0	10.6887034388338	3.36311599878191	215.40455884103	0	0	0.433706702741045	0	15.9746331522591	4.32221228113398	0	0	0	0	0.264391771204817	0	0	21.1174684335771	1.9020845269875	2.90844787770558	2.92818909073872	1.34960442030253	22.2915808535968	0	0
CD1E	1.16705640480381	0.225057800469606	0.324326138352091	0.655121043242537	0.454955741905427	0.870278019807369	0.497224884305202	0.632774825180135	0.249334982810989	0	0.924000070224005	0.262506326402466	1.16452047984277	0	0	0	37.4548769639144	0.21400216142183	215.334482533157	0.147957972833733	0	0	2.15262839596844	0	0	1.00621640494978	0	164.98491499334	0	0	0.34986565158979	0.0348744820311149	14.127712141341	0	0	0	3.24036719841092	1.6823319812992	0.876031856022412	0	0	4.80374922945265	1.56005266737805	0	0	0	45.4909465938977	0	0
MNDA	3.3908552759377	1.01754322319503	8.96179278108376	5.53556256530753	4.81058499834078	2.82940896113991	0.325383871655275	6.88429297838084	1.77509923683864	5.03155858098465	13.5379857951001	2.48471144595647	2.27718337825938	0.740615658985001	31.9661985723612	1.15895711133135	8.50972289153439	3.13282772838121	346.579357682721	7.12713961713572	1.75990844488417	3.49241273333682	220.102811454998	2.86094142345157	2.0857058237078	675.03554432031	5.42076529161147	221.710241250631	0	3.32255051203358	25.4816612348033	2.78770385690592	221.801255138564	0	0.697291718963546	0	0.466032303495149	36.7248948121093	0	121.026144282069	0.981662543683983	418.523383634438	12.0372297865385	1.89932982147249	9.94958423372118	150.787435954861	158.783983127874	2.92670069350539	0
PYHIN1	108.213099792209	34.9303882377016	198.848719381897	65.4525357945772	222.004407915786	71.0146531780329	63.1164321063737	184.117304591617	1.09156582155403	133.261652395785	118.18927036333	273.083895136894	1.84938505093423	147.978644805187	11.2159088653057	138.658868488686	250.394635025031	135.989338227604	7.43626797991473	225.341539331354	121.367552254971	17.0547046257507	8.57795526633685	276.538941168242	38.8646155089133	20.5502091948851	116.073949872084	23.8501063373414	168.700661512895	1.28211168134013	0	4.95016783024957	9.56614975218013	0	1.00872025784285	0	0	14.1155085105544	2.63596568949921	0	0	1.8186830441306	44.091096563388	14.8135168039062	8.10252918627672	3.60281000241318	8.16859229243138	0.656146451888061	0.316392130385922
IFI16	246.273900842625	180.160214928631	337.810396410507	172.107580067441	250.032019541427	268.954357100144	275.481017521989	331.045748409119	439.006371240222	373.104015003932	213.507730749616	326.619965150084	358.964631017525	307.823064062952	204.392299528186	278.714853850755	344.353848510235	352.095322189347	251.779458084278	445.996339676746	349.86169811353	47.6650404027785	173.226967140443	273.109702902154	121.994218016739	121.840974753361	486.575569753805	153.827304198015	348.161125755563	328.749087488957	311.742331251261	303.919478038089	194.572078514151	188.987590952706	183.772208103099	88.5108074556852	230.48054599281	141.360767712594	29.8782645409829	128.952450830153	36.5324309101847	163.985638950138	115.671076393535	74.6590991878585	77.1219720437037	240.518188782178	150.887617976878	18.5220593475664	15.8997904615898
ACKR1	0.145205952863244	0.175991890293695	0.261727690658808	0	0.65982999832655	0.63391139959644	0.149325214036635	0.24006214728869	243.692726003682	0	1.23497795463146	0	6.45337855198443	0	0	0	1.08056708160443	0.622944283863251	0	0.230022753850811	0.525142786323602	0	8.27088616737627	0.280636528548593	0	0	0.759081844963606	2.71795202241614	2.04111535165135	26.0926717920174	1.72689683035888	446.169151067543	0.205878011945544	7.04095309146792	0.751135391743559	4.93096646942801	41.9590134393469	0	0	0	0	0	0	5.51084449095341	1.34074317394132	0	0.52302349421536	0.196964772850376	0
FCER1A	0.446478260854321	0.200627804525923	0.171597963132178	0.570754754672484	3.10601475045544	0.161408697636799	0	0.514746113356446	0.0535531239224107	0	0	1.28778946084676	1.11672403502816	0	0	0	1.60455436711562	0	216.293894212461	0	0	0	2.19876390944136	0	0	6.29738506868336	0.491982471232723	204.674360064223	0	0.521574403631827	0.817950747095763	0	4.5769139850529	0	0	61.3749718655913	0	49.8500842088657	0	0	2.32381421570108	4.34673691701481	0.731442289045535	0	0	6.14910645829598	38.5741	0	0
APCS	3.18437943988376	1.32994756220754	4.71091459862911	4.20117061585603	10.3189193413867	4.96566884193427	2.5244944686996	3.96229372865821	6.53048390615778	18.6616209331143	4.42535468256357	6.16597070524549	1.49235907335597	20.0141058922677	2.99254155901356	1.47605977412789	29.1198703531726	1.39113762328497	9.59593923706267	7.26686996947392	5.16553303065214	0	56.4512427956715	3.56390486588193	0	0	5.05102699706319	3.05673784826085	9.09338974640989	5.35858167776132	2.01010902556681	3.04759241620226	7.14535338836664	2.72286289696064	0.468568429733478	3.5780735651925	1.2977765523656	7.27926317116511	1.56587224115282	19.5579521543922	208.511468621548	12.5429905218678	0	4.2598	236.288945041102	13.5960396689783	2.17706145551601	510.548468240875	460.848264269784
CRP	1.35410387664825	0.42325453057319	3.37521348720355	1.48192298308073	5.30530943425007	1.74937813434915	0.236479591947897	1.28694008846132	0.913668794389354	29.4982777969159	1.14860387443446	6.68283452181323	0.0396772934626263	5.07875425331702	0	0.732510577452739	14.0293782296899	0.32827354377856	5.34567509819238	3.41519218059485	0.976347285160424	0.780338703066923	19.9798554129512	3.26241102702783	0	0	3.86817508371358	0.749001092924065	0.654822166891416	1.16057616869428	0	1.44385297975026	4.34936473470034	0	0	0	0.751137597892007	0	0	23.1922252554161	36.6149473488007	2.19368108840068	0.320276616508146	0	58.4561694651423	12.2875144031373	0	91.0951381803138	61.7306234557119
DUSP23	33.0313731613943	24.9088257102162	51.0797102500621	29.214401061606	35.6248357498741	31.7907897757445	33.7937639822375	27.9427614738958	259.220782989618	64.9388278966422	36.4027154742148	45.623008317268	48.5570202596095	27.2653007655241	13.5312846257814	29.9110881147983	39.9183284779545	26.157676624803	87.0590359182529	48.4259844938953	50.7078248166567	13.1767333814684	134.564165996534	27.9932683922244	34.0224719756208	54.6409957539838	65.1741010625024	64.2017693606835	37.0123659080533	67.6762727332973	42.6094217084666	228.10198329098	95.686780887196	30.4467155717709	41.2643467205176	31.9895588377631	38.6503698899999	8.96255437398259	6.96810175078249	73.5416117546617	209.90868365405	58.7183486933245	13.4297874154625	8.26806214423069	160.826844724972	86.4021156081609	62.8217282194266	160.693923511142	156.715578980668
SLAMF8	2.07376527115234	0.081772794943432	2.82404773771168	0	1.3605886450714	0.520384277103353	0.524832269922138	1.23521727141186	1.12233099508759	2.56439785826764	1.50295782099171	1.11460444023589	0.0882335839431818	2.6740255850768	0	0	1.51907900770184	0	51.0394216139733	1.13185536351734	0.539671232285292	0	42.9608222713367	1.20261413140633	0	17.0957037024867	1.34676880724155	42.6493890074574	0	0.449925334890675	3.26591859474798	0	67.5980933430393	0	0	0	0	0	0	29.7299318055596	0	22.2774336424401	0.441403092544498	0	0.865245760079464	55.1963799040611	54.3231843552487	1.53186274509804	0.450167052981388
TAGLN2	559.432628605178	374.692839553784	319.722209273517	460.189581494976	510.773002661669	406.865529009275	375.645750840203	350.420338109135	638.141275676206	509.816267388781	539.484865300246	553.108169485484	827.144525671351	443.536694581481	451.260484061956	506.585249856125	284.851166119565	403.844880139033	435.176819125178	269.333866460876	527.728146994604	74.5780850353707	278.97301558091	439.430029299006	618.597609945359	337.962635558989	476.106866776472	353.290572958193	451.515633798151	428.830843649416	586.632851348139	532.939132739788	235.827460799737	330.78392151335	502.958641558244	491.394826460978	524.935081306018	513.403758283127	53.7194474918592	318.749230323805	268.996041013938	336.109498427981	160.775735584431	62.6706396726451	342.470578981255	160.678692141602	661.091423230002	277.678917540194	181.932618703756
IGSF8	12.2552540375588	12.9758726813115	20.6464141196486	15.0929975978353	10.7290483931093	10.6656940416521	10.5015691869325	20.5274790596384	5.62999409220974	15.4349125791228	13.6020353545226	20.2691544383969	9.73519911220462	10.2607521270691	11.9948285248123	9.34936517313175	17.3079162074718	12.8762025169278	2.68982074130146	22.775520686757	14.2764824858503	4.15984819190773	8.21801056453319	18.9371621636143	9.17612375349885	0	17.4238588975004	6.09149903136026	3.51788402127419	7.79790388411313	18.6331866591892	7.8617150385847	6.88973215336108	12.1407985878632	18.3420078820764	10.2880658436214	10.6864347667699	8.51291	8.47261257492415	7.99172787466804	1.6298136435082	4.77439247875368	11.7931049870365	7.47204849281613	59.0966934097248	11.5872485850106	5.21046315280681	16.1878835149618	26.2324112658964
ATP1A2	0	0	0.0421862696769945	0.0624516663135025	0	0.666233614817036	0	0	0	0	0	0	0.602126912201873	0	0	0	0	0	0	0.197070507492029	0	0	0	0	0	0	0	0	0	0.179281607840487	3.88864977294098	0.0778848772725152	0	32.6069097541889	37.8715058271976	0	51.0999439378377	0	0	0	0	0	0	0	0.234696167036078	0	0	0	0
PEA15	11.6871892673825	9.58666272121342	12.5093087351367	10.7275498261567	12.008483421635	10.5163620742719	10.9151343090591	17.6144815951869	140.599639960401	16.0527585595732	11.0652177589952	7.42824104818487	108.440429995895	11.821732068547	44.1400092342322	11.5021156011386	18.6611257297016	10.5316674761449	65.8886012093408	15.067871234922	17.7562885636021	7.37328366834997	78.6199990407081	13.4491065440268	14.5774	57.7101543796024	19.241104041529	73.2849553321897	13.229823673563	122.081424256907	74.1621908036852	106.800885000724	85.1902213343671	60.4591515421646	57.440002839921	7.05422803159334	77.2333845736133	29.7551411478242	8.9878038638606	119.483916459931	17.733525106066	45.0522567282949	8.04782512838011	1.10648477532273	23.3514112194605	75.6556026236934	36.651669207255	19.2949033248645	12.6567230008616
PEX19	10.2192160611024	5.6692730600703	8.82337358522962	7.72417602221841	14.543660459905	7.88879574957207	9.11155768662335	4.29101880159319	16.3992137992432	16.8798802887474	7.41626258955457	13.1130565858314	16.2298667882032	10.3861190149218	3.53104046444589	12.2893109500567	13.779635146715	9.04081038569999	12.6160368582464	13.3915772884257	15.2561624511157	1.40879396231254	22.1080978659734	7.83111754869438	15.8117581804148	8.00709625867268	11.2568727137654	5.83712916021403	9.28913559483578	7.08777536965539	25.5735595142276	9.14389470676444	8.89764490312649	17.0876898564332	26.1317127045762	4.00953189226804	19.1623455595038	6.17759678241427	1.35636622642776	19.6830416194022	49.6949460334665	2.87082178722073	3.2398255927097	2.10989301065674	16.4367244149482	5.94887379157584	4.57464326961571	30.5992832574048	26.2090460305211
CD84	55.5969748456397	31.1916081577813	109.020297409769	41.9213499194053	47.7220319589648	56.8792218379949	54.4926	114.066987851069	0.787472041115376	9.73511973637753	59.2596146127083	9.19783	3.58962828668414	16.480328941178	25.793391459044	15.0205569038343	122.821749713255	72.3353953665419	26.6332890667792	145.444974013646	53.2418376780739	9.34893667549156	60.6750966789353	20.5328810487995	19.5490991412106	16.1173877008767	45.1322197837615	64.9824702557807	80.3547039071829	4.25583775333888	0	3.7390101573906	129.113961078271	0.859319144255624	0.542511158899238	139.947830304854	1.47996205377294	12.6049309897285	1.20422112424976	99.106304187752	0.463356601557342	20.8725346414785	29.8637193572576	2.9660753334616	1.48510979683749	169.544482181403	38.5759458123682	0.178415315170654	0.324146774999181
SLAMF1	18.7948309914263	28.5678992645881	48.4193140338199	45.7323	5.31003278864174	24.7453824321184	37.6585634345942	18.7417027237459	0.866108207750514	2.19360097552225	12.4638969792508	2.01018267502649	2.47007596898845	0	19.0957832769387	6.36955302569785	46.3885827699122	47.3110407354702	1.88302436715722	19.1926778860558	129.350199837031	5.44749851262857	7.57139828583543	3.85155741377993	30.3932224506751	9.67402667894436	17.8300528750265	8.14711348589152	116.080541773895	0	0	0.784028040478046	1.95842782595181	0.887532738863905	0.127891368048848	15.4517825648778	0	5.02038834947946	8.53491636690838	2.57096902688043	0.173824468575143	0.525213945900863	12.2775232818375	20.9166276608971	0	0	2.1553412390115	0	0.123947207909418
CD48	325.118027170013	405.226905515308	401.454	356.739002945305	336.562193337038	303.159782722141	356.265149155084	332.273420741511	2.53786066191848	268.393730454365	210.860213120321	258.692425104518	3.92222422546509	133.961764828818	323.552618485042	108.886839892497	215.935053518047	278.439928854526	180.049700448393	344.955625147961	231.521355073689	58.7498780632808	65.7426414575389	374.943427822671	173.969399447384	220.91256314663	192.463114615863	196.291187785527	214.952915467539	2.03197336890749	2.59558288177074	5.13502586351319	112.194632663877	12.8008346357476	0.177697158551356	167.507627863892	5.61817763343266	47.9494300727768	39.9590926598783	35.5965995307504	0	310.719965867874	122.474322183933	21.747601617915	10.1749830225532	63.6240245104132	167.150836013881	1.94392761550056	0.190431955473423
SLAMF7	37.1062716180481	0.970668394961148	32.3361394381027	21.8795816740587	31.3771115316181	4.99277047489024	4.58251653423183	27.3874981894798	0.573135708619166	50.275593615638	38.1034432532867	54.0304224660409	0.419534046070787	51.5183225423833	3.7267739234787	46.6406466797113	44.0549334161218	2.17495323850537	8.02354200553081	46.6737439663258	2.75882883276291	43.7167883478772	13.6784232867809	37.7160001827192	0	8.77645101101474	21.3191144842894	28.4497	0.59540679382968	2.3887780109766	0	3.28840747645952	37.805769100664	0	0	7.69467528470298	0	79.2288016710144	54.4837497203714	31.2567252174038	5.0209625185148	24.0343442513875	41.7230232407171	83.6022724197347	4.34022234118149	15.4389298199734	92.1802399533504	0	0
LY9	39.137702629892	21.7307730887694	49.3982815897008	29.6407461090074	35.788397198126	29.9245306804875	28.7218600755301	46.7181660753761	0.928374306973552	27.6576353054601	34.8495363005244	20.9838295699222	0.676877540783713	36.2036704547256	328.741325992395	28.5069356467673	56.2799375160929	36.9475013766838	5.31376441057464	78.6856472851293	15.3778752241834	24.7501065444966	0.721178116571231	28.5539787333977	41.6353823144999	7.32401910264642	21.095765219584	19.3718896096078	29.0826679135716	0	0	1.47547547372747	6.82006803299628	2.50769863480886	2.1044717452904	10.7388316151203	0.41964421723974	102.171717032358	40.4258207304974	7.51095047268561	1.20677192131364	0.524681544536544	55.3082050614873	27.742845782731	0.406427735929269	8.25694612779436	26.7219378979013	0	0.0664819664674268
F11R	8.25956621460771	3.34616875255414	5.70271832888288	3.93208320589711	5.82345131910311	6.53591984375458	4.55431488716447	5.93927980838616	29.3055150218353	10.8935374489999	2.92561606785712	7.5863261035524	73.0412	1.27727623397657	3.99724748281373	8.1446431633135	14.0935028811853	3.25729640031961	13.4177313389751	3.90612645029211	4.47388956873568	1.63936442409232	4.38521579048957	7.74166585119561	1.54066350214383	20.3155243813666	6.93157844439044	7.96621766491668	6.6505635347176	32.3849046455276	1.73207212518004	46.9481759000094	15.7823046571041	0.533231805997471	0.553031962523685	3.05026842362128	18.8861556555566	20.5686089311134	4.59271363957941	19.1193085171625	17.9115026407481	2.41458849368161	4.65035906234483	7.18807155116261	72.2603205326585	12.3244900730701	22.7950008753252	25.3153089273413	38.1315064841268
TSTD1	155.619531366321	142.806882499529	168.44913762806	149.252937554581	124.958883141331	172.385508737087	185.702223383981	145.274065418314	5.56737079604138	212.682343243581	144.070092942387	141.366769753601	5.34526639134364	215.271544847171	142.270690962756	162.718511173352	100.396902866581	199.209792865591	53.5125921009231	172.433207928332	198.866508481746	52.5765999703328	64.1234073988664	108.930015499075	251.782165814299	46.7250907178319	199.413041837527	69.8892042477251	203.340651643129	9.40584345257731	4.74380480439894	4.43427232874478	48.7321707239745	11.8856667240872	2.21404864220412	173.465615755862	6.65505180596469	60.4095128658299	55.632925193041	53.1696924730002	265.359882731334	40.6680492480347	83.9912429937329	31.9746818901685	279.527668342393	41.5289353990262	98.0085022086129	239.778574881868	220.220061230594
ARHGAP30	77.6307355223091	52.8662811963492	86.1002265416199	54.9434055129547	99.7189844671807	51.8954103730491	63.0257207384993	59.8220373583031	0.300573909587861	86.4545070912418	64.4816143294486	99.6680697358595	1.26521891529928	94.6889562217571	60.4971223085444	75.4336476866873	121.040910946241	62.991194762767	49.7370954870189	72.9332459351078	83.5995574167322	9.64071452939439	15.611938980996	77.9193661813439	64.8326820903655	53.6548290741578	81.9709209001557	69.062951533123	48.7330100516813	1.15897869886696	1.79096397004782	3.61544343759364	38.6025056258908	3.48901398229157	0.279945175536823	43.6773904683315	0.390220451141668	19.0646161794974	4.93471932551856	43.9824762638312	5.21688752515021	61.0531911819913	31.5546142380805	12.8892226369834	6.84358170908553	71.3451546485854	56.517296630333	0	0
NIT1	10.9789432274322	6.68084846113161	14.6829114344327	8.75779709985096	12.1728660748202	5.02424795884526	8.29242614992489	8.86193938713398	16.393086479623	15.986389361442	9.89424893396502	15.0671905115888	10.2486894206232	11.9917433019721	12.7974725495385	12.8180040040494	21.6922464439088	17.8913503629886	24.0300254974116	13.362830956822	18.3959017931082	4.26761889659248	21.8685240255156	13.1474940045786	32.0046120104035	16.8181093268751	20.2038808383371	12.7927205199095	15.3002117095971	19.6382392259233	19.7071702157783	13.4182153980996	13.5110043505519	18.2276113582363	25.592289063067	11.9217930376729	16.2478806882774	11.9695382561861	5.17936682381799	10.4345403461824	57.4061017226732	12.6134631429652	6.86989228388022	5.76156094290469	19.5483425371875	17.8277995887609	6.10883829454681	46.688842102267	40.0689819320746
DEDD	11.8703528941258	6.41186894679323	8.83689178402607	8.55572382347063	10.1756	6.08361649451028	7.9253235058251	8.50766842975251	14.4899740120454	8.42920201028573	13.0122008482759	7.71366888780526	23.4611307520421	8.61840996061357	8.05649735896914	13.1486508501231	5.11010884942216	9.29712182980969	4.81840476786887	11.3325939444447	9.05883206490752	0.498067700270595	0	13.094559458366	9.43017840961877	9.31770466931734	10.0537032872987	7.51997588379823	9.3976192665552	14.8572324451649	12.6410613999179	34.4098285942672	8.56856296790265	16.8356564695216	11.5638707493715	21.3700366830259	18.7993508212698	14.9682359525447	3.36999256684267	7.64986446711645	12.4594583565666	12.0393474350855	4.26221862036216	3.2563743527956	13.4596744819213	6.35600297704783	8.2116828227618	9.33868409657703	10.8961760916687
ADAMTS4	1.53620439241979	0.740508948487015	0.356668724470273	0.376186800136058	1.95473320419876	0.478829176276451	0.668866687487067	0.616986132911544	102.656766674764	3.2747325574688	2.69476626228615	0.980738955016557	176.849859539468	4.77910955630747	1.24980829931509	2.8043568488003	6.1230232231185	0	0	0.911731126077632	0.293428263245058	0	0	0.629377319255422	5.06547121545982	0	0.20518237327475	3.67697328531509	0	136.705416150916	208.70393330114	358.383793854356	2.95455521316969	362.757612211482	412.775436968416	0	583.861859433066	0.822442819662963	0.563685833201728	0	0	3.09680739158964	0.2128539521764	0	3.68086182954506	1.32672380845513	0	2.49781441238916	0.41312570612404
NDUFS2	34.3193815282088	37.8656422548964	46.5249146371449	30.976679812792	58.9857308175057	25.4933372033351	37.3561731106713	32.6274129907271	116.64123509254	43.2163531575248	28.3738917898002	68.8563208321388	99.8269348581147	51.7506264224186	26.7500942900296	38.8773011579909	87.4016350874648	42.4251651326017	75.4408139674856	47.0583875264437	65.6530619690337	10.9129161674835	111.940274342983	43.914097224107	29.2860211188323	20.3633822102891	59.7418934261849	57.8879826486682	51.0945152328238	92.4688131391713	84.2299217483752	87.8773106596639	71.6876788046662	117.857663059385	119.403823442262	64.2017626624858	121.74711324841	52.0263737084788	11.5486012961323	32.0539507830163	215.494284559491	40.4765917097252	19.3188682471337	26.1467003754799	82.4800710632116	55.5356995063651	63.847450828653	222.216110908532	128.727769767176
FCER1G	96.7944295491189	4.22556456967209	33.2911931488849	25.3931233412499	100.901016982244	9.67706262587803	4.4809032475888	8.29125893590562	7.14392378432088	1324.5695626554	106.134497280618	817.434048919196	13.3032915558477	1727.24261614642	10.5408358779725	1535.69112402221	113.901232938828	4.20548181840626	1190.04655518993	16.3338404377128	16.7152165225951	6.36921182952649	2702.24622750926	89.7638033752421	335.42088183759	2659.63791315599	219.758910193451	1356.61436540854	6.07319055519256	18.1127294747079	5.11815327251758	29.6375521339772	2621.30190694292	29.0187528164106	2.47540146754225	890.612810215815	3.57406637727735	914.190678380067	10.4727980103066	2301.84320148573	18.0456440724312	2838.52621009288	26.4498257719738	18.8886936222283	17.4200545906554	2531.52451136669	188.009263604811	13.8319873317911	2.95682983661281
[truncated: 6,097 more rows]
[truncated: 5 more columns]
