# Supplementary material for: Multi-omics and single-cell approaches reveal molecular subtypes and key cell interactions in hepatocellular carcinoma
Source: Front Pharmacol. 2025 May 22;16:1605162. doi: 10.3389/fphar.2025.1605162 (PMC12138379; doi:10.3389/fphar.2025.1605162)
Supplement: Supplementary file 3 [file Table3.xlsx]

## Sheet: Sheet1
Table S3. Predicted Cell-Type Proportions by CIBERSORTx
Mixture	NKT.1	CD4.T.3	CD8.T.2	CD4.T.2	NKT.4	CD4.T.1	CD4.T.0	CD8.T.1	Endothelial.2	NK.1	NKT.3	NKT.0	Endothelial.0	NK.2	B.cell.0	NK.0	CD8.T.3	Treg.2	Macrophage.4	CD8.T.0	Treg.1	B.cell.2	Macrophage.3	NKT.2	CD8.T.5	Monocyte.0	CD8.T.4	DCs.0	Treg.0	Endothelial.1	HSCs.2	Endothelial.3	Macrophage.0	HSCs.0	HSCs.1	Mast	HSCs.3	DCs.2	B.cell.1	Macrophage.2	Hepatocyte.3	Monocyte.1	B.cell.4	B.cell.3	Cholangiocyte.2	Macrophage.1	DCs.1	Hepatocyte.2	Cholangiocyte.3
TCGA-2Y-A9GS-01A	0.0447933409215926	0.046515289922999	0	0.0424916333698807	0	0	0	0	0.0112884566909374	0	0	0	0	0	0.0161886505783286	0.0341832705029385	0.0413277550008964	0	0	0.0270925248950559	0.00752104634080175	0	0.149981282444365	0.0539147753728512	0.0152145352610041	0.00373041509602579	0.0422002845888194	0.0372538686564773	0.00043948833057	0	0.00521233809949919	0.000144656421291189	0	0	0	0	0.0301453995213481	0	0	0.0184583366697805	0	0	0.000548252548654207	0.000896073876223396	0.0114843472231167	0	0.00611668159814118	0	0.197530908131073
TCGA-2Y-A9GT-01A	0.0852191120782234	0.011941724652016	0	0.0419890228498575	0	0	0	0	0	0	0	0	0	0	0.0256212863128236	0.0200476591703042	0.0163934512737974	0	0	0.0364430803435712	0.0239540743958244	0.000712392451284915	0.082106188498978	0.0202517095889896	0.0103796004974969	0.00186583330285606	0.0434019196325127	0.0501042483962853	0	0	0	0.0118938834418735	0	0	0	0	0.050021087083953	0	0	0.00341423727865766	0	0	0	0	0.0195908953475638	0	0.00912891201491802	0.0401440004866581	0.267215775873643
TCGA-2Y-A9GU-01A	0.0603802916409177	0.0168692356004464	0	0.0221247818530694	0	0	0	0	0	0	0	0	0	0	0.0154474064787817	0.0214229807460273	0.0277637119424772	0	0	0.0187889569079333	0	0	0.113203459863812	0.0363882880795195	0.0171706150864493	0.00268825011656045	0.0515362320888707	0.0558998404677663	0.0321801220447015	0.00326735004238465	0	0	0	0	0	0	0.0368477778722911	0	0	0.00642956510390309	0	0	0.00144365003104884	0.00141195100482158	0.0078871985524343	0	0.00272849828728764	0	0.226599601197769
TCGA-2Y-A9GV-01A	0.047863517849161	0.0247965234820835	0	0.03446191373772	0	0	0	0	0.0266279236820406	0	0	0	0	0	0.0201727240646994	0.0362977652454422	0.0391747137940652	0	0	0.0266926808196383	0.00476989773608326	0	0.179208268739553	0.0529407941878578	0.0229201213732349	0.00507958991075388	0.0156008301533517	0.0304792191156048	0	0	0.00366057053479965	0.00691442878802968	0	0	0	0	0.034423487659409	0	0	0.0118739677192944	0	0	0	0.000520337065184506	0.00757046413859448	0.005424824008735	0.00994175626273326	0	0.170726353884992
TCGA-2Y-A9GW-01A	0.0324924167769246	0.0237906466078863	0	0.0229709929154352	0	0	0	0	0.00077113648707493	0	0	0	0	0	0.0158272049497313	0.0235947568300064	0.00690998217163797	0	0	0.0126136203001019	0.00454385064715916	0	0.150196504254848	0.036099665869175	0.0100363267898965	0.0120691746152663	0.037767749968429	0.0386090016854385	0.00366421194201355	0	0.0119022858241664	0.00658618411371154	0	0	0	0	0.0334894658723539	0	0	0.0715789691161007	0	0	0.000350668481911331	0.000709988004353603	0.0152710265737848	0	0.00818005486186647	0	0.289934329178192
TCGA-2Y-A9GX-01A	0.0828204665083151	0.0141947510530876	0.00645597571052006	0.0440865997753348	0	0	0	0	0	0	0	0	0	0	0.0296193392393349	0.0319850950996475	0.011514217844093	0	0	0.0193402015508731	0	0.00101329452563368	0.181481319455358	0.0414440026676726	0.0213190716235839	0.00561648309957458	0.0305011837499705	0.0592490500481657	0.0176373063685602	0	0.0275543175314227	0.0153112052548283	0	0	0	0	0.0488998924937582	0	0.000302951841296861	0.0302336465727722	0	0	0	0	0.00242092103234251	0	0.01630459269732	0	0.212202824543439
TCGA-2Y-A9GY-01A	0.0733730845601618	0.0967931907572308	0	0.0307910192862252	0	0	0	0	0.00690533364779606	0	0	0	0	0	0.0346645262194762	0.0312809309480955	0.025865646871671	0	0	0.0395191509705544	0	0.0332446258445728	0.178947896047483	0.043673678355279	0.00723190879183828	0.00745087819362336	0.035584024560476	0.0224210115861297	0.010527729828243	0	0.000857336295295045	0.00164832724020333	0	0	0	0	0.0093696286422397	0	0.0172525618714919	0.0192051619687829	0.00763851726015632	0	0	0	0.00141652561509384	0.00537112964356583	0.00806911964899883	0	0.132155517269778
TCGA-2Y-A9GZ-01A	0.100765093828939	0.044313808427988	0	0.0433247107846052	0	0	0	0	0	0.00936139717617576	0	0	0	0	0.0159133874079819	0.0208065642847254	0.0460484304858007	0	0	0.0491138344193744	0	0	0.118392281217332	0.0230142071390943	0.0238296848321147	0.00048377434587877	0.0204681607234345	0.0341100271338741	0.0273585804990222	0	0	0.00765366189461087	0	0	0	0	0.0691677173274779	0	0	0	0	0	0.000912329837236932	0.000398477841965663	0.00013337680106822	0	0.00692038551661588	0	0.147003366634569
TCGA-2Y-A9H0-01A	0.0686249724828849	0.00622014898525128	0	0.0252384810581973	0	0	0	0	0	0	0	0	0	0	0.0157010443052622	0.0267975440538808	0.0279544329824482	0	0	0.0320694276148368	0	0.00169607781637628	0.143536473564745	0.0281425981258189	0.0178569650833698	0.00462413081631282	0.0583025317364538	0.0294784536841738	0.00260557772966539	0	0	0.00309846789157676	0	0	0	0	0.0224075158810519	0	0	0.0353932190119491	0	0	0.00102916532223683	0	0	0	0.00561840282067151	0.00835405660186185	0.289694003418172
TCGA-2Y-A9H1-01A	0.0162218760727521	0.104377241287126	0	0.0113901895942948	0	0	0	0	0.00405214307744315	0	0	0	0	0	0.0258147554480332	0.0101820475930859	0.00894513131897351	0	0	0.0268044972304629	0	0	0.105887816291683	0.0414160625158421	0	0.00219025515164778	0.0424249744300666	0.0487744629925824	0.0425240597554165	0	0.001506597775499	0.00304270197350245	0	0	8.21510764640603e-06	0	0.00524857367094843	0	0	0.0200629490572376	0	0	0.00030368621312959	0.0009066074152475	0.00845839658862997	0.0160469460480311	0.00164227904360405	0	0.31289340161595
TCGA-2Y-A9H2-01A	0.0819083169945339	0.0212911078899733	0	0.067366255716578	0	0	0	0	0.0629058791482308	0	0	0	0	0	0.0329282430309711	0.0541677285613961	0.0455848353844395	0	0.000740211672638027	0.057267128899461	0.00612411500919122	0	0.0215258680339846	0.0774395746147689	0.0110029104751373	0.0014105248168841	0.031760538442459	0	0.00444247686862106	0	0.00799262714751839	0	0.0118168723643203	0	0	0	0.0483546216944913	0	0	0.0414241287022145	0	0	0	0	0.152373234459588	0	0	0.00220650687614053	0.0262006428772352
TCGA-2Y-A9H3-01A	0.075023060174912	0.0664464934328426	0	0.00208438821939003	0	0	0	0	0	0	0	0	0	0	0.0214222013828091	0.00789975043986452	0.0221611400415816	0	0	0.0212741931253056	0.00158538008771578	0.0154894340457628	0.122753740579177	0.0298883373994169	0.00779087639059007	0.0037211103066973	0.0434611758004865	0.037269064828159	0.00452351712596271	0	0.00187346243123191	0.0032889038877958	0	0	0	0.00520893370267765	0.0188988649104083	0	0.005772020215778	0.0142200806483072	0	0	0	0	0.013258260566945	0.00578941088998379	0.00563309261410528	0	0.206665188821357
TCGA-2Y-A9H4-01A	0.0575886712474107	0.0355525893009911	0	0.0178162887749744	0	0	0	8.50062271167001e-05	0	0.0041372230102886	0	0	0	0	0.0111443606540037	0.0156409869923092	0.0254250094796057	0	0	0.0147030509577972	0.00988218201830292	0	0.109067128360805	0.0373536745400096	0.00703657704424421	0	0.0070609252265148	0.0466047687252755	0	0	0	0.00574812707575087	0	0	0	0	0.0251410179906513	0	0	0.0225986176665842	0	0	0.000958428395750743	0.00109318075826335	0	0.00333192802771508	0.0160867171700436	0.153420188323874	0.197251578739277
TCGA-2Y-A9H5-01A	0.0256577744373613	0.0308588445094343	0	0.006310492713883	0	0	0.0137457666266145	0	0	0	0	0	0	0	0.00722143853054513	0.0170845355163106	0.0352268271535305	0	0	0.0371139500563085	0.000422811572768392	0.000343722787334455	0.0515686329042968	0.0433205041872174	0.00676094762237993	0.000552753659211617	0.0569717322000792	0.0217074657886763	0.00622638086587736	0	0.00700565691137201	0	0	0	0	0	0.0376886440270822	0	0	0.0145198145007262	0	0	0	0	0.0142859594477879	0	0.00268316550557273	0	0.511822440433121
TCGA-2Y-A9H6-01A	0.0633314399449681	0.0301233570498806	0	0.0114530450680151	0	0	0	0	0	0	0	0	0	0	0.0190269886560478	0.0081366243713854	0.0227738078502492	0	0	0.0195787468830124	0.00619052167428071	0	0.113898824951144	0.0484398257898986	0.00455437406313576	0.00154296720176203	0.0486856545947792	0.064527546540823	0.00529718499687579	0	0.00717459495026389	0.00485548673721403	0	0	0	0	0.0208030775769124	0	0	0.0214820008824897	0	0	0.000513818286235069	0.00147609316469999	0.0171521533297529	0	0.0018359435952368	0	0.276952707494342
TCGA-2Y-A9H7-01A	0.0359548900569743	0.0509130137307366	0	0.0325895412915727	0	0	0	0	0.00840370955743522	0	0	0	0	0	0.0218860159542713	0.0239913298772288	0.0148570071766341	0	0	0.0285197064151384	0	0	0.105576656234064	0.042404737875953	0.012722482405167	0.00254010869473616	0.0419704545622805	0.0405761720481904	0.0106253979835957	0	0	0.0030841139959337	0	0	0	0	0.0250085031920902	0	0	0.019410427430435	0	0	0.000763460154318165	0.000885057173773196	0.00455644576410587	0	0	0	0.319056677372029
TCGA-2Y-A9H8-01A	0.0459303728940446	0.0104214539986633	0	0.0253961445763428	0	0	0	0	0	0	0	0	0	0	0.01384673633348	0.0263409598300265	0.0421376824003322	0	0	0.0190712020757879	0.00824056050952985	0.000646728490371994	0.109973600448777	0.0434148914596356	0.0142588252138645	0.0111672740538363	0.0428158461124071	0.0417547795146237	0.00185054205110388	0	0	0	0	0	0	0	0.0186123299334021	0	0	0.018530412789347	0	0	0.00103016706823915	0	0.0141281460918056	0	0.000186850445364237	0.0110361531438133	0.194461002290184
TCGA-2Y-A9H9-01A	0.0583438846820958	0.0278035971773253	0	0.0563927917498425	0	0	0	0	0	0.00132529288569475	0	0	0.0014760017122553	0	0.0209738113395485	0.0284991013598069	0.0409381357164927	0	0	0.0275308182863909	0.0113440049753139	0	0.124554922848499	0.0679105918012296	0.0169611451757181	0	0.0294672161073062	0.041487769728628	0.00878610729321999	0	0	0	0	0	0	0	0.0398668346032094	0	0	0.00504813458040636	0	0	0	0.000729766054287023	0	0	0.00890154288291306	0	0.210762961628004
TCGA-2Y-A9HA-01A	0.0298420142220122	0.0246102280852655	0	0.0259326478651986	0	0	0	0.00516153270088786	0.00246408728622227	0.0012239380848416	0	0	0	0	0.0147480295165729	0.0320862314589059	0.0341592918074806	0	0	0.0165537970383536	0.00107827762190692	0	0.146949947742569	0.0475787016296387	0.0139334649895542	0.00996661196692272	0.0322898697565752	0.0253777802912536	0	0	0.000294048001472504	0.00202215689054891	0	0	0	0	0.0291224513090783	0	0	0.0354933186381338	0	0	0.00104583695862851	0.000997111241761065	0.00517699563186525	0	0.00203309616656018	0	0.280334750820925
TCGA-2Y-A9HB-01A	0.0426784230907545	0.0276879571034684	0	0.0129464089989343	0	0	0.00127906231400966	0	0	0	0	0	0.00156769259824257	0	0.0180482814298427	0.0197067184662382	0.0217631227334118	0	0	0.0239940450357709	0	0	0.112940121862592	0.0287611874297246	0.0104223786469243	0	0.0568757847269466	0.0548029744256077	0.00527372944720674	0	0.00691350595903678	0.00329823152845431	0	0	0	0	0.0186161106960533	0	0	0.0114042351040565	0	0	0.00122552774996481	0.00106656958144103	0.00430619977431677	0	0.00252858971336856	0	0.319877422679836
TCGA-3K-AAZ8-01A	0.0216611037940694	0.0384221288830856	0	0.0239036025738194	0	0	0	0	0.00530632601363427	0.00102218425224003	0	0	0	0	0.0150085952060257	0.0186977929457837	0.0215610187623698	0	0	0.0182844945896748	0	0	0.0928171207350428	0.050639326631964	0.00702463546925431	0.00172889751589784	0.0454566259626635	0.0448857306510358	0.0171068086403099	0	0	0.0032476454657287	0	0	0	0	0.0168601893248795	0	0	0.0129210496719358	0	0	9.85368310257965e-05	0.000614022249703796	0.00505077959260257	0.00887642860299647	0.00235543814653695	0	0.42333494188326
TCGA-4R-AA8I-01A	0.0514384516880875	0	0	0.0392050529912241	0	0	0	0	0	0	0	0	0	0	0.0248044261926253	0.025496244542137	0.0368805204771355	0	0	0.025855795161816	0	0	0.149011424883889	0.0317673813647003	0.0253141441206402	0.00570426001084601	0.0547598043813913	0.0454118132165075	0.0175653801778202	0	0	0.00208620250715506	0	0	0	0	0.0331677402567856	0	0	0.00270700539195828	0	0	0.00133161358491444	0.00143666513913022	0.0124847549443662	0	0.00586719482527587	0	0.21571807308233
TCGA-5C-A9VG-01A	0.0697813338428638	0.104519661644694	0.0218692590983041	0.0167592377371833	0	0	0	0	0.00812086831804376	0	0	0	0	0	0.0163728393492849	0.0298208734765055	0.00528142844649638	0	0	0.0124172425914101	0	0	0.153991144291419	0.0480634944521573	0.0220666527013448	0.00547312559435863	0.0451053452097604	0.0513177764945791	0.0406934877531784	0	0.00711818725846562	0.00264976280636722	0	0	0	0.000229531106959402	0.0439715139439038	0	0	0.0112666614998328	0.00784750650158851	0	0.000351934734564922	0.000771436188411532	0	0	0.00164317814680018	0	0.150709549401235
TCGA-5C-A9VH-01A	0.0384140048851764	0.0463319071793807	0	0.0293554493595379	0	0	0	0	0.0119031950691135	0	0	0	0	0	0.00599723118338002	0.0234703599405914	0.024224906099572	0	0	0.02778188546527	0	0	0.130899782119824	0.0457004141059847	0.00904527138298397	0.00148529412395797	0.0508260351975069	0.0399370300962109	0.0167890899141844	0	0.0183126946162673	0	0	0	0	0	0.0294878954246426	0	0	0.0110634439756815	0	0	0.000598328481435738	0.000701646465167264	0.022840859995869	0.0037369267560735	0.000941540277950939	0	0.283315368452482
TCGA-5C-AAPD-01A	0.0529452596797323	0.0230975872957096	0	0.0108715293463473	0	0	0	0	0	0	0	0	6.00051258981266e-05	0	0.0207520987734639	0.0211193217402123	0.0353362523496193	0	0	0.0336188467921744	0.0102500013899355	0.022789	0.154399190381302	0.0390342711413741	0.00557815574740217	0.00350101718161615	0.0465878087616083	0.0417763352323921	0	0	0.0066434179580868	0.00422889107333266	0	0	0	0	0.0198522692340557	0	0	0.0329012351580759	0	0	0.0071935262788251	0	0.00880209292135989	0	0.0136522579792746	0	0.228694955965871
TCGA-5R-AA1C-01A	0.0305195040146512	0.0448016724737682	0	0.00865688023226852	0	0	0.00599463502941922	0	0.00971984107191903	0	0	0	0	0	0.0188311203603199	0.0345210444774373	0.0369996518877108	0	0	0.0296906009801519	0	0	0.189010640797835	0.0272355409944941	0.01571025114686	0.014339104929933	0.0288997497169462	0.0572468579737059	0.023999123588331	0	0	0	0	0	0	0	0.0178371808410351	0	0	0.109544486841924	0	0	0.000826119210197488	0.00088016944230897	0	0	0	0	0.187598758326017
TCGA-5R-AA1D-01A	0.111775324455688	0.0602489599366449	0.0185595199363715	0.0431989231913396	0	0	0	0	0.0385465023319624	0	0	0	0	0	0.0265764700434778	0.0279780112924721	0.010273938116203	0	0	0.0358772357232277	0	0	0.163645852469219	0.0417056183469663	0.0250094415689376	0.00730080322815301	0.0224014400229935	0.0584736873849096	0.0108682526657129	0	0.0274894049483194	0.00407836626851523	0	0	0	0	0.0401213210204463	0	0	0.0433617514021528	0	0	0.000311978717952652	0.000843990247259782	0.00395418538794389	0	0.009659457504746	0	0.057930118709588
TCGA-5R-AAAM-01A	0.0318640466187595	0.0271334894598779	0	0	0	0	0.00796212919259293	0	0.0159067327404956	0	0	0	0	0	0.0206146322630104	0.028661489663395	0.0257593395545878	0	0	0.02737770810972	0	0	0.129101496541217	0.0427413233715465	0.00953286583623971	0.00596824996727809	0.048396396419523	0.04334944492621	0.0125090536632366	0	0.00880057974764997	0.00890463510935392	0	0	0	0	0.048262671866874	0	0	0.0114936678651299	0	0	0	0.000260971854688591	0.0209471671823339	0.00990091559361134	0.0024730174834626	0	0.288407549962645
TCGA-BC-A10Q-01A	0.189097533917235	0.0194662178953802	0.064473998376196	0.0046769213824618	0	0	0	0	0.0661485313307113	0	0	0	0	0	0.026899553648003	0.0202498579498974	0.00716940731072836	0	0.00580966990106985	0.0459687191641833	0.00193068099173344	0	0.0142053503358083	0.066975370198755	0.0241926356146915	0.00489244788030626	0.0268333846968681	0.00818681190897722	0.0297923153864481	0	0.00864010319866808	0	0	0	0	0	0.0644922754826015	0	0	0.0366573987367136	0.0031442093225014	0	0.000536359839803422	0.000735061576256175	0.131888384638155	0	0	0	0.0452997475812832
TCGA-BC-A10R-01A	0.0811868702169342	0.0340186176371567	0	0.0314214457512461	0	0	0.0023759815792149	0	0.00172618190219059	0	0	0	0	0	0.0142953901044923	0.0175335055182614	0.0198302371061399	0	0	0.0291396277716065	0	0	0.0929392801883278	0.0200199271135324	0.0138119991900987	0.000191482231883035	0.0253866710563623	0.0459844111400063	0.0161527232617776	0	0.017415222118313	0	0	0	0	0	0.0318733424518054	0	0	0.0528841697870559	0	0	0.000899659430572463	0.000759331101112902	0	0	0.00740313873105937	0	0.292205547378625
TCGA-BC-A10T-01A	0.0653700382683915	0.0657438719209424	0	0	0	0	0.00997357203523813	0	0.0127325891840664	0.0044858034662278	0	0	0	0	0.013470648547423	0.0202165956628114	0.0336442466913006	0	0	0.0508944632574952	0	0	0.0086410477634388	0.0310957432964546	0.00759333625269121	7.65625848467322e-06	0.056539593730126	0.0333843694268328	0.0392351632768769	0	0.00875706584343846	0	0	0	0	0	0.0367414696068293	0	0	0.00474889795960696	0	0	0.00166755378680603	0.00175368949012565	0.0106656208780374	0.0115974496569331	0	0	0.169269856874721
TCGA-BC-A10U-01A	0.0490432336099959	0.0286485809065466	0	0.0211467444460875	0	0	0	0	0.00177461955178704	0	0	0	0	0	0.00901294938523895	0.0243544664044937	0.0241749247376839	0	0	0.0121822877816181	0	0	0.142843481031965	0.0331849146143319	0.0131976908541477	0.00403137027726261	0.0449549172269327	0.036200612130683	0.00317565082773158	0	0.00182747249745041	0	0	0	0	0	0.025961357772193	0	0	0.0271200822344649	0	0	0.00102502784956565	0.00102181428944614	0.0192785588329883	0	0.00374585265963342	0	0.291947212383732
TCGA-BC-A10W-01A	0.0368436805638871	0.0217567234599435	0	0.0402928413626526	0	0	0	0	0.0078457485523625	0	0	0	0	0	0.0248669342750536	0.0431154578891358	0.0260495818517912	0	0	0.0153229400771289	0	0	0.151885532677662	0.0410376388909104	0.0142662459587503	0.019259457127939	0.0385878153192151	0.0441939953184813	0.0240445204982342	0	0	0.00113699771859856	0	0	0	0	0.0331250964528522	0	0	0.127669004592501	0	0	0.000160077612673802	0.000575726349773933	0.0148456690950962	0	0.00665983654022051	0	0.176819882693782
TCGA-BC-A10X-01A	0.107880540095459	0.005413745126681	0.0322864309053717	0.0135902904090434	0	0	0	0	0.00347816012283167	0	0	0	0	0	0.0201661501870241	0.0254570020311574	0.00950103304851848	0	0	0.0323918812564716	0	7.76469288538201e-05	0.101860512639886	0.0369119988730121	0.0278597112681589	0.00461649812806926	0.0404352591863794	0.0243612907665148	0	0	0	0.0149407946321186	0	0	0	0	0.0892201014579959	0	0	0	0	0	0	9.78744175702975e-05	0.0313892850970869	0.00018584675449355	0.0141127207189753	0	0.292186821632889
TCGA-BC-A10Y-01A	0.0631581831828847	0.0271198871588535	0	0.0492573898388784	0	0	0	0	0.0253819664904567	0	0	0	0	0	0.0210486970403281	0.0339786512031731	0.0213932674058328	0	0	0.0294193681203139	0.00448616594065814	0	0.116704718890576	0.0416701169116634	0.0190671209887401	0.0019319092027637	0.0295156051665093	0.0356008268404967	0.00440200836142518	0	0	0	0	0	0	0	0.0504597418802405	0	0	0	0	0	0.000409530676423943	0.000688608388525915	0	0	0.0142310726193926	0.0286408935767913	0.120409685565384
TCGA-BC-A10Z-01A	0.0411480436685457	0.0302394940294485	0	0.0383672377249826	0	0	0.000310782533440936	0	0.00269504728632802	0.00229356240604162	0	0	0	0	0.00725883983301381	0.0261624382592022	0.0486882630172823	0	0	0.0465091789007379	0.0045091316173377	0	0.0680859501236733	0.0536544801550024	0.0163533469853935	0.00348869843857398	0.0591017761978996	0.0375851349795317	0.00747686092957452	0	0	0.00518033025914457	0	0	0	0	0.0435055231907172	0	0	0.000890476917474355	0	0	0.00191574011149161	0.00148076250793237	0.0117821678538828	0	0.0032097992956766	0	0.162022027684308
TCGA-BC-A112-01A	0.0819576670961574	0.113854356136716	0.0193273084492751	0.0438050157989159	0	0	0	0.00307113005233732	0.013008443463816	0	0	0	0	0	0.0305170694294	0.039142202329489	0.0117774364206272	0	0	0.00556768866044736	0	0	0.159524254454053	0.0488114667144079	0.0114108894799855	0.00809393141044515	0.00341280996904783	0.062892230986186	0.0179416212023556	0	0.0191481881012627	0	0	0	0	0	0.0526643290802253	0	0	0.0742455653861143	0	0	0	0.000377929192665588	0.00980522463876895	0	0.0124767591181249	0	0.0736520295398519
TCGA-BC-A216-01A	0.0655771016042112	0.0483506992834606	0	0.00535072245423979	0	0	0.00523800707946228	0	0.000465178772926096	0	0	0	0	0	0.0251668744428819	0.0152391526472473	0.0357868180016256	0	0	0.0542334833559524	0.00585930940351999	0	0.051520959131323	0.0547466766844653	0.0155610793427517	0.00179711677090894	0.0689977375059044	0.0398069930867224	0.025300542299496	0	0.00359064547094151	0	0	0	0	0	0.0349996132545475	0	0	0.00654301119041973	0	0	0.00040959073740353	0.00109639628363085	0.0271726646661777	0.0061360535841405	0.00713013171010764	0	0.170921292919366
TCGA-BC-A217-01A	0.0507315796618673	0.0352043857309474	0	0.0261338093001899	0	0	0	0	0.0112998783583896	0	0	0	0	0	0.0229173560510691	0.0138380784832701	0.0123702572561512	0	0	0.0195310586501648	0.00251673004012391	0.00077132376319196	0.0748691832429057	0.0458243718587112	0.0147039045807184	0.000822000730253542	0.0683658597436676	0.0222760233590639	0.0173408029899539	0	0.00422268170890523	0.00481438154106116	0	0	0	0	0.0137142749500357	0	0	0.0116600994654445	0	0	0.000305309223111928	0	0.00459715628599175	0.0121661485024007	0.0114441549997214	0	0.244808028596136
TCGA-BC-A3KF-01A	0.0478611158706779	0	0	0.0237466772283315	0	0	0.000115791643034822	0	0.0106619790431809	0	0	0	0	0	0.0133154119632636	0.0209293097738824	0.039895088261485	0	0	0.0217132883258041	0	0	0.158711429126542	0.0542180447517557	0.0181788798911822	0.00287753288331626	0.030288352592475	0.0460432719831657	0.00219305130251514	0	0.00136123921658625	0.000423657688380484	0	0	0	0	0.0195391382653403	0.00029551811403989	0	0.0226283561522711	0	0	0.00151624697606106	0.00142276820127308	0	0	0.000501994380152951	0	0.208606298140039
TCGA-BC-A3KG-01A	0.0890686461787615	0.0137847073932593	0	0.0259943740893452	0	0	0	0	0.00120977054944044	0	0	0	0	0	0.0245031687902095	0.020256685875061	0.0319619799426931	0	0	0.050846031077071	0	0	0.089563626300922	0.069288076045513	0.0267768443169667	0.00870909144760398	0.0650757569023913	0.0491248697850547	0.0221976349383108	0	0	0	0	0	0	0	0.0336108000237127	0	0	0.0181692673464311	0	0	0.000988159915526719	0.00116584901228588	0	0	0	0	0.192379951867615
TCGA-BC-A5W4-01A	0.0555685811972557	0.0316026874037498	0	0.0208509975875991	0	0	0	0	0	0	0	0	0	0	0.00987641494350429	0.0226823877075239	0.0283508658323445	0	0	0.0171294242495929	0	0	0.137961618983896	0.0294354337203485	0.0169538712927611	0	0.039051255352818	0.0545136949645805	0.0168679114729694	0	0	0.00265602394035779	0	0	0	0	0.0148331322917353	0	0	0.00867408285673636	0	0	0.00185483185983132	0.00170234898220009	0.0109880461442623	0	0	0	0.249395792293176
TCGA-BC-A69H-01A	0.0514434286898925	0.149966607117133	0	0.0174264961198753	0	0	0	0.00299313470950383	0.00809230787693366	0	0	0	0	0	0.0296331683727012	0.0211266827111136	0.00998151150824372	0	0	0.0137727671089127	0	0	0.135708826245074	0.0464892321232486	0.00797131843060309	0.00378982572151902	0.0307163768112911	0.0387450950829393	0.0451998700861606	0	0.00619301298661756	0.00237340566958611	0	0	0	0	0.0151196831223375	0	0	0.0223016909165448	0	0	0.000659485905623646	0.00112608026590306	0.0114693754471064	0.00861134225029937	9.88722313224116e-05	0	0.152635169227262
TCGA-BC-A8YO-01A	0.0680440354141393	0.0445991068266015	0	0.0535067083699532	0	0	0	0	0.00106517210888275	0	0	0	0	0	0.0353061280891199	0.0356962048370647	0.0500771585594789	0	0	0.0622071938722627	0	0	0.184163691601786	0.0386788650441959	0.0279196805292791	0.00905675789352366	0.0272026422297663	0.040785108562498	0.013948869061937	0	0	0.00617549215676924	0	0	0	0	0.0488912049356891	0	0	0.0137988386495281	0	0	9.61473450412673e-05	0.000333865005397883	0.00964289551486615	0	0.0137254267320907	0	0.08405599938185
TCGA-BD-A2L6-01A	0.0836766516955512	0.0242268305921886	0	0.0218820991103035	0	0	0	0	0	0	0	0	0	0	0.0166717418189007	0.0118159289380469	0.0340241453246464	0	0	0.046860066300678	0	0	0.0733492405875312	0.0539686594285268	0.016163143225736	0.000997798190080984	0.0566549501325912	0.0417358620031528	0.0028694149481661	0	0	0.000919483096724044	0	0	0	0	0.0411333463510964	0	0	0.00101465281833164	0	0	0	0.00263508186819777	0.0151317150629091	0	0.0030598763453365	0	0.202484095133571
TCGA-BD-A3EP-01A	0.0536473376680469	0.0386550777893298	0	0.0382885405139083	0	0	0	0	0.00376608017424102	0	0	0	0	0	0.02145197303398	0.0324031549962178	0.0216535461332567	0	0	0.0106835960409478	0.00679679133369382	0.00747350965596174	0.133428161721229	0.0445668296536441	0.0140934189417956	0.00267558781195461	0.0451985089050174	0.0254661018954369	0	0	0.0208834026635196	0.00711643269016061	0	0	0	0	0.0222511015051821	0	0.000280277100831804	0.0255754226086695	0	0	0	0	0.0128490731930256	0	0.0109715225639806	0	0.200965566825047
TCGA-BD-A3ER-01A	0.0420011601120465	0	0	0.0484592956286682	0	0	0	0	0.00277385746046084	0	0	0	0	0	0.0306312136081359	0.0249523553024836	0.0249416240315542	0	0	0.00755411386590595	0	0	0.160045016262794	0.0323700959397141	0.0171589298813728	0.00681938186390646	0.0381182374313781	0.0731494126487002	0.0137583537296473	0	0.0111010275698117	0.0100076259454871	0	0	0	0	0.0522059855714039	0	0	0.0655166483129854	0	0	0.000231772461801451	0.000751471055094585	0.00874854877486678	0	0.00540633414546712	0	0.259213459307466
TCGA-BW-A5NO-01A	0.0460111005053801	0.0646374719375026	0	0.0243377167544584	0	0	0	0.0154131659480648	0.000224885569897087	0	0	0	0	0	0.00988612480999775	0.0287599927077903	0.0135826163646904	0	0	0.000267581320039344	0	0	0.147219826108815	0.0418061869364075	0.0140143304115571	0.00497298612740192	0.029413350044126	0.0404557427173024	0.016135979543927	0	0	0.00663488720565593	0	0	0	0	0.0249472281732211	0	0	0.0182145880883134	0	0	0	0.000818954316183616	0.00900211410298554	0	0	0	0.240537244691713
TCGA-BW-A5NP-01A	0.0712291438263963	0.126582095838011	0.0102604524020809	0.0271452609067014	0	0	0	0	0.00425695133917063	0	0	0	0	0	0.0282976377275802	0.0386665968992146	0.0182838996893648	0	0	0.0329716560040538	0	0	0.127928090450137	0.0822217504674673	0.0194819181797143	0.00440643241192956	0.0310824692257546	0.0484821707124705	0.0419011556195375	0	0	0.00572948044146341	0	0	0	0	0.0274245079781459	0	0	0.0114872324353764	0	0	0.000335670925424619	0.00101551006318884	0.0132956893499424	0	0	0	0.114039930232536
TCGA-BW-A5NQ-01A	0.0916475173470744	0.0719684051427242	0	0.0417179897161146	0	0	0	0	0.00471601223571446	0	0	0	0	0	0.028163876345583	0.0462942066405788	0.01544569847698	0	0	0.0425764631677426	0	0	0.181557776063366	0.0625155361639485	0.0192534997136551	0.00691931941348568	0.0546180816972866	0.00279363575730003	0.0196247026839068	0	0.00154773876563425	0.00250327796599408	0	0	0	0	0.0158469314729837	0	0	0.00386168751299641	0	0	0	0.000343339657924906	0	0	0.003159711848921	0	0.162487102984298
TCGA-CC-5258-01A	0.0590021339446839	0.0755416393637187	0.00426897306220463	0.0356805214263144	0	0	0	0	0	0	0	0	0	0	0.0200216179877168	0.0276029368340606	0.00907935360727066	0	0	0.01609526336926	0	0	0.0802285478718649	0.0584233628130384	0.017636253844924	0.00457666129191879	0.0537333354696659	0.0175295702979921	0.0103837875010854	0.000614196610891813	0.00332124499221269	0.00310754110320887	0	0	0	0	0.0408221092902443	0	0	0.0284986874106294	0	0	0.000161238979564982	0.000500478975162393	0.00557642727755691	0	0	0	0.380699691585716
TCGA-CC-5260-01A	0.106181788520909	0.0247240965086065	0.00533919803611573	0.00668842030165202	0	0	0.00759131658199073	0	0.0685193627618976	0	0	0	0	0	0.0366607982011195	0.0467192910429226	0.00261140531853838	0	0	0.047851565819128	0.0109868699867206	0.0002454423114158	0.0454028496810233	0.0396045291143413	0.0218453113261736	0.010707682065111	0.0592429921472865	0.00234546177278601	0	0	0.060012897858359	0	0	0	0	0	0.0568819637350408	0	0	0.0715758954924697	0	0	0.00037268904791913	0	0.158886073108602	0.00540122429219187	0	0	0.0288852783090615
TCGA-CC-5262-01A	0.0380665365950334	0.0503859326777974	0	0.0297053017147347	0	0	0	0.0106424985102397	0.0106523380137193	0	0	0	0	0	0.0167728513662676	0.0277254153198714	0.0167032595375853	0	0	0.00993970746487248	0	0.000378979300682853	0.14894026305333	0.0385181318739033	0.008043995561357	0.00960854341272294	0.0455955854866372	0.0506652201054833	0.00453970775977982	0	0.0280123937014043	0.00178156766825255	0	0	0	0	0.0249720584953219	0	0	0.0685229973781169	0	0	0	0	0.0108169410036474	0	0.00886558196898977	0	0.219399901189087
TCGA-CC-5263-01A	0.065517493070542	0.0282921984368228	0.000969824125602913	0.0390480671784932	0	0	0	0	0.0184448291476797	0.00167168684416887	0	0	0	0	0.0180752113043853	0.0436136007010453	0.0347569177201107	0	0	0.0225268600865026	0	0	0.128680163576408	0.0536813182736542	0.0164800928885314	0.00636300401581417	0.0385565111454147	0.0435897372091516	0.00519495780356567	0	0.00930542707711737	0	0	0	0	0	0.0510966479954204	0	0	0.030407593104722	0	0	0	0.00015004856285216	0.00381686904969705	0.000386492676811449	0.00716885936122773	0	0.161066419259163
TCGA-CC-5264-01A	0.0989940958520089	0.0510889199162755	0	0.0215806693149356	0	0	0	0	0.0119086905796354	0	0	0	0	0	0.00861971152996578	0.0377898259246473	0.00589069870790548	0	0	0.0271771978250278	0.00374414808764924	0.000423709625792926	0.133543339653835	0.0378910605425401	0.0164503318442262	0.00434338395885236	0.0350350970191464	0.0258198593747391	0	0	0.000487693298436604	0.00251516603092871	0	0	0	0	0.0429501272485378	0	2.1178649985274e-05	0.00609848972173789	0	0	0	0	0	0	0.00820972608185857	0	0.2849741605841
TCGA-CC-A1HT-01A	0.0696728789168407	0.0808144645919376	0.0265920627182062	0.0290891568247578	0	0	0	0	0.0202916927961696	0	0	0	0.000441194519864876	0	0.0347631387585424	0.0500812958050413	0.00762218238931186	0	0	0.042825851539164	0.0236964546472576	0.00171816312483646	0.190019480213249	0.0494556592284788	0.0100366561944223	0.0129275656498476	0.0560732571310554	0.0135575981250606	0.000626091844321321	0	0.0185381094106932	0.00454379041899145	0	0	0	0	0.0335363898117988	0	0	0.0198965964830184	0	0	0.000171857069887588	0	0.0590192883295761	0	0.0209455892690997	0	0.0298303716145216
TCGA-CC-A3M9-01A	0.116186961621006	0.0805128085625013	0	0.00872727164153997	0	0	0	0	0.031792900222098	0	0	0	0	0	0.0307817803301581	0.0402792196768976	0.0264839352733709	0	0	0.0467865782440535	0.039850153863644	0.000459124732894066	0.171389275948839	0.0478211026530937	0.00783408636428508	0.0213090863949093	0.081077859294779	0	0	0	0.0308317404006347	0.00238259858162576	0.105917348679971	0	0	0	0.0345882000053041	0	0	0	0.000402706597710849	0	0	0	0.00284706096276407	0.0322703967953738	0.0163342525675551	0	0.0106612638998076
TCGA-CC-A3MA-01A	0.0927279059169104	0.0225142427198348	0.0205507431217402	0.042165670130229	0	0	0	0	0.0741173015922967	0	0	0.014007602303366	0	0	0.0389727399284895	0.0346437008115375	0	0	0.0366691159612146	0.0401490312368254	0	0	0.00507826074262042	0.0603058391723073	0.0307916098003896	0.00955626664279893	0.0438245913716955	0	0.0201155622051437	0	0.0186183107675548	0	0.0322287503966837	0	0	0	0.109058912645332	0	0	0.0440843328584094	0	0	9.17837453298146e-05	0.000337886078044871	0.102155708217372	0	0.00442083466530377	0	0.0351278186873162
TCGA-CC-A3MB-01A	0.0512151504195239	0.0188584175336802	0	0.0362016078994605	0	0	0	0	0.0141020375282886	0	0	0	0	0	0.00962744121473914	0.0316811894032949	0.0290893944836305	0	0	0.00933631782628028	0	0	0.142804400542852	0.0592602948911991	0.0119403672651733	0.00292368645602637	0.0429959922976328	0.0526209758082493	0.0161426393178413	0	0.00586599464984561	0	0	0	0	0	0.0260670424847366	0	0	0.0183463583495777	0	0	0.000974840823205148	0.00105000059511185	0.0110089400525615	0.000280749352964165	0	0	0.206287706181462
TCGA-CC-A3MC-01A	0.0633161545488599	0.0288014412099265	0	0.0250237260540503	0	0	0	0	0.00251403184860322	0	0	0	0	0	0.0218071611619991	0.0406903174056425	0.0184897912175604	0	0	0.035660337897685	0.00955655288822316	0	0.174050376179179	0.0409931997725547	0.0105560390012322	0.000563005822283132	0.0221085030553303	0.0580029633097692	0	0	0.013130366540513	0.00446476567271502	0	0	0	0	0.0499892830376683	0	0	0.0539837595673405	0	0	0	0.000468293888872612	0.0132797071760193	0	0.0076470641940703	0	0.216423085770415
TCGA-CC-A5UC-01A	0.0550627948156389	0.115315765892314	0.00933753680142668	0.0348492660010092	0	0	0	0.000495658589677025	0.0054839929078965	0	0	0	0	0	0.0149093703850136	0.0364936141216097	0.00599801079401329	0	0	0.0132426498754891	0	0	0.127058661714971	0.0743705575396892	0.0136947209598976	0.00358152558835812	0.0536913021116682	0.0322696433720266	0.0366621285678637	0	0.00614123187863086	0.00301580114570206	0	0	0	0	0.0276065673983513	0	0	0.0270352332935374	0	0	0	0.000271859039941492	0.0231386768412604	0	0.00381197268014211	0	0.173039804362378
TCGA-CC-A5UD-01A	0.0530633716987873	0.0182037660447139	0	0.0559441015201592	0	0	0	0	0.0341691359118811	0	0	0	0	0	0.0345133451705697	0.0350655877236922	0.0588912445251943	0	0	0.0629993837164432	0	0	0.1723209591261	0.0542026896425726	0.0276722884406648	0.00397574941788862	0.0548458976884606	0.0240180208124552	0.0355366521821216	0	0.000827864603254418	0	0	0	0	0	0.0305286133812275	0	0	0.00287783596035981	0.0194027647151905	0	0.000312081650677353	0.000870653320764191	0.0253779957880001	0.000697758897881759	0.0127902946037004	0	0.0591860786663249
TCGA-CC-A5UE-01A	0.0737203573816658	0.0808321052521353	0.00320853235998396	0.0287396508287884	0	0	0	0	0.0031405979199171	0	0	0	0	0	0.0223409682042654	0.0336667268763008	0.020036450625811	0	0	0.0180481421651434	0.000743656539186737	0	0.178170124521755	0.0577774952699943	0.0175618892152194	0.00564843300431196	0.043178993984602	0.0554932072286247	0.0205743015729452	0	0	0.00757089868041539	0	0	0	0	0.0323978599426153	0	0	0.00865097528441481	0	0	0.00051083427866723	0.00107328143405388	0.0224000976469903	0	0.00746586821230245	0	0.13163245477414
TCGA-CC-A7IE-01A	0.084376078676765	0.131675443623208	0.0215343884176265	0.0132494240050428	0	0	0	0	0.0116604686581801	0	0	0	0	0	0.0197028893135239	0.0280277320343633	0.00710175125801959	0	0	0.0303458083910453	0	0	0.102899189508715	0.0535154856253888	0.0213369280038298	0.00300875756393044	0.0425379994719893	0.0368409600630329	0.0524808577727055	0	0.00434363150601597	0.00127309160590057	0	0	0	0	0.019595804893558	0	0	0.0180063171222394	0	0	0.000779791500814721	0.000781396006363546	0.0134580450842436	0.011451115284843	0.00244392562997268	0	0.100167430887065
TCGA-CC-A7IF-01A	0.0688516109221505	0.0211219440202005	0	0.000809581779081429	0	0	0.0116623333788426	0	0	0	0	0	0	0	0.0187188279216167	0.0147884455938444	0.0275909247058387	0	0	0.028327632461186	0	0	0.0930253754535229	0.0564787089480903	0.0183901394914905	0.0017669983369514	0.0529659633976569	0.0515408494144184	0.0293710126106402	0	0	0.00116362453544408	0	0	0	0	0.0338427925739102	0	0	0.00837777424666539	0	0	0.00198760330107784	0.00201456762117157	0.0137928056922647	0	0.00813060991890514	0	0.14669510787185
TCGA-CC-A7IG-01A	0.0553490666900021	0.129269675990473	0.0125992569227603	0.00984683187889699	0	0	0	0.000505362360926545	0.00816549616574971	0	0	0	0	0	0.0180104091480849	0.0177305133116783	0.00204536264875672	0	0	0.00183665526059845	0.00110501875832629	0	0.183042780639409	0.0675566566353579	0.0109746861517791	0.018019991582425	0.0370184030811193	0.0308778826100027	0.012365228922825	0	0.00821353812644576	0.00483785793819439	0	0	0	0	0.0263691670982303	0	0	0.0307981723256536	0	0	0.00069957485852142	0.00125082688888138	0.0124749721586893	0	0.00210185053932636	0	0.113535436791157
TCGA-CC-A7IH-01A	0.0456263115091111	0.047291658252541	0	0.0337702711538253	0	0	0	0	0.00983663481342912	0	0	0	0	0	0.0169057816208075	0.0205607754409777	0.053223518563806	0	0	0.0440609763284794	0.0023777299696351	0	0.110237939608092	0.0676858085772193	0.0186949439033157	0.00434762535285436	0.0430159841931219	0.0446015345736439	0.019186103979528	0	0	0	0	0	0	0	0.0315094686587773	0	0	0.0104937952595237	0	0	0.000618214625613118	0.000828937028274818	0	0	0.00211482480690547	0	0.234353048103764
TCGA-CC-A7II-01A	0.0487194766438411	0.310973865040333	0.0150119112528619	0.0142215021337299	0	0	0	0.0384880425995016	0.0228653068915404	0	0	0	0	0	0.0271294384376148	0.0414281298808829	0	0	0	0.015722207655209	0	0	0.0865988564462195	0.085620276056063	0.0164985149753883	0.00632491021608488	0.0286182904188521	0.00386031954931536	0.0343800948909944	0	0.014391668030846	0.00106772497016742	0	0	0	0	0.0280124673138839	0	0	0.0110235991699646	0.0282416644787361	0	0	0.000492383483003308	0.00253030266804897	0.00321758773434569	0	0	0.0380024750574359
TCGA-CC-A7IJ-01A	0.130362442730335	0.0270257348430032	0	0.032040350041947	0	0	0	0	0.0239724471586308	0	0	0	0.00118562595312989	0	0.0439240065251068	0.0524074015759858	0.0321589140964524	0	0	0.0466925059411817	0.033398050042059	0.00111190530369143	0.204663714518268	0.0383413502497688	0.0114430193005366	0.0155355184705359	0.080969082417921	0	0	0	0.04390706635719	0	0.0661013116889296	0	0	0	0.0365696289083495	0	0	0.00339184249126831	0.00021855787180652	0	0	0	0.00193063895765352	0	0.0252338726772226	0	0.0166983691857377
TCGA-CC-A7IK-01A	0.0706911215567717	0.0583781985657502	0	0.0344483001135213	0	0	0	0	0.00345157442098476	0	0	0	0	0	0.0233023005082211	0.0384204516220667	0.044715189437266	0	0	0.0329546370932053	0	0	0.159978823372561	0.0518818850802227	0.0223527864700555	0.00730226580237841	0.0371734852704484	0.0487255604611126	0.0211089857575769	0	0	0.00633711366096662	0	0	0	0	0.0322846878745034	0	0	0.0115154108253609	0.0252907497510666	0	0.000713353137369411	0.000952137723314931	0	0	0.000574261628455076	0	0.152560006190311
TCGA-CC-A7IL-01A	0.0458659846269311	0.0470621812253689	0	0.0233556264067601	0	0	0	0	0.00107182519293583	0.00414950179457098	0	0	0	0	0.00698689635917484	0.0185621695363858	0.0338031606413117	0	0	0.0234308316233362	0	0	0.117840697550042	0.0444771376285289	0.00724136812778824	0.00290121516392974	0.0362864257483432	0.0484065402527821	0.0146338167566851	0	0	0	0	0	0	0	0.0137936017905903	0.000190134988389202	0	0.0191961598433609	0	0	0.00111091621718633	0.000995650406768086	0	0	0.00143668432402409	0	0.295541562083451
TCGA-CC-A8HT-01A	0.0645893568636845	0.0222842958761353	0	0.0452558298632912	0	0	0	0	0.00240047749857526	0	0	0	0	0	0.0237029116566986	0.0328661707520113	0.0274642506432025	0	0	0.0445403827394064	0.00320210513082835	0	0.183873325720498	0.0501028295176966	0.0191852966703373	0.00879015430998916	0.0363017250971403	0.0467093157580989	0.00512479100924577	0	0.00213371393740458	0.000465596832773524	0	0	0	0	0.0320325223854798	0	0	0.0384239434817794	0	0	0.000971686503636277	0.00117255394727476	0.0144752975307514	0	0.0125339979291973	0	0.125835993258229
TCGA-CC-A8HU-01A	0.0569979477717974	0.0581628960999605	0	0.0375360908550482	0	0	0	0	0	0.00161674313770576	0	0	0	0	0.0118688435253449	0.0257183521409609	0.0244296779022446	0	0	0.000277220949266759	0	0	0.172798342680511	0.0637304693353369	0.0119512040377536	0.00504481772351791	0.0485551212372287	0.0505323874337078	0.0228962944981408	0	0.00199950537605233	0.00245721444977206	0	0	0	0	0.0196846673926375	0.000156696462625306	0	0.0269075444049561	0	0	0.000825573071045396	0.00117775768722752	0.000675330982821834	0	0	0	0.189267519318223
TCGA-CC-A8HV-01A	0.058432029215308	0.0836185292624289	0.00523257445050486	0.0303052121119418	0	0	0	0	0.00683454463334974	0	0	0	0	0	0.0159030056822519	0.0386632444063822	0.0239840457403881	0	0	0.0252977371093786	0	0	0.152840876828083	0.084330567285926	0.0158213877972951	0.0103559252649532	0.0303285023518886	0.0532744489478826	0.0252706254167075	0	0.00708841954517978	0.00610903898541841	0	0	0	0	0.0317166284708885	0	0	0.0201189209633484	0	0	0.000255736351350069	0.000849650321013947	0.0239622090131162	0	0.00227454639395442	0	0.127994624126218
TCGA-CC-A9FS-01A	0.0327149132597946	0.021445085542478	0	0.0205444989414203	0	0	0	0	0.00328067034731711	0	0	0	0	0	0.0125998717244741	0.0208625366268684	0.0450956949541122	0	0	0.0341786598158137	0	0	0.108907406142529	0.0540483836144184	0.0106708669540325	0.000575019320475593	0.0422630840202364	0.0440426251839898	0.00334409655659586	0	0	0.00610595862502425	0	0	0	0	0.0191185782195045	0	0	0.0183727958836332	0	0	0.0014473097789842	0.00135731804213053	0.0116796024449149	0.00932311829551558	0.00459582007073216	0	0.27120545589185
TCGA-CC-A9FU-01A	0.0742530893873031	0.130661439694336	0.0125043139558297	0.029242848258888	0	0	0	0	0.0119855004401347	0	0	0	0	0	0.029525681338877	0.0362894660379074	0.0229180095462667	0	0	0.0149787004991298	0	0	0.142563921636401	0.0573283833779478	0.0240038835298272	0.00608481621658387	0.0340015598471414	0.0296638063598232	0.0318932168233394	0	0.000161263836682541	0.00220574606948954	0	0	0	0	0.0276782421870691	0	0	0.0187433625865069	0	0	3.62254624969785e-05	0.000304084052572992	0	0	0	0	0.13786255050606
TCGA-CC-A9FV-01A	0.169688181194998	0.0401579667715524	0.00980866050088278	0	0	0	0.0110164011448194	0	0.0330088719841985	0	0	0	0	0	0.0121314004732691	0.00207633048573588	0.00397060560006309	0	0	0.0573213154622007	0.0680288262829191	0.000550365936006889	0.167930753087946	0.0288847433589546	0.0409000528037587	0.00921808865675364	0.0193510682562753	0	0	0	0.0091699953608618	0.0035460272043726	0	0	0	0.00239133540669478	0.105996601524417	0	0	0.00811583524786575	0	0	0	0	0.00634180918216291	0.118592015614276	0.0133841994329641	0	0.0220740379703708
TCGA-2V-A95S-01A	0.0756104895502336	0.0744625529305656	0	0.0366674156668197	0	0	0	0	0.0044792894874935	0	0	0	0	0	0.0203130918336017	0.0366993947765309	0.00891955951955132	0	0	0.0618740896834577	0.00679157765393459	0.0102650639789983	0.129788640071727	0.0250914807288984	0.00919668380991025	0.00535100267292339	0.053835976708137	0.0309848531903661	0.00456142129371666	0	0.00598586214476999	0.00566960134063239	0	0	0.000416829867489385	0	0.0143108639265528	0	0.00507725861626787	0.0101051273279379	0	0	0	0	0.0162689046570914	0	0.0193725162137403	0	0.258531779814728
TCGA-CC-A9FW-01A	0.0629819759292902	0.0631051661332468	0.0191536341323073	0.0245611710004861	0	0	0	0	0	0	0	0	0	0	0.019415088247029	0.0318487356872405	0	0	0	0.00691864951656391	0	0.000638052762818802	0.125061690272608	0.0480338551955026	0.0153673265671776	0.00534565159027975	0.0337299552899039	0.0392540184575431	0.0203067514564696	0	0.00228103890266182	0.00469160643523107	0	0	0	0.000133711807913648	0.0207687401034267	0	0	0.0259737164275226	0	0	0	0	0.00396458649498155	0	0.000318454438669559	0	0.232179061584377
TCGA-DD-A113-01A	0.061045063937478	0.0137293192076515	0	0.015180377197743	0	0	0	0	0.00466090326206202	0	0	0	0	0	0.0130922782430071	0.0243894668948082	0.0129121432543329	0	0	0.0322025632185522	0	0.00248795581496512	0.123258754568742	0.0442264683670074	0.0128819133344232	0.0040386241968749	0.0457247973118768	0.0474644887504599	0.00487196385836708	0	0	0.0011454791414011	0	0	0	0	0.0352129144485665	0	0.000940765614979609	0.0211992613196068	0	0	0	0	0.00543281035878585	0	0.00149131695778117	0	0.373568005198164
TCGA-DD-A114-01A	0.0966499310937622	0.00142484502779291	0	0.0306318500035718	0	0	0	0	0.00506269485328877	0	0	0	0	0	0.032833289348925	0.0284969953020548	0.0328992485438431	0	0	0.0462264012862937	0.0248502694348525	0.00615070162361717	0.171393847083032	0.0465189151338164	0.0251930871763146	0.00587458237911622	0.0484338779310974	0.0444776466456038	0	0	0.00903891976210568	0.00303420967031863	0	0	0	0	0.0469960178286252	0	0.00197729185557934	0.0185603561380052	0	0	0	0	0.0249905070964546	0	0.0118986653804997	0	0.146025176842106
TCGA-DD-A115-01A	0.123118790585309	0.0498384672029221	0	0.0324310874692842	0	0	0	0	0	0	0	0	0	0	0.0177571499083898	0.0231458627136579	0.0364608946717098	0	0	0.0346494445167421	0.00984752653210694	0	0.117261757532722	0.0311235900070175	0.0272803791594637	0.00290753476218408	0.0332359150335845	0.028889730989672	0.0137637860000485	0	0	0.00636091129248398	0	0	0	0	0.0413190741969858	0	0	0	0	0	0.00086647575245046	0.00094036163705	0.00643336400754579	0	0.0137323944157003	0	0.174648939371918
TCGA-DD-A116-01A	0.0840430765888494	0.0396349737636758	0	0.011697412218714	0	0	0.00724847919395041	0	0.00142975356359824	0	0	0	0.000896509186890083	0	0.0261787440644112	0.0262230980072498	0.0316857244737619	0	0	0.0630340076263575	0.00387353762251209	0	0.0986221850644027	0.0497855615799571	0.017930495441265	0.00110734557324609	0.0521085121650176	0.0207052967247387	0.00393440235082749	0	0.00220705715062295	0.00261700815816753	0	0	0	0	0.0236896876782272	0	0	0.00632500208511234	0.0110050018040162	0	0.00126439246520406	0.00133358089909892	0.0027576775400553	0	0.0151174681133007	0	0.226572499957343
TCGA-DD-A118-01A	0.0642918900436762	0.0246607907969556	0	0.0278598368878237	0	0	0.012149290532548	0	0.00124352806546399	0.00470184752987558	0	0	0	0	0.0165429659478198	0.0154636320872756	0.0194241061131848	0	0	0.0682805791902545	0	0	0.0707583751816147	0.0477476692483197	0.014562495714053	0.0017225068965923	0.0408546502957841	0.0393211803449125	0.0244005344176455	0	0.00270311741879635	0	0	0	0	0	0.0406660079142268	0	0	0.000213222438703603	0	0	0.00145656184839578	0.00128182520379728	0	0	0.0030071041799121	0	0.232091991524195
TCGA-DD-A119-01A	0.0266099457635425	0.0661164200875108	0	0.0091425168883367	0	0	0	0	0	0	0	0	0.00272767579683371	0	0.0135685256493406	0.0143206845886273	0.0141095785179276	0	0	0.00719018128113973	0	0	0.129606628128525	0.0387210733148353	0.00831632179344876	0.00153614937525817	0.0432859846137184	0.0476816771291028	0.0149146833827584	0	0.0139598528981309	0.00416113074480087	0	0	0	0	0.0113207062268165	0	0	0.0259597761344464	0	0	0.00127161324974771	0.00147901145138005	0.0144604611376124	0.00159760446658361	0.00853520838835737	0.0351134503569705	0.23458339164016
TCGA-DD-A11A-01A	0.0287911267671927	0	0	0.032049162709272	0	0	0	0	0.017730914983342	0.00315079748671403	0	0	0	0	0.00503595627174321	0.0240697090880706	0.0393802029197275	0	0	0.0170655814232266	0.00378705219687292	0	0.132494508491444	0.0468436218471349	0.0132468021027289	0.00572289791652614	0.0437939035257037	0.0406197249679096	0.00177422272683781	0	0	0.00325292674729908	0	0	0	0	0.0283897300518642	0	0	0.0161174819171067	0	0	0.000924356818099945	0.000861570265760806	0.00962867917183111	0	0	0	0.332790093043276
TCGA-DD-A11B-01A	0.0679876956288737	0.0171363165471392	0	0.00736523171125026	0	0	0.00794928591166586	0	0	0	0	0	0	0	0.0100840957599615	0.0181869649649229	0.0152422878500975	0	0	0.0340557810283366	0	0	0.0420289982359992	0.0296089174704366	0.0137605198173889	0	0.0712966255175774	0.035953489446968	0.0368773306019523	0	0	0	0	0	0	0	0.0379321315318352	0	0	0.00490954176773236	0	0	0.00200005933611454	0.00165450639898106	0.018208796461344	0	0	0	0.265202882205068
TCGA-DD-A11C-01A	0.0662089150346988	0.0102631520514611	0	0.0157119880887333	0	0	0.0112832536289826	0	0.028629113723809	0	0	0	0	0	0.0164785390140592	0.0198164769639366	0.0109586679824902	0	0	0.0152571007432518	0.017430708124227	0	0.0460217311994795	0.0488895976748261	0.0180916079141113	0	0.0625218904803729	0.0432945461949543	0.0164415711950646	0	0	0	0	0	0	0	0.0471332888870667	0	0	0.00600940199854893	0	0	0.00137216799884851	0.00142702305859059	0.00230638938693176	0.0103101546853107	0.00351081802335729	0	0.232778285703884
TCGA-DD-A11D-01A	0.0267485961740424	0	0	0.018928370020863	0	0	0.00807373689282623	0	0	0	0	0	0	0	0.0101972757026711	0.0177471306682053	0.0245812349700028	0	0	0.0145597110972917	0	0	0.103044295944224	0.0299238382048989	0.0106670331336158	0.0020828123441477	0.0469916200721206	0.0394218485055696	0.00411224653263981	0	0	0.00421841737816354	0	0	0	0	0.0316641804515695	0	0	0.0192880760330241	0	0	0.00143300495279297	0.00129981711418261	0.0193383767638087	0	0.00302226994913079	0	0.355921485306064
TCGA-DD-A1EA-01A	0.0748570103833977	0.0377493337036106	0	0.0362302093552423	0	0	0	0	0	0	0	0	0	0	0.0236592153553904	0.0245753719400863	0.0227240711001906	0	0	0.0255453614238895	0	0.00440519687684379	0.137552554790468	0.0351095574092269	0.0166968331246797	0.00437219490314166	0.0501884600093849	0.0495972667364846	0.0243998119167917	0	0	0	0	0	0	0	0.0318067165142825	0	0	0.0147330111818754	0	0	0.00347128443681333	0	0.00158755071336827	0.00450607247311913	0.010543189612372	0	0.24662958942201
TCGA-DD-A1EB-01A	0.0689520440709285	0	0	0.0315969691855527	0	0	0.00276190564263002	0	0	0	0	0	0	0	0.00836812273193965	0.02624651162372	0.0218417586126627	0	0.00876936038904922	0.0528118162770121	0.00762803268435521	0	0	0.0425610209239797	0.0111729786777877	0.00236722925243792	0.0585192851544283	0	0.00899499789429353	0	0	0.00227033915107033	0.0346112200281051	0	0	0	0.0468248487458649	0	0	0	0	0	0.00229048834219256	0.00157020151997076	0.019788224479291	0.00727954833893356	0	0	0.217602770063691
TCGA-DD-A1EC-01A	0.107449822832514	0.0842479721824255	0	0.0439389264050085	0	0	0	0	0.0189522796166977	0	0	0	0.00138051710520176	0	0.0318436680869962	0.0474304024037287	0.0202246959403404	0	0	0.0744327213981165	0.0322726575236388	0.00167933028233408	0.0926412441908023	0.0580007791756264	0.0158459986279733	0.00482184584448579	0.0319246302704669	0.00211002139041034	0	0	0.00252004874044895	0.000900145457207957	0.0526286816148302	0	0	0	0.0246609952138502	0	0	0	0	0	0	0	0.0307632428229561	0	0.0232527554338556	0	0.0695602310500659
TCGA-DD-A1ED-01A	0.12030088287357	0.0281210080883353	0.030156703433104	0.0200123242257387	0	0	0	0	0.0255550400393582	0	0	0	0	0	0.0224009935387796	0.0218627976549177	0.0254400278242756	0	0	0.0281976808240801	0.000910478647152965	0	0.123592975777095	0.0286471166453401	0.0355216368430899	0.00820762868381272	0.0313442328028123	0.0215436975183732	0.0109179517490862	0	0	0.0195458529636091	0.000960744488248233	0.0119149539370276	0	0.00180912340315116	0.0655693476530261	0	0	0	0	0	0	0.000210375231199852	0.0130042438444259	0.00135081579002935	0.0247355818658292	0	0.174377373595965
TCGA-DD-A1EF-01A	0.0707139162808383	0.0757889700354843	0.0153885452237386	0.0228033291769928	0	0	0	0	0	0	0	0	0	0	0.022811967425107	0.0418086543881241	0.0140492234574963	0	0	0.0286044454752223	0	0.000121087478783669	0.117466625372173	0.0578391124216322	0.0181582563408447	0.00260882205682295	0.0479757462364758	0.0363313681279506	0.0181556840480156	0	0.00100573921501044	0.00151369665948018	0	0	0	0	0.0410725042251761	0	0	0.0115014367838326	0	0	0	0	0.00389442247982684	0	0.00550809981566177	0	0.267384346860908
TCGA-DD-A1EG-01A	0.0184118957881659	0.0404441652532091	0	0.0357060100443886	0	0	0	0.000664705405641085	0.0106843333707796	0	0	0	0	0	0.0178142431734119	0.0281112208763646	0.0253659132488284	0	0	0.0168047658968275	0.00710598476561946	0.00132654378732806	0.142589587659352	0.0482232201497334	0.00998980332552838	0.00839506947436367	0.043368593519346	0.0308886872895882	0	0	0.0165351441980601	0.00381554612193171	0	0	0	0	0.025725403004283	0	0	0.0477964096387098	0	0	0	0	0.0286536545104513	0	0.00813574069127373	0	0.23918139738431
TCGA-DD-A1EH-01A	0.0537888588012098	0.0524889828925463	0	0.0213849250558268	0	0	0	0	0.00587759859901824	0	0	0	0	0	0.0190111061009335	0.0261380801870626	0.0286625326702915	0	0	0.0402099950427707	0	0	0.0985877613837884	0.0400853736576967	0.0160428547323551	0.00597168830747009	0.0377862038061251	0.032667936388479	0.0245623046965939	0	0.0114139052640869	0.00497071808256674	0	0	0	0	0.0431836476472563	0	0	0.0127008803800542	0	0	0.000213246586497803	0.000113500178387114	0.00856314910986006	0.00293339994238892	0	0	0.29998106255109
TCGA-DD-A1EI-01A	0.0538519786777919	0.0471691933559732	0	0.0214593445418018	0	0	0	0	0.0105425354137947	0	0	0	0	0	0.0110378	0.0359179466287236	0.0135910485076946	0	0	0.0166261948585421	0	0	0.13276523844425	0.0558484180616702	0.00986046936699142	0.00153088298156616	0.039510327766531	0.0452398997636684	0.00848438879714651	0	0.0217304871377938	0.000399268374042554	0	0	0	0	0.0356289976115168	0	0	0.0165279624863742	0	0	0.000323744773936551	0.000688735257091363	0.00990446082896204	0	0.00384408722916288	0	0.264592574207128
TCGA-DD-A1EJ-01A	0.035838414584159	0.0863248883885071	0	0.0274852183060671	0	0	0	0.00123030091619775	0.00449671645005608	0	0	0	0	0	0.0166334360033239	0.0330506365843138	0.0224632592287245	0	0	0.017481992888591	0	0	0.13007849948774	0.0516639011429971	0.01528975042684	0.0062875426735217	0.046190825135354	0.0325637885361185	0.0177153387858185	0	0.00221513126915822	0	0	0	0	0	0.0197270652636749	0	0	0.0195938894758974	0.0153521141729888	0	0.00126723421107233	0.00123522197150526	0.00144734245083082	0	0.000949878130564107	0	0.170727231142034
TCGA-DD-A1EK-01A	0.0753084028682858	0.000675082826023917	0	0.0259326208374085	0	0	0.00171998430638786	0	0.00497711375660897	0	0	0	0	0	0.0301580804321763	0.0205878894347674	0.0373978809406089	0	0	0.0216996568010404	0.00139642840912536	0	0.145080559127956	0.0276751847703851	0.0213154001595005	0.00723394308077479	0.0444751684325652	0.0513430289541721	0.0123455304035709	0	0.000277914668678444	0.00235939572803721	0	0	0	0	0.0368693573515416	0	0	0.0337621510485259	0	0	0.000850086128258085	0.00153097175516509	0.0116217781448409	0	0.00213559366054509	0	0.161385519512787
TCGA-DD-A1EL-01A	0.0557928089897358	0.0679580619092847	0	0.0478118910221528	0	0	0	0	0.0157317694812766	0	0	0	0	0	0.0227877923301661	0.0377867274644873	0.0337537557364673	0	0	0.0178334369566954	0	0	0.167979542082486	0.0498304142761328	0.0208977494694303	0.00848196665002311	0.0296988178403072	0.0566581886592579	0.0433980565860217	0	0.00196857716117874	0.000283654287932197	0	0	0	0	0.0227404388052143	0	0	0.0861686041458192	0.00442167073289333	0	0.000469968693943202	0.00090455056966624	0.00535595607303207	0	0	0	0.0773056273194286
TCGA-DD-A39V-01A	0.0305011324844807	0.133358355046691	0.000727966846090353	0.0186226565534725	0	0	0	0	0.00936968444425645	0	0	0	0	0	0.0300266880966783	0.0172906994743389	0.0140448640570345	0	0	0.0108003516670584	0	0	0.153905429401196	0.0424562254652269	0.00355205392572394	0.00836731466157581	0.0295170748315754	0.0276759083679154	0.0511361139661467	0	0.00168938468810199	0.00186776043114626	0	0	0	0	0.0118272074729731	0	0	0.0562815503170067	0	0	0.000404753372070079	0.00100982449170365	0.00240363045519408	0.0088533067484272	0.0111378028557778	0	0.195969841032112
TCGA-DD-A39W-01A	0.0613910052223688	0.0654710237981556	0	0.0181664587887636	0	0	0	0	0.00635008443836638	0	0	0	0	0	0.0272655296755224	0.0307885305417651	0.0388504123636288	0	0	0.0415747774573883	0	0	0.104817733999699	0.0399274211904799	0.0161605030203005	0.00250011248104723	0.0448097449173393	0.040815712334649	0.014042559618965	0	0	0.00268914046176559	0	0	0	0	0.0309265026796028	0	0	0.019902278624707	0	0	0.00147652703926243	0.00129185787065869	0.000708986521503964	0	0.00684737908081843	0	0.210259897047943
TCGA-DD-A39X-01A	0.0571787699469741	0.106976273380797	0	0.00931836965754769	0	0	0	0.00396007473612994	0.0190685139078992	0.000434739476923495	0	0	0	0	0.0402245083806695	0.00778217219765645	0.0279710927673356	0	0	0.00803939372254648	0	0	0.148862216789747	0.01555079378021	0.00108432927517737	0.0028008459503649	0.02473336511796	0.0383929945870506	0.0416980009572024	0	0.0101443155212243	0.00394520762933234	0	0	0	0	0.0020891017555383	0	0	0.0925547190589785	0	0	0.000804301880364518	0.00105958104470018	0.0024442163989316	0	0.00952153317635261	0	0.208448808198709
TCGA-DD-A39Y-01A	0.0464374358287604	0.0662804029387537	0	0.0347823280713996	0	0	0	2.00569248229493e-05	0.0120851983769481	0	0	0	0	0	0.0222571417782955	0.0231098453261575	0.0340092505601575	0	0	0.0151170945277444	0	0	0.176168905372004	0.0537189900302277	0.0097496991603439	0.00234049210199621	0.0367638415962484	0.0458778032133694	0.00355066491033708	0	0.00234588751468336	0.00539002500304692	0	0	0	0	0.0180877890367442	0	0	0.039547271735745	0	0	0.00110632347321295	0.00128067013799308	0.0128658756879404	0	0.00424269904471829	0	0.114408482080685
TCGA-DD-A39Z-01A	0.0121260593490578	0.0693625027178339	0	0.0146027932875061	0	0	0	0	0.00594874599587249	0	0	0	0	0	0.0147609165967514	0.0134535121918287	0.0100519376419606	0	0	0.0129087857819452	0	0	0.113180970177094	0.0482187661072927	0.00745436484440127	0.000883901975284271	0.0385604510935514	0.0498922018701463	0.0328354649720286	0	0.00211760089075504	0.00379839764038216	0	0	0	0	0.0131840201175771	0	0	0.0234762019395288	0	0	0.000647653752377036	0.00121156486444879	0	0.00915345811666597	0	0	0.337791135734567
TCGA-DD-A3A1-01A	0.0338106955290287	0.0595126848925518	0	0.037744092690044	0	0	0	0	0.00527276764243147	0	0	0	0	0	0.0225751888556481	0.0264190789932705	0.0273053356057844	0	0	0.0147291164635937	0	0	0.156385040126964	0.0346498737949242	0.00735818160902932	0.00969634579237828	0.0114242897637962	0.0303563434315517	0.0155401407842527	0	0.00149062070530984	0.00670479679567452	0	0	0	0	0.0169315086474755	0	0	0.0766526217770302	0	0	0.000983490214721773	0.00116813874375075	0.016325075324571	0	0.00827081181078122	0.0602490555968338	0.105636423819654
TCGA-DD-A3A2-01A	0.0896723740403547	0.0150008249702619	0	0	0	0	0.0214671152307018	0	0	0	0	0	0.000392397094328112	0	0.00387607082466568	0.0142027296043555	0.0247336403837167	0	0	0.0627981301938997	0	0	0	0.0432410172179807	0.0223393268044158	0.000226061746189098	0.0559857106194674	0.013903390245857	0.0155098282855026	0	0	0	0	0	0	0	0.0386110109461098	0	0	0.0038861723243111	0	0	0.00268065011896178	0.00190802745361815	0.0165332702516863	0.0109879320088916	0	0	0.20092942648033
TCGA-DD-A3A3-01A	0.0300652227324458	0.113838944080286	0	0.0141317208141826	0	0	0	0.00397463496663048	0	0	0	0	0	0	0.0256898746606403	0.0129627009047086	0.0127819859211258	0	0	0.00375807812505164	0	0	0.116673107453484	0.0339087909316334	0.00967367124806008	0.00749019789508185	0.0423607479849208	0.0460883934737785	0.0423332036793519	0	0	0	0	0	0	0	0.020505775176391	0	0	0.0571015941573962	0	0	0.000367647141364996	0.000867499903225132	0.00488042813647682	0	0	0	0.293697046582037
TCGA-DD-A3A4-01A	0.071082383978255	0.0763780898905683	0	0.0436438060351479	0	0	0	0	0.000483442446526619	0	0	0	0	0	0.0197383973224501	0.0403514953422259	0.0296529055934322	0	0	0.0206559452168526	0	0	0.205186799498821	0.0605888310923601	0.0240600032886319	0.00117208080213316	0.0223765805279307	0.0592809098195648	0.0192946279480966	0	0	0.00148551405995312	0	0	0	0	0.0466464252262389	0	0	0.00510921656514167	0	0	0	0.000518948046101896	0	0	0.00767697992902773	0	0.17399562710902
TCGA-DD-A3A5-01A	0.0689206334028354	0.0387047458568872	0	0.0253116554919733	0	0	0	0	0.00723652259511398	0.00399530767520242	0	0	0	0	0.019904085251864	0.0223445280434137	0.0420187179634624	0	0	0.0509807777832336	0.0166016886664229	0	0.0866328285541891	0.060968244574599	0.0128170790705069	0	0.0352956126927172	0.0479230771723993	0	0	0	0.000456958731610879	0	0	0	0	0.045826113092338	0	0	0.00341819602241736	0	0	0.00171290546118303	0.00157745658735701	0.0145291020466061	0	0.00560671057061793	0.00242790814995873	0.135867641084881
TCGA-DD-A3A6-01A	0.116873052181277	0.0181966015317747	0.00534348337874058	0.0361775692876901	0	0	0	0	0.0203363921740192	0	0	0.00579762961710457	0	0	0.04208436365122	0	0	0	0	0.0756071744192791	0.0115036223788474	0.000601743996501876	0.291047224725801	0.0159357646977922	0.0219448185613978	0	0.0182537097775511	0.0739327554783308	0.00141074169325811	0	0.0240894673180571	0.0160955859522299	0	0.0248513930300619	0	0.00181117552947751	0.0366486886910157	0	0	0.0723706678567741	0.00132549303710093	0	0	1.03021378956687e-05	0	0	0.00958861308522694	0	0.0171966784196078
TCGA-DD-A3A7-01A	0.0558365660602639	0.0250257331107407	0	0.0252919849205933	0	0	0	0	0	0	0	0	0	0	0.0244783495699155	0.00632229661631034	0.0272012859708907	0	0	0.0163562768828705	0	0	0.153363268298155	0.0309716186153842	0.0129772035508862	0.00767030311814926	0.0311888437199872	0.0417410018855503	0.0162927337242106	0	0.00352387899905846	0.00760709128032594	0	0	0	0	0.0120284845063292	0	0	0.0260455269580794	0	0	0.00187317714012674	0.00184002304098525	0.00875546503012012	0.00337439991559469	0.000598855534166911	0	0.175941963977557
TCGA-DD-A3A8-01A	0.0226263270886598	0.0182760645240583	0	0.0226434098501557	0	0	0.00366899811863233	0	0.0100112945907874	0	0	0	0	0	0.0125245350678805	0.0262441441504711	0.0188019082444011	0	0	0.0335840348216364	0	0	0.108418802568927	0.0411843728816415	0.0105683365395534	0.0012270546637796	0.0479983711836243	0.0452039986089186	0.00622587358953145	0	0	0.00698366599117527	0	0	0	0	0.0288071675194812	0	0	0.0148109180969578	0	0	0.000946912833271075	0.00105482784113227	0.000856363755618475	0	0.00248374677776642	0	0.327033066505318
TCGA-DD-A3A9-01A	0.0939247568559839	0.0602963250444004	0.0065038486589966	0.0126153758525116	0	0	0	0	0.00880627815408781	0	0	0	0	0	0.018833340124693	0.00474150103619207	0	0	0	0.0176783643964352	0	0	0.146536772645863	0.0422119275433733	0.0100814447496595	0.00451132631305193	0.03970014627004	0.0497012405883794	0.00676905047590563	0	0.0319143468563799	0.00325455756829708	0	0	0	0	0.0297583081778785	0	0	0.0204906481451935	0	0	0.000297782152381038	0.000853445421399147	0.0051777267222156	0	0.00173393031262451	0	0.251924722988522
TCGA-DD-A4NA-01A	0.121517892010605	0	0	0.0824086687075523	0	0	0	0	0.0519138951024884	0	0	0.00672500293230669	0	0	0.0328578638184774	0.00905388101216411	0.0177307498398144	0	0	0.0634269245829802	0.0143920974263541	0.0194341305212619	0.014118923914805	0.0537912891793586	0.00731319859173503	0	0.0558496246167796	0.0266542011046923	0	0	0.0123190220425967	0	0.014393932542094	0	0	0	0.0401040243144216	0	0.00975000983777953	0.0160630910930551	0	0	0	0	0.11474934055639	0.00859012638470183	0	0	0.0462333834655791
TCGA-DD-A4NB-01A	0.0970782474407716	0.0143778651465566	0.0550408860172348	0.0233440378592289	0	0	0	0	0.0144366233914194	0	0	0	0.00633855364060987	0	0.0180718694830775	0.0254880546300273	0.0038609999013237	0	0	0.00577214805837208	0	0	0.189789669153084	0.0477743319393051	0.0276656148412299	0.00631818625995264	0.0364602603456052	0.0646641672452142	0	0	0.0455299084526489	0.00514543652816659	0	0	0	0	0.0528442758178671	0	0	0.0224528923193466	0	0	0	0.00065120469773833	0.000319207906003683	0	0.0115067038808956	0	0.130711970184446
TCGA-DD-A4ND-01A	0.0497093750505915	0.0202080427841334	0	0.0273056478931972	0	0	0	0	0	0	0	0	0	0	0.014331504985575	0.0363185999432722	0.0105820136996306	0	0	0.0391548748640511	0	0.00121933092383714	0.129974647290288	0.0578809667159755	0.0121201111948567	0.00428668564793131	0.0496253409646802	0.0419301027968909	0.00349843040393594	0	0.0174284574602514	0.00684602680330309	0	0	0	0	0.058855080308573	0	3.38596000625287e-05	0.0248155871320179	0	0	0	0	0.0230754695204175	0	0.0109794245567331	0	0.289998497403819
TCGA-DD-A4NF-01A	0.0444286770374588	0.0237296908298479	0	0.0371134258892485	0	0	0	0	0.0145461182157516	0	0	0	0	0	0.0187460685780604	0.0332534812973818	0.0280970512528722	0	0	0.0339933895733567	0	0	0.141146038354619	0.0537688333139843	0.02159537427907	0.00481072703714427	0.0474395802425909	0.054699592673806	0.0286063243371446	0	0	0	0	0	0	0	0.0347658002863587	0	0	0.00858000818242993	0.0124611604159982	0	0.000223113554661952	0.0007045522082777	0	0	0.00539891740544797	0	0.253847406890516
TCGA-DD-A4NH-01A	0.0478149932113438	0.0166985667360129	0	0.0192996527901405	0	0	0.00354623511850441	0	0	0	0	0	0	0	0.00855111631393661	0.0258543607991564	0.0355917515215138	0	0	0.0186341054460576	0	0	0.152509918432659	0.0589106653887548	0.019683212082957	0.0188737615599563	0.0459185255859207	0.0434196792649568	0.00551196711264349	0	0.0198639077777853	0.00559578892512395	0	0	0.000811985456657189	0	0.0221081298219381	0	0	0.0451215989308889	0	0	0.000266703466670485	0.000395660949613812	0.0246423988489226	0	0.00639076396423581	0	0.256170972011912
TCGA-DD-A4NI-01A	0.0729355463251026	0.0339558037116626	0	0.0214877171487375	0	0	0	0	0	0	0	0	0	0	0.0230885106806606	0.0278863187435109	0.0304087959100679	0	0	0.0171834475128441	0.0124472166360979	0	0.151256810913314	0.0376079105352276	0.0157636934018937	0	0.0369918982027586	0.0657300958741981	0.00551821869796488	0	0	0	0	0	0	0	0.0424398771252072	0	0	0.0230354245270838	0	0	0	0.000350595784910156	0.0074936708018244	0	0.011118116686352	0	0.249934306845813
TCGA-DD-A4NJ-01A	0.0877834778150458	0	0.00569205469417484	0.0437600170120874	0	0	0	0	0.00463798910225448	0	0	0	0	0	0.0217369537868378	0.035306454853279	0.0168361743218566	0	0	0.022501814771376	0	0	0.120985715210897	0.062359781131605	0.028865301197463	0.00820641985783506	0.0584538879663234	0.0305165023848955	0.0309178292448959	0	0.00523427336422244	0	0	0	0	0	0.0386451651108143	0.000611227793611339	0	0.00703686611254917	0	0	0.000225387171295511	0.000390067905582285	0.0116447428341829	0	0.00790897634286103	0	0.18659214016735
TCGA-DD-A4NK-01A	0.0586704482959007	0.00611128342465177	0	0.0152941400917205	0	0	0.00509685580324572	0	0	0	0	0	0	0	0.0118415298062533	0.0228574131252621	0.0428758081738728	0	0	0.0392854938950451	0	0	0.0598266794652423	0.0295437839127348	0.014804242785523	2.82933422729005e-05	0.0613431365038146	0.0385122860552438	0.0112512118453421	0	0	0.00205624171091379	0	0	0	0	0.0496081534313108	0	0	0.00334991161564063	0	0	0.00213419849973035	0.00161329186047321	0.0136827228851553	0	0.00282472711998666	0	0.242348288426932
TCGA-DD-A4NL-01A	0.0737942795878588	0	0.0193083539929719	0.0369078038483216	0	0	0	0	0	0	0	0	0	0	0.0346976612832385	0.025914301808966	0.0254859974447114	0	0	0.00300610190060625	0	0	0.189707351673331	0.0216080813013292	0.0196648985256146	0.0050012838774841	0.0313641049435496	0.0539627073791855	0	0	0	0.0178105043954404	0	0	0	0	0.0518957544863341	0	0	0.016340301709559	0	0	0	0.000401613981053015	0.0136995547910665	0	0.0153240355400022	0	0.262934777017271
TCGA-DD-A4NN-01A	0.0417636331603005	0.0586417744425868	0	0.0354174389298675	0	0	0	0	0.0190898384624087	0	0	0	0	0	0.0156432103212622	0.0362721592720213	0.0192238164353489	0	0	0.0150433838953504	0	0	0.127399365051255	0.0618059128301521	0.0177503722484922	0.00516659153580826	0.038200375221318	0.0353197645638217	0.0171409169383203	0	0.00842297711350654	0	0	0	0	0	0.0361980050423328	0	0	0.00939973221318863	0	0	0.00050834948375075	0.000807151254531218	0.00212305970615597	0	0	0	0.2318582804108
TCGA-DD-A4NO-01A	0.0535257795783936	0.0302701320164224	0	0.0272077286342375	0	0	0	0	0	0	0	0	0.000251850981242747	0	0.0200466220595756	0.0297693181801684	0.0215926094662113	0	0	0.0156402301063586	0.00577250652676146	0	0.139938888651209	0.0558671435443685	0.014895200505793	0	0.0501373293395926	0.0709211115813907	0.00826306727832177	0	0.00255574990348302	0	0	0	0	0	0.0296852028978258	0	0	0.0244029764269541	0	0	0.000445768032290858	0.00103309049558566	0.00864062362304089	0.00603656823957704	0.010553689701958	0	0.247314460021062
TCGA-DD-A4NP-01A	0.0620790568214802	0.0438106349393082	0	0.0205838665628024	0	0	0	0	0	0	0	0	0.000522291271741571	0	0.0304103708029815	0.0192436108323481	0.0303953261007244	0	0	0.0404144802635369	0	0	0.129779653414456	0.0481615799201386	0.0167987565521439	0	0.0521181800777567	0.0537939990530445	0.0126776026013622	0	0	0	0	0	0	8.55961071963382e-06	0.0288791258823445	0	0	0.0102512286490044	0	0	0.000620922835975481	0.00101372190688984	0.00354208700121189	0.00530815806019718	0.0108758301799384	0	0.259367493801603
TCGA-DD-A4NQ-01A	0.0354165505104928	0.0317589709864917	0	0.0397556919362799	0	0	0	0	0	0	0	0	0	0	0.0254319783492824	0.0320296750260768	0.0209616488067287	0	0	0.03641157048655	0	0	0.183895523542065	0.0703805545731518	0.0225529870705706	0.00211228866921233	0.0567065973701648	0.0599942423762561	0.0130330438459937	0	0.000276061852915118	0.00713925491583004	0	0	0	0	0.0342397021253088	0	0	0.0274277737544621	0	0	0	0.000864493034727007	0.0114643733220388	0	0.00696470508842964	0	0.180227807057793
TCGA-DD-A4NS-01A	0.0990826897300938	0.0256068493566732	6.46432237365241e-05	0.0312605627445543	0	0	0	0	0.0051203783701551	0	0	0	0	0	0.0196763584926871	0.0287723232219284	0.00178634970658419	0	0	0.0466158401264869	0	0.000529234161293543	0.118311187271517	0.0489949507106252	0.0164067802441034	0.00464592856093321	0.0516900746466032	0.0402656254196313	0.0109190764540272	0	0.0177018111924292	0.00930839487030136	0	0	0	0	0.051519203485312	0	0	0.00726099967939055	0	0	0	0	0.0322196507199078	0	0.0166168108639152	0	0.211845734063902
TCGA-DD-A4NV-01A	0.0454999998437272	0	0.00530672753496563	0.0391896589658142	0	0	0	0	0.012363671017527	0	0	0	0	0	0.0115542675327169	0.0285764122709948	0.021570441681983	0	0	0.00614896891680074	0.00100236221776719	0	0.156116551190851	0.0394806451766162	0.0197496521689843	0.00345210451707268	0.0325848071826463	0.0449137556427174	0	0	0.00518965540152326	0.0052235839650408	0	0	0	0	0.0458988399970997	0	0	0.00847382213185746	0	0	0.00100297819390986	0.000988722843395422	0.00805592572396616	0	0.00270807409814287	0	0.188399174296155
TCGA-DD-A73A-01A	0.0771091018011967	0.0314353799849568	0.00886309608535196	0.00280026483865623	0	0	0	0	0	0	0	0	0	0	0.0290762606447184	0.0201664232497792	0.0186202979091636	0	0	0.0253634703236711	0	0	0.142073530845992	0.0455610557182509	0.0143949601354566	0.00190166717949548	0.0440570912462709	0.0659834158222055	0.0202540126657763	0	0.00183678075282785	0.0103135753589529	0	0	0	0	0.0526506947304207	0	0	0.0238234374724044	0	0	0	0.000425450607465015	0.00576605293602881	0	0.0118364452798356	0	0.298939212589175
TCGA-DD-A73B-01A	0.028856267696966	0	0	0.0319159946901297	0	0	0	0	0	0.00215946939774945	0	0	0	0	0.00519529117077793	0.0157773263483167	0.0481660707352015	0	0	0.0279165518204371	0.00416456796713653	0	0.0483160806222767	0.0458713144338545	0.0133464409297047	0.00110103080463403	0.0652753805180479	0.0445073545242349	0	0	0	0	0	0	0	0	0.0299849632861285	0	0	0.0112998063342349	0	0	0.00171280075344746	0.00129820548240586	0	0	0	0	0.345378021949971
TCGA-DD-A73C-01A	0.0463552959337366	0.015753895481716	0	0.0205638251649903	0	0	0	0	0.0119488432243222	0.0016324499629059	0	0	0	0	0	0.0151703002467313	0.00628289650281887	0	0	0.0259052489626083	0.00639185232895529	0	0.0189973236259852	0.0433667040821871	0.00706337489442483	0.00152550797447605	0.0231218995527524	0.0170563484307406	0.00321419421706606	0	0.00212223996432046	0.005518369046367	0	0	0	0	0.0301497847900505	0	0	0.000364369142818445	0	0	0.00184427136510817	0.0013409230298358	0.00980366741475377	0.0202591961448581	0	0.0977657618213571	0.224031581059313
TCGA-DD-A73D-01A	0.0422871938935615	0.104827835535425	0.0155575814116831	0.0203265022806109	0	0	0	0	0	0	0	0	0	0	0.00854830507178336	0.0237603289506494	0.0135727713384852	0	0	0.000279849276081564	0	0	0.121811049904421	0.0605905586807065	0.0141042744606805	0.00491451202917054	0.0455211847785519	0.0568878770011438	0.0460583475412732	0	0	0.00172656323492753	0	0	0	0	0.0111652634102873	0	0	0.0126973001523979	0	0	0.000546637947389747	0.00096284403603331	0	0	0	0	0.241462921729263
TCGA-DD-A73E-01A	0.0376328326254881	0.0684393529800219	0	0.0375767737257325	0	0	0	0	0.0210241801071232	0	0	0	0	0	0.011980651460983	0.0340286871314228	0.0506676687590099	0	0	0.030867768035583	0	0	0.182131380061133	0.062071441982891	0.0198535064287175	0.0048011630539776	0.0190205027884908	0.0516012980102274	0.013580424172009	0	0	0.00127683043679018	0	0	0	0.000263154702738078	0.0435216028804264	0	0	0.00414308010309997	0	0	0.00026513236866015	0.000529854539415555	0	0	0	0	0.167399595177567
TCGA-DD-A73F-01A	0.0628850346301559	0.0129198711289697	0	0.0208625083959119	0	0	0	0	0	0.000282131453676655	0	0	0	0	0.012739965966107	0.0203393643571735	0.0130425334577196	0	0	0.022582353560385	0.00696584085400803	0.000284982855300205	0.136572802614718	0.0295309957570264	0.00857308159071044	0.0032955493867966	0.0378091501525156	0.0455460645918821	0	0	0	0.00571989610433855	0	0	0	0	0.031807619984068	0	0	0.0197282058544179	0	0	0	0.000527677341022476	0.00238940736442138	0	0.00807046949227475	0.0915203710961291	0.274981020070709
TCGA-DD-A73G-01A	0.0530824124795896	0.0838187487915502	0	0.0144124228687138	0	0	0	0	0	0	0	0	0	0	0.0160743454853153	0.00800335352970562	0.00967336610822398	0	0	0.0116577854958208	0	0	0.120762126696761	0.0342246659213421	0.0108677218509454	0	0.0461016777751055	0.0534580442613113	0.0392970130087006	0	0.00291962779058866	0.00314574975177362	0	0	0	3.98507048821913e-05	0.0117844280403753	0	0	0.0155888409275153	0	0	0.00154794797109686	0.00161075204555632	0.00608444007944216	0.00611236488639917	0	0	0.221939409797786
TCGA-DD-AA3A-01A	0.109146628745682	0.116324236546145	0	0.0596588845735556	0	0	0	0	0.0408798616050605	0	0	0	0	0	0.0405483202670817	0.0386495180731198	0.0676593423230937	0	0.00689229470451832	0.058837805663152	0.00406752436540969	0	0.0519064973897618	0.076023634904189	0.0249284351827421	0.00884293493311981	0.020291914419294	0	0.0115395484202889	0	0.018588823832401	0.0219037295228557	0	0	0	0	0.0391497102126108	0	0	0.0769453595507957	0.00249193058496859	0	0	0.000288124928988651	0.0621806637691878	0	0	0	0.0212183308711368
TCGA-DD-AAC8-01A	0.043442145171217	0.121719813824286	0	0.0337399233246579	0	0	0	0.000301099778050053	0.0229919217524784	0	0	0	0	0	0.023673145669207	0.0307716788466982	0.0218588479994527	0	0	0.010837291095374	0	0	0.153259301619141	0.0480704431544052	0.012341147157722	0.00893481196469702	0.0357280320368871	0.029077317969383	0.0424724828798074	0	0.00074473912526635	0	0	0	0	0	0.0179254643843575	0	0	0.0290248572200428	0.0148124186807983	0	0.00030855950121417	0.000741561373940958	0.00251981546556868	0.00457334583849295	0.00299394359428012	0	0.128142756235025
TCGA-DD-AAC9-01A	0.0265516363816164	0.0390077699520628	0	0.0345885254930469	0	0	0	0.000172560505482457	0	0	0	0	0.00397317279328487	0	0.0165892272938437	0.0225982416801695	0.00956696717999917	0	0	0	0.00333463295253613	0.00156087373471813	0.142453916952441	0.0426412665638868	0.00518578828362744	0.00284980340718135	0.0541361717551116	0.0390164967999587	0.0107229379242505	0	0.0149515736608754	0.00658782365559341	0	0	0	0	0.0181457599022517	0	0	0.00846239787769268	0	0	0	0	0.0181752660893419	0	0.000751225929966747	0.00880290469711667	0.389828245394942
TCGA-DD-AACA-01A	0.0616341402084807	0.133374168727923	0.00527143379307864	0.0157412643510941	0	0	0	0	0.0261054309412175	0	0	0	0	0	0.0166881850246883	0.026480380567279	0.0182127126191174	0	0	0.0129979137797873	0	0	0.132385457952714	0.0605325248656453	0.0151045069891911	0.00451696210146534	0.032985917395184	0.0427262400392002	0.0505629152661395	0	0	0	0	0	0	0	0.0228179396784901	0	0	0.0148551919774524	0	0	0.000126987745256442	0.000332877837664617	0	0.000148106135184384	0.00542176923905622	0	0.164640829795469
TCGA-DD-AACB-01A	0.0718024385467317	0.109938784826907	0	0.020280320384746	0	0	0	0	0.0128916748774333	0	0	0	0	0	0.0376125492431537	0.0315817748834784	0.025139059977639	0	0	0.0481239799711578	0.00754219194197922	0.0125685903476138	0.156580651741926	0.0413026324530137	0.00418915879487152	0.00964946226762907	0.0301634392008231	0.0458094100130156	0.00433602573554746	0	0.00197092004335327	0	0	0	5.01873351193476e-05	0	0.00950792577921785	0	0.00505189287145379	0.00583297477792258	0	0	0	0	0	0.00646369177622974	0.00597900279345207	0	0.140246092457979
TCGA-DD-AACC-01A	0.0726183035927649	0.0847203267569074	0.0015539329755519	0.0264639302715516	0	0	0	0	0	0	0	0	0	0	0.0313897336771265	0.0285165511596232	0.0236246120142407	0	0	0.0429169624372837	0.0062807348189116	0.0114588439890614	0.157405360020637	0.042741916928215	0.00388139798515651	0.0078845063115037	0.0461103470778677	0.0241636192836624	0.000139611075565229	0	0.0086825564938188	0.00544807434505847	0.00810263974083368	0	0	0	0.00931181340125374	0	0.0055721186586173	0	0	0	0	0	0.00650980662896799	0	0.00888024274925091	0	0.250764848630069
TCGA-DD-AACE-01A	0.0857884118066363	0.0231393338554843	0	0.0239863950178258	0	0	0	0	0.000412238771361538	0	0	0	0	0	0.0145591933771604	0.0294998661650263	0.0442840591638931	0	0	0.0212222233054743	0	0	0.129737170809763	0.0218244507914442	0.0211404087817823	0.00374098109688315	0.0513899266031378	0.0374186690225717	0.0103414204113064	0	0	0.00883209043714661	0	0	0	0	0.040569796724272	0	0	0.00333810042528382	0	0	0.00188552224123241	0.00146014099591349	0.00622389686521587	0	0.00794252325775198	0	0.180436409980127
TCGA-DD-AACF-01A	0.0534702545430869	0.0574962408571964	0	0.0288537660444977	0	0	0	0	0	0	0	0	1.5550820529574e-05	0	0.0211050063148935	0.0209994705585208	0.00733024817503399	0	0	0.0126171923706824	0	0	0.108326968647106	0.0374575033168222	0.0114622899278154	0.00208203906784907	0.049226682646801	0.0469481966457418	0.0304979899409924	0	0	0.00360974214105802	0	0	0	0	0.0124768880767948	0	0	0.0125418635062919	0	0	0.00133347589919635	0.00157314349542364	0.0193700386276295	0	0.0024672486870814	0	0.23757778644303
TCGA-DD-AACG-01A	0.0307000693732448	0.124335642183369	0	0.0237114247238215	0	0	0	0	0.00105720514843805	0	0	0	0	0	0.0288187298436014	0.0204665205157711	0.0227207030339614	0	0	0.0476419030469198	0	0	0.130041374834899	0.0635406210097004	0.0116626419062773	0.00539881393488184	0.0410024684046227	0.0146726335271866	0.035977434005772	0	0	0.00131656375734171	0	0	0	0	0.0137689412710189	0	0	0.0116222660811636	0.0531268473647035	0	0.00016315008918341	0.000807657932396105	0.00461686491173371	0.00175571721518197	0.000425819553355771	0	0.214970062408149
TCGA-DD-AACH-01A	0.0572314809588787	0.0104010521269691	0	0.0471180017468655	0	0	0	0	0.00928142954721066	0	0	0	0	0	0.0176395786959461	0.0384653970419528	0.0302001395795009	0	0	0.0358651990633354	0.00450715328253155	0	0.180510550030502	0.0522251757325763	0.0181638733414698	0.0041971635850599	0.0350881755207404	0.0423019540058598	0.00113882571115971	0	0.00343231958061965	0.00448512879783577	0	0	0	0	0.04963181101728	0	0	0.0219716031900559	0	0	0	0.00031474417968976	0.00581330462160084	0	0.0118519500590526	0	0.226605638377878
TCGA-DD-AACI-01A	0.00959907797271067	0.0428174275557267	0	0.0417354311201461	0.00531743425704825	0	0	0	0.00434842327625155	0.00155939270242854	0	0	0	0	0.0145056821841338	0.0156401583336186	0.0220439114945228	0	0	0.0570936271157792	0.000881907242929043	0	0.188209183082382	0.0366609512283917	0.00421664558232778	0.00333616880945127	0.033125392395919	0.0259562129212595	0.0112295384842506	0	0.00965391251722681	0.00465143917894796	0	0	0	0	0.00659396633344243	0.000787134814718101	0	0.00256518552010597	0	0	0.00029279881066749	0.000816372939931938	0.0150500135408368	0.019420664415372	0.00766581069058983	0	0.225388334259882
TCGA-DD-AACJ-01A	0.0296893977862109	0.115401892139905	0	0.0193675327686039	0	0	0	0	0.00669298213491848	0	0	0	0	0	0.0214526378236637	0.0274006657840749	0.0180784051346782	0	0	0.0264541740897271	0	0	0.119874327169308	0.0538739403377088	0.00625512104194326	0.00800054406567443	0.0382036346926003	0.0190239898433662	0.0168191555286849	0	0	0.00221863940699911	0	0	0	0	0.0197553157226346	0	0	0.02643449181506	0	0	0.000488811502529559	0.000893296790996632	0	0	0.0084938013057332	0	0.308002166712197
TCGA-DD-AACK-01A	0.0160926912126469	0.0515280072770366	0	0.0352795851192183	0	0	0	0.0120566652692031	0.00236788881062508	0	0	0	0	0	0.0111595385237438	0.035214470092617	0.0232670045654855	0	0	0.0103648872901392	0	0	0.130438687454536	0.0559077845884424	0.0118897912371999	0.00675550930663604	0.0451144597894117	0.0495498703290403	0.0220945010009151	0	0.000253578770718084	0.00133662733602826	0	0	0	0	0.0219863824902034	0	0	0.0490966345329646	0	0	0.000125676811693027	0.000645218779495435	0.00659212741433474	0	0.00313956548431419	0	0.290148255780135
TCGA-DD-AACL-01A	0.077625054584489	0.10376828218057	0	0.0340739181824932	0	0	0	0	0.00375570030724602	0	0	0	0	0	0.0392354450323952	0.0329536209650059	0.0194755132071688	0	0	0.0262969198978673	0	0.00200583131977212	0.225055562912394	0.0473724793691509	0.00433694111554299	0.0359565898464027	0.0474976659284564	0.00948559126930686	0.00738680746330757	0	0.0043664144907712	0.0029710715368187	0	0	0	0	0.0149527594301127	0	0	0.0377344102151708	0	0	0	0	0.00504123796533668	0	0.00994206972794591	0	0.121209809620675
TCGA-DD-AACN-01A	0.0675066155894999	0.0901121228874853	0.0333059772815416	0.0214222713899933	0	0	0	0	0.0100048425206244	0	0	0	0	0	0.0149005610299599	0.0326699157041264	0.00389956920094278	0	0	0.0259114489082357	0	0.000645704088792178	0.107945236558132	0.0560392195812627	0.0143315007506645	0.00411714663845183	0.0397067507445162	0.0340086875361313	0.0293558073498183	0	0.00597454600004094	0.00703891868807083	0	0	0	0	0.0460048085813625	0	0	0.00531739122368075	0	0	0	0	0.0285334994659538	0	0.000501800082234372	0	0.251666846424505
TCGA-DD-AACO-01A	0.0408108914609313	0.0391876477091759	0	0.018010373220482	0	0	0	0	0	0	0	0	0	0	0.0131101155132828	0.00340084093951662	0.0238600161285501	0	0	0.0356385641389484	0	0	0.0939938278860928	0.0368262075713453	0.00276495192206142	0.00153143246277152	0.043548438029098	0.0449289185815388	0.0225141787423455	0	0.00462765495327746	0.0044933228333114	0	0	0	0	0.00983005792374454	0	0	0.018746968653319	0	0	0.00089446358512488	0.000723542639476527	0	0.00748742463084525	0.00390284788327357	0	0.357117150501626
TCGA-DD-AACP-01A	0.0417957302731572	0.146798626616342	0	0.0295685181679055	0	0	0	0	0.00155602527424915	0	0	0	0	0	0.0206708909572981	0.0314364706651908	0.0217286859211572	0	0	0.0301742346174359	0	0	0.129630455651874	0.0620270293249167	0.017786899044101	0.00389383698238177	0.0535466322458783	0.0454169370481648	0.0318917551616559	0	0.00153205566838784	0.00541071453784907	0	0	0	0	0.0280762071147821	0	0	0.0259978453476253	0.00365005423089313	0	0.00019435251790861	0.000573040015958036	0.0116848514427401	0	0.000254892901970234	0	0.142809154248075
TCGA-DD-AACQ-01A	0.0915616627539481	0.0784722020402784	0	0.0143224755060338	0	0	0	0	0	0	0	0	0	0	0.00797073517301156	0.020207820181351	0.0300498699243246	0	0	0.00985367294325455	0	0	0.142373982181633	0.0405182411454463	0.0250183179019641	0.00106389285152897	0.0415335534863191	0.0589594092134524	0.0329891559577358	0	0	0.000945031572302797	0	0	0	0	0.0304296871103541	0	0	0.0120668688315365	0	0	0.000643265711892351	0.00141288991938288	0.0053885477742385	0	0.0110300515062081	0	0.134675476438872
TCGA-DD-AACS-01A	0.0337281837929311	0.00425407163424892	0	0.0378831964566937	0	0	0	0	0.0027507219663724	0	0	0	0	0	0.00770557634445853	0.0266235477253728	0.0411576605134825	0	0	0.0387201245477855	0	0	0.102000666818688	0.0509425900692254	0.0131675795302778	0.00153358091025041	0.0491511454802866	0.0315146230755648	0.00427805094681057	0	0	0.00247696119051369	0	0	0	0	0.021169893164806	0.000303084655194004	0	0.00832861148904157	0	0	0.000929511972790304	0.000743701394171761	0.0016249804574132	0	0.00512602695268581	0	0.358302795170626
TCGA-DD-AACT-01A	0.0359549079890222	0.0200402854126257	0	0.0295842684937214	0	0	0	0	0.00498240440740354	0	0	0	0	0	0.0248316859566834	0.0211096779995304	0.00677643299225872	0	0	0.0270710146507099	0	0	0.150899166381026	0.0375608315922212	0.0127468372745294	0.00468931038166377	0.0457821598296973	0.0388306579204976	0.0244490383674539	0	0.00104734907144917	0.00752647221120634	0	0	0	0	0.0211045306367695	0	0	0.0159415162063286	0	0	0	0.000664334017882828	0.0123253711224669	0.00480223757641285	0.0124111451534057	0	0.301105860464997
TCGA-DD-AACU-01A	0.051637560965796	0.0537258603778529	0.00224854019528292	0.0163057480955427	0	0	0	0	0.0060764796384388	0	0	0	0	0	0.01005579654687	0.0229542221453326	0.00318067971403881	0	0	0.00384133613319053	0	0	0.144384306947428	0.0375331800888635	0.0108666895733624	0.00379236991448145	0.0376334952904039	0.0410768043910007	0.00971726580524655	0	0.00426835754983198	0	0	0	0	0	0.0180838945819049	0	0	0.0121977129928152	0	0	0.000482798937447101	0.000798162556242664	0.0165046998096395	0	0.00952480389071852	0	0.291542927288595
TCGA-DD-AACV-01A	0.0628117702823442	0.0429587693255803	0	0.0340842955567487	0	0	0	0	0.00757589374118492	0.00605024598974466	0	0	0	0	0.0111404517551162	0.0142150903251038	0.0521187600680273	0	0	0.04223388292445	0	0	0.0518806925244009	0.025870178848457	0.0189262133635128	0.000137068632830546	0.0503898889386757	0.0284194742119518	0.0403888106230395	0	0	0	0	0	0	0	0.0392177064138125	0	0	0	0	0	0.000692585255089423	0.000963571574729087	0.00429506656884001	0	0.00014589346782751	0	0.23980479996576
TCGA-DD-AACW-01A	0.0566404570822202	0.0731855801872877	0	0.0306524313794488	0	0	0	0	0.0011327541623016	0	0	0	0	0	0.0230650406486155	0.028925519978031	0.016084645476885	0	0	0.030415711060062	0	0	0.112857729179328	0.0454390031280077	0.0140844523992048	0.00506433592941429	0.0477037667947237	0.0417185585987798	0.0263089042637768	0	0.00107200134165763	0.00268524199754221	0	0	0	0	0.0182581825511639	0	0	0.0166562709447714	0	0	0.00100968052595705	0.00111556189193489	0	0	0	0	0.248196993289289
TCGA-DD-AACX-01A	0.0404391282213666	0.0876265247844904	0	0.023490828519986	0	0	0	0.00287119903765735	0.00357693969031486	0	0	0	0	0	0.0297019459713583	0.0251620083654471	0.0208832172223527	0	0	0.016099389172028	0	0	0.173876235155549	0.0360037054784305	0.01103616260917	0.0113516841618349	0.0498544461271153	0.0481523666032765	0.0120394753557936	0	0	0.0014879493243974	0	0	0	0	0.0236327048617549	0	0	0.0398327010904447	0	0	0.000977540570953677	0.00119515990861017	0.00688013216190426	0	0.0134422986743443	0	0.172316772518577
TCGA-DD-AACY-01A	0.0284321668127946	0.0567764095627211	0.00562411697976315	0.0162661584966323	0	0	0	0	0	0	0	0	0	0	0.00870697363306383	0.0245626851108285	0.00656880495119076	0	0	0.00952149687452402	0	0	0.105619164363844	0.04841048201479	0.0110430500494862	0.00203745695785766	0.0400833002342679	0.0425723547442063	0.0225519354051311	0	0.00517314754251379	0.00736699747164291	0	0	0	0	0.0341708902900348	0	0	0.0148128123797319	0	0	0	0.000427877675467519	0.00505319293696461	0	0.00363431161985878	0	0.424217808965437
TCGA-DD-AACZ-01A	0.0578304028456064	0.0639524266524968	0.0261144616561924	0.0282379822981753	0	0	0	0	0.00374840998647814	0	0	0	0	0	0.034316047820196	0.0491478935916937	0.0139868899432112	0	0	0.0231395744463394	0	0	0.179605856931969	0.0779973283329773	0.0141296363172055	0.00741857606937093	0.0404634806798818	0.0412645689960564	0.0168077687368058	0	0.000667545022692422	0.000913861371948041	0	0	0	0.000281974991740485	0.0154986985420782	0	0	0.0229973075244363	0	0	0	0.000573632454386547	0.00200754507184849	0	0.00533405593494882	0	0.142502360744333
TCGA-DD-AAD0-01A	0.0231850525191008	0.000554939512430384	0	0.0337568997122871	0	0	0	0	0.000653821625999319	0	0	0	0	0	0.0116479767447526	0.0207078725690728	0.0437422159400244	0	0	0.0230742430708528	0	0	0.128422863568396	0.0413421577827803	0.0177083780879598	0.00351058423428617	0.0554743888168935	0.0493863419464705	0.00768437342852411	0	0	0.000865365773867277	0	0	0	0	0.0180407981727254	0	0	0.0312701811417434	0	0	0.00186476568342982	0.00151943924343947	0.00569319268660832	0	0	0	0.227391322379596
TCGA-DD-AAD1-01A	0.0729940950496198	0.0251535739088756	0.00923400560655438	0.0357315145201126	0	0	0	0	0.00407673255984624	0	0	0	0	0	0.0215855672465417	0.0337504483187335	0	0	0	0.0328718296253891	0.00884126293188129	0.00170734522064995	0.120924870902948	0.0597439866054526	0.0119830943260433	0.0026443285557659	0.0478383226505457	0.0373623244102208	0	0	0.0466596560301085	0.00904163082380909	0	0	0	0	0.0340425644415608	0	0	0.0100959520197069	0	0	0	0	0.0360322714456894	0	0.0115418360442213	0	0.20908147305515
TCGA-DD-AAD2-01A	0.0432292795332416	0.0472709802645474	0	0.012160463243652	0	0	0	0	0.0214861375971176	0	0	0	0.00262820566088611	0	0.0143939468459842	0.0257365933065662	0.00209429998623954	0	0	0.0191739634602393	0	0	0.124942573638748	0.0344733805339409	0.00881844345839737	0.00391104044853506	0.0538113870919908	0.0444691220263934	0.0104511013412556	0	0.0232691337656065	0.00416920800757544	0	0	0	0	0.028746625580926	0	0	0.0272740059643451	0	0	0	0.000531690420072894	0.0179024923317588	0	0.001828172508445	0	0.334283728956723
TCGA-DD-AAD3-01A	0.0525020887322998	0	0	0	0	0	0.0174180969621867	0	0	0	0	0	0	0	0.0111296735071608	0.0161212435783314	0.00827500779710969	0	0	0.0165131102463591	0.00286196775033086	0	0.0770970413339432	0.0333932650329164	0.0118753875602602	0.00280844878848446	0.0508807236074407	0.0265570962074043	0.00317929931606153	0.000619072799747448	0.0133085196263061	0.00381041889461886	0	0	0	0	0.0391883628233038	0	0	0.01844315478718	0	0	0.000221028985203784	0.000323319629070268	0.00781373789450187	0	0.00251603699152958	0	0.517054045658091
TCGA-DD-AAD5-01A	0.0612816124559776	0.079882644593417	0.0273895501813567	0.0400324815782888	0	0	0	0	0.0207947934125088	0	0	0	0	0	0.0311345096995169	0.0270327227143328	0.00309107482875658	0	0	0	0	0	0.248592266851876	0.0355149992558805	0.00518054092287732	0.0148852068648006	0.0297552841353222	0.00769903387926181	0.0388467988829396	0	0.0032249937404228	0.0023207344211918	0	0	0	0	0.0142609165994153	0	0	0.0806616387147412	0	0	0	0.000598207754693908	0.0309772558368196	0	0.0168449144816236	0	0.0443802568078686
TCGA-DD-AAD6-01A	0.0791304248784523	0.0418206231065993	0.000399308883011806	0.0290342273574013	0	0	0	0	0	0	0	0	0	0	0.0275969719819475	0.0236045290470415	0.0178392287481674	0	0	0.046545771941446	0	0	0.150588426689705	0.0595017599291976	0.0204187332100804	0.000299558144934554	0.0518999378838215	0.0445819374022165	0.0478196071217582	0	0	0.00555338181891922	0	0	0	0	0.0308297320473421	0	0	0.00617864778029553	0.00251076816899717	0	0.000345765979009485	0.00101387798885084	0.0173051488388832	0	0.00766147125362903	0	0.204896681580648
TCGA-DD-AAD8-01A	0.0697711025225081	0.035048813217485	0	0.0255563548775808	0	0	0	0	0	0	0	0	0	0	0.0145170451488093	0.0141574570544687	0.0357748557344087	0	0	0.0232817333261698	0	0	0.127412801933655	0.042444868016219	0.014732443423753	3.19176584748786e-05	0.043749827150143	0.0515453966341255	0.0404010999818148	0	0.00383881286519535	0.00529123915861702	0	0	0	0	0.0231363536263002	0	0	0.0216094948017423	0	0	0.000890211244027426	0.00102336497415362	0.0115984378356393	0	0.00363139635492903	0	0.246336626751567
TCGA-DD-AADA-01A	0.0440358402765754	0.0682575304843054	0	0.0082976611007198	0	0	0	0	0	0	0	0	0	0	0.0198738594204169	0.0177720293389363	0.00557449159309547	0	0	0.0277548788903506	0	0.000461562001580259	0.0841180094746143	0.0492595604461042	0.0091239093843433	0.000395974343463364	0.0454809952845923	0.041766548367143	0.0186959840994742	0.00231556081895055	0.00173382542796702	0.00408264163231164	0	0	0	0	0.0330454759622615	0	0	0.0234253838522979	0	0	0	0	0.00636533378522291	0	0	0	0.410125561721537
TCGA-DD-AADB-01A	0.084541324983359	0.0531783536437677	0	0.028686962828099	0	0	0	0	0.0125518038995086	0	0	0	0	0	0.0264229471745602	0.0359916280877322	0.0130173759101583	0	0	0.045087337766181	0	0.00162352161535083	0.146055835719585	0.0428694311961838	0.0186102641814972	0.00485144644266214	0.0581810308129573	0.0340351700896513	0.00714906906712323	0	0.00261606175311772	0	0	0	0	0	0.0214976582046975	0	0	0.0118658676503701	0	0	0	0	0.00321195220639118	0	0.0101073881299734	0	0.186881983384475
TCGA-DD-AADC-01A	0.0306853405740491	0.0902989739551782	0	0.0349356865737557	0	0	0	0.00367050092954878	0.0189332089439975	0	0	0	0	0	0.0119963011527217	0.0437841886442533	0.0420263606514739	0	0	0.0170805937734107	0	0.000548765589478154	0.16643082637792	0.0598476066309566	0.0175516210190728	0.00431300946923917	0.0406966014738445	0.0236142817432655	0.0121188232659587	0	0.00269815484837181	0	0	0	0	0	0.0307939344672079	0	0	0.0131745163122096	0	0	0	0	0.0100049551497334	0	0.009573834121909	0	0.209045149711477
TCGA-DD-AADD-01A	0.070478072180222	0.0549850475770659	0	0.0290920850332707	0	0	0	0	0.00303618622995667	0	0	0	0	0	0.0172477002409101	0.0342745918895172	0.0177462078496417	0	0	0.0226344233708308	0	0	0.134094941309732	0.0592040325071805	0.0168638235002002	0.00725673748332446	0.0444196629221521	0.0309750095606115	0.0256900653622496	0	0	0.00175621817244834	0	0	0	0	0.0248266411306405	0	0	0.00760685675650958	0	0	0.000884385363237719	0.00101929741548018	0.000485952970326007	0	0.00358839365682547	0	0.217955198637417
TCGA-DD-AADF-01A	0.0540603886498999	0.0248989487129029	0	0.0180311845597547	0	0	0	0	0.00231056960307367	0	0	0	0	0	0.0172089701439673	0.00919705551123545	0.0422531610802478	0	0	0.0138086929781415	0	0.004022506545392	0.129440732332006	0.0272797900226146	0.00974288504044454	0	0.0440987699600699	0.0563056342775675	0.0179138427754474	0	0	0.00123709438852041	0	0	0	0	0.0106413062593091	0	0	0.0252933380514323	0	0	0	0	0.00784641165830953	0.00306429851464173	0.0150648135984308	0.0343308488301019	0.137800024590077
TCGA-DD-AADG-01A	0.0699825851646112	0.0481685552413479	0	0.0111459137848981	0	0	0	0	0.00338699414982467	0	0	0	0	0	0.0146760281349054	0.0178756900554772	0.0332240587880618	0	0	0.0454416265730772	0	0	0.0785963728674406	0.0590313400766045	0.0141445605023368	0.00188473934756964	0.0564152236899175	0.0520406374508711	0.0235926881350359	0	0	0	0	0	0	0	0.02606393554063	0	0	0.00391832610713254	0	0	0.00155304508122514	0.00148714701142367	0.00228158870900338	0	0.000725248167411151	0	0.193442585622593
TCGA-DD-AADI-01A	0.0712597111943513	0.112837011275994	0	0.0163468081803614	0	0	0	0	0.000927058166745863	0	0	0	0	0	0.0329691958181643	0.0158459753037953	0.00751531100513049	0	0	0.0457871223151298	0	0	0.0669559950645381	0.0515095943161133	0.0117704909653561	0	0.0397185220943185	0.0396489346640136	0.0414545035664691	0	0.0136708560668044	0.0112151017907226	0	0	0	0	0.0152228992997956	0	0	0.00615003843328685	0	0	0.000461604998602638	0.00116757036422371	0.0317357063559515	0.00971654565799527	0.00276484919063546	0	0.112187938137686
TCGA-DD-AADJ-01A	0.0392038432130458	0.0636784228513256	0	0.00745885283745627	0	0	0	0	0	0	0	0	0	0	0.0170971362744643	0.0141281074397131	0.016292649018534	0	0	0.0130309917482798	0	0	0.100175385145297	0.0437810549107595	0.00720298519660076	0.000864759299449515	0.0391797443963193	0.0555218222728598	0.0183553725439085	0	0	0.00336962927057911	0	0	0	0	0.0179822621179753	0	0	0.0242963343041235	0	0	0.00136750191390156	0.00155038958819024	0.0144954238888662	0	0	0.0484065935173369	0.250091894727914
TCGA-DD-AADK-01A	0.0391408157239904	0.00920367844919793	0	0.0167045286553501	0	0	0.00714221456165702	0	0	0	0	0	0	0	0.0144790715321476	0.0146942466700395	0.0184741542700901	0	0	0.0193850773444137	0.00902600291937374	6.43843611131542e-05	0.115113697322022	0.0366255730844548	0.00478590609637794	0	0.0517818275955436	0.0479724101974302	0.00235464077926365	0	0.014026484621591	0.00808763187650766	0	0	0	0	0.0233200839636546	0	0	0.01521366685546	0	0	0.000615103897513056	0.000164632518765708	0.026160778460516	0	0.00597955584244532	0	0.296847688366093
TCGA-DD-AADL-01A	0.0570901696240945	0.0164940508310665	0	0.0308905455485553	0	0	0	0	0.00165057936185536	0	0	0	0	0	0.011703434535705	0.0273825862500447	0.0333197403013536	0	0	0.0147032698818467	0.000466189671125363	0	0.161716081806055	0.0394172171642721	0.0160597039211368	0.00349184438146246	0.0428087256747742	0.05022089869287	0.00501656689910622	0	0	0.00398706988124792	0	0	0	0	0.0244273127841387	0	0	0.0105703517339098	0	0	0.00153712484645614	0.00132608985878339	0.00870370725839316	0	0.000305372612150908	0	0.213439123073311
TCGA-DD-AADM-01A	0.0246885436220493	0.0568395996557797	0	0.02633081152964	0	0	0	0	0.00270268388670114	0.00102858468948957	0	0	0	0	0.021125689921144	0.0204991122343918	0.0305580034623124	0	0	0.0298747337683452	0.00232019217420023	0	0.13050680097338	0.0524443605828592	0.00652326858335758	0.00307476421607914	0.0379695771690779	0.0550412716808467	0.00656936299702903	0	0.00542697022903307	0.00310654958453461	0	0	0	0	0.0246373481805186	0	0	0.0412387484540402	0	0	0.000510940911150032	0.000923014778311786	0.0037050856108979	0	0.0022501553152232	0	0.2893694091754
TCGA-DD-AADN-01A	0.0765891525172561	0.145748779145362	0.004745964895485	0.0252210907411081	0	0	0	0	0.00292490234647407	0	0	0	0	0	0.0435923033886879	0.023948765246942	0.00217086846017655	0	0	0.0342122727651694	0	0.00359594141064741	0.131424860941343	0.0317796345547247	0.00917524379213111	0.00415680277323838	0.0395269691683004	0	0.0333445600115152	0	0.00180532366953477	0.00452374322732789	0	0	0	0	0.00912053638434607	0	0	0.00607340870467944	0.0193996386887555	0	0.00120328448744464	0	0.00442548704703502	0.0242053887168667	0.000323103309903164	0	0.21105529334793
TCGA-DD-AADO-01A	0.0344576459363833	0.143435550117074	0	0.0149907395304415	0	0	0	0	0.000974301163705561	0	0	0	0	0	0.0326880081956965	0.0174607584279341	0.0133563851841753	0	0	0.0297016456600073	0	0	0.129279429718482	0.0360305697967381	0.00631285380057247	0.00654691767537501	0.0322305397667639	0.0369102469637694	0.0363428201141015	0	0.00132835398170317	0.005561788749743	0	0	9.01986434670608e-05	0	0.00880744443562846	0	0	0.0308517709252474	0	0	0.000382275582005793	0.00060110129936683	0.00726128902410932	0	0	0	0.255603308417784
TCGA-DD-AADP-01A	0.0401587473347919	0.0605069683918242	0	0.0205188840709591	0	0	0	0	0.00280237946426666	0	0	0	0	0	0.0177219768618587	0.0240290162005726	0.00769042267653619	0	0	0.0194500292403074	0	0	0.0951452171663874	0.042101352070459	0.00959240284955369	0.00254258486815791	0.044970188355547	0.0419008507769201	0.019435643514321	0	0.00242076068216462	0.00509364173582153	0	0	0	0	0.0292248427375475	0	0	0.022408098428852	0	0	0.000341410059829835	0.000653695400345523	0.0160122270273107	0	0	0	0.324859017704616
TCGA-DD-AADQ-01A	0.0365558484429657	0.00129727728187107	0	0.0583551605638982	0	0	0	0	0	0	0	0	0	0	0.0450205701837344	0.0303922949277033	0.0184371568305951	0	0	0.0499110800167375	0	0	0.192290250657209	0.0682466141554046	0.0201751490208063	0.00340079119775115	0.0402504010868805	0.0440720471746106	0.0273120183160111	0	0	0.00690319456343266	0	0	0	0	0.0251867524434439	0	0	0.00981698819504613	0	0	0	0.000810164246838089	0.00555242773506832	0	0.00541736570823486	0	0.251631167364726
TCGA-DD-AADR-01A	0.0343341550721893	0.0595844340094172	0	0.0200311638068474	0	0	0	0	0	0	0	0	0	0	0.0156773627500752	0.026666493522377	0.0291304324815279	0	0	0.0280735429311361	0	0	0.119179989250676	0.0473353445730152	0.00944257646441975	0.00269613058972284	0.0437891066103871	0.0456200958250976	0.022175048464552	0	0	0.00364793272350821	0	0	0	0	0.0162325298613408	0	0	0.0283715258791703	0	0	0	0.00248230471314074	0.0105046141772466	0	0.00712370390473582	0.0104147269568186	0.279960257437449
TCGA-DD-AADS-01A	0.0505109444291909	0.00559285656980697	0	0.0141230423682987	0	0	0	0	0	0	0	0	0	0	0.0191816649313188	0.00983688069240878	0.0220025588488655	0	0	0.0208623048705537	0	0	0.118115031609741	0.021212709703129	0.00684019815347272	0.00104949267386083	0.057373232446911	0.0371528497461681	0.0269604537601283	0	0	0.00218374955403512	0	0	0	0	0.0127950727220005	0	0	0.012740182093328	0.0270082167480815	0	0	0.00192789486909106	0.00997913324032263	0.00304696876962994	0.00974387677982898	0	0.287584688158115
TCGA-DD-AADU-01A	0.0337510167954452	0.037066164130069	0	0.00873495984954365	0	0	0	0	0.00813234671238352	0	0	0	0	0	0.0232019258625052	0.0205299549866715	0.0412718951378681	0	0	0.0301663954230043	0	0	0.131413800667304	0.0419545970607608	0.010024587743853	0.00832192031037084	0.0448978386575865	0.0133394077448515	0.0290676881095878	0	0	0.00302867460592415	0	0.00150300763748838	0	0	0.0276066677900622	0	0	0.0205033907587228	0	0	0.00111210381378131	0.001203000970331	0.016677938528023	0.00737665288468311	0.00486735812010172	0	0.290004601716938
TCGA-DD-AADV-01A	0.0301181870418564	0.0260657528584685	0	0.0352600250211988	0	0	0	0	0.007659587962743	0	0	0	0	0	0.0155941023873672	0.0338497486457115	0.0216842445557932	0	0	0.0212140191356244	0	0	0.139336495811329	0.0595117236506775	0.0127544364178001	0.00872994315123062	0.0507621121572059	0.02171463553458	0.00696904875985882	0	0.00340712289619493	0.000603744297429663	0	0	0	0	0.0314911491767834	0	0	0	0	0	0.000329454032560445	0.000604601005713473	0.00256014621595195	0	0	0	0.326170963234463
TCGA-DD-AADW-01A	0.0678089323546204	0.0549896566535	0	0.0262477920561615	0	0	0	0	0	0	0	0	0	0	0.00822395024727417	0.0251418712892192	0.00809169236163371	0	0	0.0127938711580291	0	0	0.123507997124184	0.0387472737924856	0.0169639386007332	0.00542024174784833	0.0591441112620519	0.0497617010435431	0.039257359914379	0	0.00773354946616009	0.00396368992511756	0	0	0	0	0.0481280297721162	0	0	0.017525890568049	0	0	0.00110814415888583	0.00116487767351687	0.0258393877321703	0	0.00367447849643489	0	0.156705885613701
TCGA-DD-AADY-01A	0.0413612262717092	0.00566306261671976	0	0.0133909794293758	0	0	0	0	0.0248661555775522	0	0	0	0	0	0.0100436415960853	0.0156534341047045	0	0	0	0.049448106803682	0	0	0.0307252941156146	0.0550432136044543	0.00559291099157302	0.00161535925756998	0.0456493322882552	0.0361094310460958	0.0139166440416204	0	0.00221453562355148	0.00088075583803153	0	0	0	0	0.0262703896716408	0	0	0.000244185079916307	0	0	0	0.00493420055176456	0.00638046596500211	0.00606279154875816	0	0	0.354185743061743
TCGA-DD-AAE0-01A	0.090264256094548	0.151483841458022	0.0176055523673137	0.014150876331876	0	0	0	0	0.0110052279052459	0	0	0	0	0	0.031971266322284	0.0260267638638808	0.0121531201735477	0	0	0.0303314382386209	0	0	0.167132042523465	0.0580805738676111	0.0224028834907472	0.00278443930608303	0.0297465983163163	0.0472617304111271	0.0394742491211656	0	0.0135501608782685	0.00745717823186609	0	0	0	0	0.0347410601077818	0	0	0.00338831686009133	0	0	0.000192393249582718	0.000770334315820854	0.0361885496944375	0	0.00503869045299091	0	0.0631062188254494
TCGA-DD-AAE1-01A	0.0389680224774831	0.0659339176094291	0	0.032605258298868	0	0	0	0	0.00508112941947336	0	0	0	0	0	0.0180836740246741	0.0233517297414863	0.0188182583382145	0	0	0.033855016205552	0	0	0.109705930010246	0.0585112228402181	0.0143467953088766	0.00226701659069783	0.0393346751945944	0.0380376003185908	0.0198271429531681	0	0.000962937589772262	0.00361573085790366	0	0	0	0	0.0239521156254461	0	0	0.0156019668321543	0	0	0.00053662099814242	0.000902352286371966	0.00156911153843121	0	0.00385914856510719	0	0.296855351663431
TCGA-DD-AAE2-01A	0.064058951977494	0.0117521089960815	0	0.0453869311568096	0	0	0	0	0	0	0	0	0	0	0.0280047237176687	0.0195932967494114	0.0214307259353229	0	0	0.0570352500288171	0	0.000953115854282728	0.0649077174527875	0.0553559749784425	0.0193477979922085	0.00462237451221142	0.0545022760595889	0.0229430430597836	0.00502971124139686	0	0	0.00670784585579762	0.0152471498590247	0	0	0	0.0418289278906603	0	0	0	0	0	0	0	0	0	0.00498816913429809	0	0.304610112976898
TCGA-DD-AAE3-01A	0.0601909657858618	0.035529125825434	0	0.0145949677746559	0	0	0	0	0	0	0	0	0	0	0.015653620126263	0.015692968978576	0.011198580622135	0	0	0.0413666540125856	0	0	0.126317787231731	0.0601343836493117	0.0133917651259004	0.00562637771005135	0.0492534479095371	0.0320272661777451	0.014252411321059	0	0	0.00533133658513956	0	0.000356052789943705	0	0	0.0367875939350641	0	0	0.0177774947031575	0	0	3.04151867159336e-06	0.000705273752376309	0.00687773078227613	0	0	0	0.381089717106574
TCGA-DD-AAE4-01A	0.0458347903734824	0.035008301458224	0	0.00935868228742475	0	0	0	0	0.00291299389861775	0.00289469923354225	0	0	0	0	0.0172191409009626	0.00635840773172246	0.0267630500092535	0	0	0.0375697259784996	0	0	0.0492688656645224	0.0233600250503575	0.00524157030618502	0.00142890137238018	0.0476996565492172	0.0360920988621961	0.0180506276283588	0	0	0.00432584241569919	0	0	0	0	0.0181412587948182	0	0	0.00437623619793762	0	0	0.000746504052667832	0.000405394350740671	0.0207989015168849	0.0247329539793572	0	0.0977928435449868	0.262549364015494
TCGA-DD-AAE6-01A	0.0672410780972422	0.0601600296514652	0	0.0112967724765759	0	0	0	0	0.00241828389467283	0	0	0	0	0	0.0137034638932698	0.0234211804151557	0.024680282666206	0	0	0.0315211745994853	0	0	0.164094435470643	0.0288134435395304	0.0129347632541229	0.00274488847197276	0.0501243566374407	0.0546969172913669	0.0118378252248255	0	0	0.00251869860249526	0	0	0	0	0.0193842038883227	0	0	0.0192590783563845	0	0	0.00189239496956491	0.00156516496046894	0	0	0	0	0.157634985801045
TCGA-DD-AAE7-01A	0.0238017727465282	0.0307997065627918	0	0.0153386737817	0	0	0	0	0	0	0	0	0.000703834877824025	0	0.0153044409686781	0.0234035221203952	0.0116285747196642	0	0	0.0352265823493211	0	0.00176514250044051	0.11857136684002	0.0490729430110175	0.00684576585951379	0.00449494552755514	0.0427619157900065	0.031613616159413	0.00798428619132807	0	0.00673610225173959	0.00163569789887094	0	0	0	0	0.0304543788982909	0	0.00151393132323258	0.00901250215511575	0	0	0	0	0.000625060471445483	0	0.00222031498210694	0	0.473370285114455
TCGA-DD-AAE9-01A	0.0253887599961523	0.027557219989458	0	0.0268793845718801	0	0	0	0	0.00841450705659887	0	0	0	0	0	0.0126128721800051	0.0180822130841525	0.0307406120837863	0	0	0.0286454382492491	0	0	0.17934629624323	0.0418085456384307	0.0133614951718539	0.00387421712945295	0.0416665441857963	0.049889418352338	0.025302507659033	0	0	0.000681874521516686	0	0	0	0	0.00859757400172087	0.000138631657930168	0	0.0105242979254785	0	0	0.00121343345065782	0.00132569959564866	0	0	0	0	0.252422426533233
TCGA-DD-AAEA-01A	0.0651993094400529	0.0274795152476139	0	0.010114318464456	0	0	0	0	0	0	0	0	0	0	0.0225737385937177	0.0203987038173575	0.0492488826177873	0	0	0.0389724632603234	0	0	0.147624158132867	0.0401362524028683	0.0134768740371272	0.00479377788654546	0.0443886905078316	0.0419746133872851	0.009888670822752	0	0	0.00515012666561592	0	0	0	0	0.0188240028368764	0	0	0.0179999759451641	0	0	0.00145621916261009	0.00106515721241744	0.00769925635437	0	0.00432969582712161	0	0.220398272725944
TCGA-DD-AAEB-01A	0.0738702191965218	0.0272182260971259	0	0.0116183487916978	0	0	0	0	0	0	0	0	0	0	0.0191600819295582	0.00867290466732719	0.063696948359125	0	0	0.060564231730736	0	0	0.0831245183618991	0.0380414501982331	0.0167845690492553	0.00013910440415688	0.0543826182687544	0.0311318394817791	0.0424821038977954	0	0	0.0117945774961644	0	0	0	0	0.0197063315353138	0	0	0.00281574896655137	0	0	0.00212231416445418	0.00174602047081687	0.00630666202290626	0	0.00357308214806267	0	0.192320703109561
TCGA-DD-AAED-01A	0.0744475094056012	0.108772314108689	0	0.0277840765859038	0	0	0	0	0	0	0	0	0.00722515089905184	0	0.0171133617845231	0.0251837647209633	0.0157622452310892	0	0	0.0530534350764767	0	0	0.0877114749501949	0.0662031967542024	0.0168102640049212	0.00190135484292513	0.0443753732259136	0.0211694669155001	0.0146827475445848	0.0014383332063754	0.0021062815073376	0	0	0	0	0	0.01674560259916	0	0	0	0.0272744497052625	0	0.00059395656576084	0.00093608485954877	0.0149090671524128	0	0.00830221759140027	0	0.211215124572686
TCGA-DD-AAEE-01A	0.0529487947942212	0	0	0.0223760653439764	0	0	0.00138045131578168	0	0	0	0	0	0	0	0.016728466877961	0.0175790512416819	0.0346403474051035	0	0	0.0137886823799214	0	0	0.126099829385261	0.0394435286296924	0.0152889000130977	0.0037647610777718	0.0502164717929627	0.041385392880819	0.0153659543799138	0	8.39902062062032e-07	0.000271345499730195	0	0	0	0	0.0193448677699308	0	0	0.0282362643084566	0	0	0.00239915638567144	0.00206940046864989	0.0114159389634325	0	0.00760352546411419	0	0.187907701624215
TCGA-DD-AAEG-01A	0.0509158891904024	0	0	0.0370973441436297	0	0	0	0	0.00220136156684295	0	0	0	0	0	0.0184090456748606	0.0242461630669888	0.0289622018344138	0	0	0.0286672363108165	0	0	0.140158458300185	0.0436355002000376	0.0132410049124209	0.00183433391541502	0.0415264951451866	0.0573327615671494	0.0101017934239278	0	0.0025358665598877	0.0029758398348188	0	0	0	0	0.0275873900743489	0	0	0.0154196408885658	0	0	0.00128233528533122	0.00133874453093301	0.0110322006876696	0	0.00126812943162919	0	0.230159112200481
TCGA-DD-AAEH-01A	0.0615942651301668	0.0440831048885485	0	0.0172651792409947	0	0	0	0	0.00248604055750766	0	0	0	0	0	0.0197351913224029	0.0215202642608816	0.0428371179631829	0	0	0.0493722401664325	0.00547248277769197	0	0.124414008630473	0.0448461814309914	0.00745810450774656	0.000204199126750332	0.0394165052036901	0.0594115741690882	0.00625942189281345	0	0.00129578404204038	0.00537595333558117	0	0	0	0	0.0176723422424358	0	0	0.0158929699202146	0	0	0.000819810175931797	0.000474078413613828	0.0020464683342907	0	0.00662855670783419	0	0.190521287797192
TCGA-DD-AAEI-01A	0.0555349960983895	0.0528420588732989	0	0.0285638120242667	0	0	0	0	0	0	0	0	0	0	0.0256793479910606	0.031607892035599	0.0288118385483406	0	0	0.0214589707641291	0.00409767536064366	0	0.140019932999427	0.0454947393782223	0.014216180722578	0.0032903615270217	0.0442239549563945	0.0604861449570082	0.016629767526291	0	0	0.000183737418759963	0	0	0	0	0.0439810366421271	0	0	0.0267218018396261	0	0	0.000495314719353855	0.000959638849171164	0.00503887611786715	0	0.00809893070862317	0	0.248415068904372
TCGA-DD-AAEK-01A	0.0625173011396217	0.0211004764706661	0	0.0328299073607332	0	0	0	0	0	0	0	0	0	0	0.0293642586932301	0.0250689946604301	0.026349600574318	0	0	0.0338442653838813	0	0	0.148540923800661	0.042075896762057	0.0180876637511553	0.00651579731974102	0.0561224371089638	0.0503192952816554	0.0179966377453849	0	0.00152355619751306	0.00580324868114779	0	0	0	0	0.0398757663153034	0	0	0.00722166243392052	0	0	0	0.000251940769059427	0.0110151669376977	0	0.00726430819379387	0	0.2640992633565
TCGA-DD-AAVP-01A	0.0660987081057058	0.0513245323251535	0	0.0296113630066723	0	0	0	0	0.0159112195114831	0	0	0	0.000281390216991109	0	0.0330104834639238	0.0187733942417919	0.029402490263868	0	0	0.0639653233703048	0	0	0.100997142105489	0.04888830803381	0.0170322532649832	0.00025232820889489	0.0467203229946772	0.0464011908072886	0.016838564008786	0	0	0	0	0	0	0	0.0213695834658779	0	0	0.000369671050595883	0.0125717966024137	0	0.00126225075865166	0.00133008052783568	0	0	0.00902905751548265	0	0.181491077659232
TCGA-DD-AAVQ-01A	0.0589972380295984	0.067641953733126	0	0.0219838022144919	0	0	0	0	0.0051953928745165	0.000217800496335382	0	0	0	0	0.0278807518600789	0.0197238419666045	0.0323688824071711	0	0	0.0486119290158593	0.0055082849645567	0.00552226681605982	0.111148252768811	0.0366472117848395	0.0057896840084807	0.00437508253789828	0.0406537645927501	0.0375705991995152	0	0	0.00633409392890835	0.00399405269478586	0	0	0	0	0.0221325889295933	0	0.00185990948497714	0.0198518286255741	0	0	0	0	0.0110396504186904	0	0.00635459423138162	0	0.322956036070846
TCGA-DD-AAVR-01A	0.0346280842775003	0.0649524593442247	0	0.0261187740302607	0	0	0	0	0.00285915088916458	0	0	0	0	0	0.0168186135162664	0.0230811667999714	0.0223903397677165	0	0	0.0301068557778539	0.00438447875831798	0	0.130163207965081	0.0515992667360107	0.00720774338901795	0.00439782096271261	0.0424150497648037	0.0446874417127744	0.00531134960613103	0	0.0158833346834661	0.00853824946063137	0	0	0.000550357230059575	0	0.0224347397654503	0.000451489162485191	0	0.025715205811141	0	0	7.09179529969873e-05	0.000392572990691079	0.0127024769653337	0	0.0169382768791361	0	0.276633587725117
TCGA-DD-AAVS-01A	0.0386759250798301	0.0388746051474251	0	0.0319580110007154	0	0	0	0	0.0101872878046905	0	0	0	0	0	0.0118697453599354	0.0255469998185929	0.0358723023548047	0	0	0.0371133631351005	0	0	0.123069908516377	0.0417289861413323	0.0136226318468576	0.00417586618560568	0.0384060231322569	0.0331043066793047	0.0187974422022464	0	0.00483474319470737	0.000809702365533748	0	0	0	0	0.0285993697638413	0	0	0.0104101683887325	0	0	0.00078965958988141	0.000781315673188903	0.011393752038985	0.0135093041222144	0.00484115401513803	0	0.256382675805396
TCGA-DD-AAVU-01A	0.0729586984065741	0.162049655649681	0.001474914336366	0.00153275047980722	0	0	0	0	0.00427108533028383	0.00136080593259891	0	0	0	0	0.0286007811296664	0.0197810290490945	0.0224893096321558	0	0	0.0187316602488914	0	0	0.130059097804755	0.0635654915100334	0.0103830263114239	0.00127665606030949	0.0298903453153805	0.0566639600423014	0.0399995722159717	0	0	0.000655207339090042	0	0	0	0	0.0294614203345751	0	0	0.0148613738920972	0	0	0.000403458732207518	0.00104096313071545	0.00372384521434516	0	0.00285845390149596	0	0.178352709835281
TCGA-DD-AAVV-01A	0.061240514738871	0.037405767951962	0	0.0403592817520847	0	0	0	0	0.000639262175305541	0	0	0	0	0	0.0176519349928026	0.0241902604033019	0.00800912012375684	0	0	0.0229991721167246	0.00409263957293404	0	0.167263179609018	0.0407488454164177	0.00904300454746849	0.00334572049173271	0.0405296607264961	0.0337729080702781	0.00775844239214154	0	0.00908934176850567	0.00685359761745429	0	0	0	0	0.0296160180942878	0	0	0.00449774099537793	0	0	0	0.000263535912518217	0.0132159123617807	0	0.01865467695648	0	0.255504189589165
TCGA-DD-AAVW-01A	0.0449818976299108	0.0316371909512316	0	0.0222046595078921	0	0	0	0	0	0	0	0	0	0	0.00931677150092104	0.0266022333461007	0.0336585608947506	0	0	0.0257726709066934	0.00263026286248739	0	0.105151007495395	0.0516333569042491	0.0118541779080601	0.00402664568368224	0.0477426555945818	0.0359346727073521	0.00927618207577454	0	0.0248840543107842	0.0049876535774316	0	0	0	0	0.0349481837170687	0	0	0.0275021301202583	0	0	0.000971174903232518	0.000855752208784527	0.0234472215309753	0.00319969318791569	0.00824963513731299	0	0.248143999590268
TCGA-DD-AAVX-01A	0.0557162967514093	0.0339582002732764	0.00790993557196705	0.0401981956048254	0	0	0	0	0	0	0	0	0	0	0.0314222047671152	0.0318824761795285	0.0368063525689139	0	0	0.0287175794494333	0	0	0.15439262513777	0.0510413170342566	0.0208981625567216	0.00562184504027702	0.0427418418120059	0.0505550218695297	0.0193704869709677	0	0	0.0117018738531955	0	0.00325646756233812	0	0	0.0253276705729496	0	0	0.0120411118779736	0.0360899227792773	0	0	0.000569199487044065	0	0	0.00668178514730707	0	0.251423115107835
TCGA-DD-AAVY-01A	0.0289579455973225	0.0395647335056276	0	0.0334264044981059	0	0	0	0	0.00826856585199088	0	0	0	0	0	0.0161386048938733	0.0278090521605369	0.0312331574276325	0	0	0.0213832037717693	0	0	0.125345360187623	0.0510878276606238	0.0150555535187931	0.00446761311748062	0.0403354886632376	0.044732093911169	0.0110063561205686	0	0	0.00575111457796526	0	0	0	0	0.0298479432668539	0	0	0.0169716482988947	0	0	0.000925282808605178	0.000981501176203246	0.000330956273739345	0	0	0	0.27393701522662
TCGA-DD-AAVZ-01A	0.0431016642643752	0.0446092335737534	0	0.0279685624105517	0	0	0	0	0.00161986038712713	0	0	0	0	0	0.0134754311158483	0.0263216957587986	0.0111210428543179	0	0	0.0207303848293202	0	0	0.10400563757704	0.0477734072939167	0.0150275867879055	0.00203272918561376	0.0490631896390927	0.0478019473183839	0.0236656013965853	0	0.000976066875977637	0.00358241416473045	0	0	0	0	0.0291066061067304	0	0	0.012531906035285	0	0	0.000835855823575068	0.0010522722354822	0.0177590545064146	0.000886811283970417	0	0	0.290121719392834
TCGA-DD-AAW0-01A	0.0299870599988706	0	0	0.0276520258135773	0	0	0.000100890028976232	0	0.00296456850690699	0	0	0	0	0	0.00553658087900493	0.0237693740888809	0.0126754942995087	0	0	0.0151415514260314	0.00532448703035798	0	0.129043297042385	0.052111533883408	0.00912732660766887	0.00410400358923783	0.0517295574747883	0.0346856540315477	0.000766509479747826	0	0.017573676144686	0.00613717746759423	0	0	0	0	0.0367778423355545	0	0	0.0110832449644173	0	0	0.000493255435748333	0.000763897295334926	0.0210688306450638	0	0.00686524834219709	0	0.309172308931051
TCGA-DD-AAW1-01A	0.0339314321594346	0.0211150019068058	0	0.0204468732416547	0	0	0	0	0.0105601614539355	0	0	0	0	0	0.0115447146993637	0.0241869805561052	0.0244491271663172	0	0	0.0220340658103211	0	0	0.11257138796587	0.0404600551713732	0.0146422064549169	0.00368689498711016	0.0470364910457592	0.0401350544878293	0.017391294656402	0	0	0.00173640948777593	0	0	0	0	0.0168935390909891	0	0	0.00799117233747665	0	0	0.0012211138643994	0.00122734451100891	0.00588742098771196	0.00606679338805475	0.00228282067169375	0	0.294678116135789
TCGA-DD-AAW2-01A	0.0216929910146638	0.0712317511034025	0	0.0151618828685988	0	0	0	0	0.00453768089377129	0.00202445685042013	0	0	0	0	0.0120471559742454	0.0215582441974033	0.0420931236688837	0	0	0.0353724886505181	0	0	0.11652606419682	0.0565822644385327	0.0119826109356517	0.00689907697608979	0.0456181404258573	0.0426371451453895	0.0213202181461856	0	0.000811355649015157	0.00238259198331781	0	0	0	0	0.016517681125099	0	0	0.0119484822918003	0	0	0.00109719702202441	0.000984822715125201	0.00320136812961063	0.00555261200534229	0	0	0.259091332515302
TCGA-DD-AAW3-01A	0.0472175735912662	0.0385143379753542	0	0.0348301740388817	0	0	0	0	0.000985830646522544	0.00132172950045341	0	0	0	0	0.0224740357182024	0.0234902561295093	0.0392547659431107	0	0	0.0608817470638025	0	0	0.119108347747454	0.0638182101571669	0.0167840578157413	0.00230977132019158	0.0436430060635373	0.0482074164488721	0.0219041757347643	0	0	0.000394284652463431	0	0	0	0	0.0286731699731886	0	0	0.010962971792629	0	0	0.000967073530463367	0.00111683604318077	0.000149964215591672	0	0.000158257733486897	0	0.231671538810804
TCGA-ED-A459-01A	0.0256812257854503	0.0064221263478544	0	0.0186277770742247	0	0	0.00627313220763207	0	0.0128900900904549	0	0	0	0	0	0.0192623792727716	0.0256496172427415	0.0292586939135701	0	0	0.010942336809363	0.00593399209538862	0	0.146358223039833	0.036071579686698	0.0101261268253633	0.00907043412118113	0.0539572029421075	0.0683661887160021	0.00517456850845212	0	0.0043547436483212	0.00388708109916806	0	0	0	0	0.0181062581701359	0	0	0.0225632167695164	0	0	0.0014426478652485	0.00140510435408896	0.00957707144394084	0	0	0	0.20696383832279
TCGA-ED-A4XI-01A	0.0374387659657871	0.0190003086503494	0	0.0191053673942101	0	0	0	0	0.00341218876817457	0	0	0	0	0	0.0197816652768045	0.0202663935210929	0.0169867189835837	0	0	0.0224862646180016	0	0	0.121864380712855	0.0464824583644579	0.0131362813857874	0.00740408465792618	0.0544321495265151	0.0456370268111426	0.00709374066614728	0	0.00357453950453664	0.00468393222892956	0	0	0	0	0.0345108553531019	0	0	0.0146355268570701	0	0	0	0.0027318530531229	0.0199635420878616	0.00173043826995028	0.00519092712967435	0	0.277638132065612
TCGA-ED-A5KG-01A	0.109725134001737	0.0630350031215525	0.0194106938089018	0.032026731304455	0	0	0	0	0.016320179524468	0	0	0	0	0	0.0571281312926685	0.0350980490957229	0.00282808210513266	0	0	0.0769088250335315	0.0360334571396663	0.0168615637496581	0.0595147583366034	0.0455383052135217	0.0184263598523082	0.00935524445367583	0.0510344588057729	0	0	0	0.0257992112999944	0	0.0396801773156486	0	0	0	0.0220586386483633	0	0.00735008612915606	0	0	0	0	0	0.0251067764092203	0.0155551693088394	0.0118368541518784	0	0.106336892293347
TCGA-ED-A66X-01A	0.0642580572661553	0.0424670386319738	0	0.035491645314548	0	0	0	0.000211366531320518	0.00857363548502959	0	0	0	0	0	0.0210831779685735	0.032926038377561	0.0123796970837103	0	0	0.0125043667762509	0	2.17472621406104e-05	0.124824824626331	0.0627144569870899	0.0119870283878769	0.0051832299161745	0.0475295882902482	0.0272559326712035	0.00592046438281502	0	0.013976435687733	0.00238165629445068	0	0	0	0	0.0358721922602812	0	0	0.0374103900037045	0	0	4.33307587379545e-05	5.82463849857169e-05	0.0225975215694822	0	0.00525401165345325	0	0.246994059733059
TCGA-ED-A66Y-01A	0.0635728185139013	0.0535953093607526	0.00746753591816209	0.00961314473844977	0	0	0	0	0.000717087310971052	0	0	0	0	0	0.012400129979605	0.0206873731127449	0	0	0	0.0288736489720274	0	0	0.0967278200082127	0.0383017800726229	0.0160095274784917	0.00292205799463072	0.0448072215063613	0.0427204066448502	0.0117692233754227	0	0.0124560031447362	0.00972359185338232	0	0	0	0	0.0623645460500146	0	0	0.0143797363921084	0	0	0.000445536254556806	0.000558112437949853	0.00816438418857326	0	0	0	0.308952189451223
TCGA-ED-A7PX-01A	0.0998535784487437	0.02812235018488	0	0.0230950476697302	0	0	0	0	0.0072541736711449	0	0	0	0	0	0.0236319372216033	0.0348333432335173	0.0188346953781968	0	0	0.0497113224819261	0.0233606248613582	0	0.162344353713265	0.0700975708259694	0.0206644774444114	0.000185404175141727	0.0457552502546865	0.0367392452706605	0	0	0.0320402429602953	0.00853739047891425	0	0	0	0	0.0424099886797615	0.000492800949826831	0	0.00198805679769307	0.0176974776125506	0	0.000171311383066915	0.000448226803598828	0.0443854078874325	0	0.00930690056878951	0	0.099365206161972
TCGA-ED-A7PY-01A	0.0535910320677749	0.0585687588561162	0	0.0297418788742437	0	0	0	0	0	0	0	0	0	0	0.00721897210179378	0.0158137761273965	0.0388903990914814	0	0	0.0324606719933778	0	0	0.115131234201722	0.0257448042050606	0.00978268870498023	0.00189430552931306	0.0378057901324596	0.0556060491042425	0.0393874049842733	0	0.000725618523638322	0.00194041822365313	0	0	0	0	0.00911682546605028	0	0	0.0194225961172941	0	0	0.00169735832206971	0.00131169044556178	0.013964104485485	0.0101913144535411	0.000808675459573715	0	0.210235376923543
TCGA-ED-A7PZ-01A	0.0645868052368361	0.0513138193440761	0	0.0233863871175619	0	0	0	0	0.00317466058404843	0	0	0	0	0	0.0300156607794	0.0182931443006092	0.0405057294146452	0	0	0.0233108729572378	0	0	0.18874685242554	0.0588367120886008	0.0191750135411252	0.00331534677154937	0.0332456320183941	0.0582329815678345	0.0162888894163283	0	0	0	0	0	0	0	0.0333768504119069	0	0	0.0188280459858147	0	0	0.000781228612027153	0.00124160601156009	0	0	0.00339470986516986	0	0.157761536462968
TCGA-ED-A7XO-01A	0.0557551512925264	0.0387327755498178	0.00984472342027259	0.0291606157436478	0	0	0	0.00358215110710923	0.00718153834442245	0	0	0	0	0	0.0135047702936475	0.0199940397953399	0.0208946825613512	0	0	0	0	0.00107087640942408	0.136647395925957	0.0308727098482645	0.0190990380356532	0.00792924370448362	0.0564041590761206	0.0344614129104438	0.0270101197379921	0	0	0.00612389274738437	0	0.00711441401224671	0	0	0.0407340988128371	0	0	0.00491737588328152	0	0	0	0	0.00844660361441472	0	0.00284937742126779	0	0.308496197843338
TCGA-ED-A7XP-01A	0.0257720906777841	0.00469325742546579	0	0.0503675088001306	0	0	0	0	0.00669194986863791	0	0	0	0	0	0.0112505610056147	0.0419224562938932	0.0416419805296614	0	0	0.0167135944547369	0	0	0.163898240137541	0.0637878748461298	0.0122759556798705	0.00974480895418942	0.0499587065324432	0.0223650494134905	0.00633197951353689	0	0.00343645297096817	0	0	0	0	0	0.0163822200900628	0	0	0.000297618397222385	0.0421772577150342	0	0	0.000320531750186954	0	0	0.00330896695533623	0	0.309565513627848
TCGA-ED-A82E-01A	0.0566650888943147	0.0413829294657398	0.076624664695642	0.0105326614271895	0	0	0	0	0.123604601600955	0	0.026544891739268	0.017986086445136	0	0	0.0229681444887512	0.0205163106696994	0	0	0.0126739709066671	0.0320536864921889	0.0344614941794952	0.000286711097090931	0	0.0935464309361204	0.0148595527695166	0.00541396582796851	0.0333325700413109	0	0	0	0.0208473242618805	0	0.0105867989087852	0	0.0152364918250261	0	0.0216115872643691	0	0	0.0272881486329595	0.00888626331969497	0	0.000563085101646606	0	0.156804295851009	0	0	0	0.00794952588513732
TCGA-ED-A8O5-01A	0.0457062377585055	0.133354343717001	0.00365166327644487	0.0148169197568707	0	0	0	0	0.0191576754518445	0	0	0	0	0	0.0176314508305586	0.0299040124015978	0.0104204934395159	0	0	0.0231790341098239	0	0	0.0837434950105073	0.0767462940166958	0.0143774834620296	0.00429112482319494	0.0345442866317387	0.03550950684406	0.0354051342183768	0	0.00203174976694535	0	0	0	0	0	0.0285955385804758	0	0	0.0105269161455335	0	0	0.000345415308662867	0.00078940060038277	0.00391643627175057	0.0075282086535481	0	0	0.230763438244771
TCGA-ED-A8O6-01A	0.0441394369263788	0.103243401951651	0	0.0240271193568891	0	0	0	0	0	0	0	0	0	0	0.0154939410668163	0.029718573198098	0.0149295842084875	0	0	0.0190797649391846	0	0	0.113486233943731	0.0700365850056506	0.0120162958675346	0.00549284579221624	0.0403887418898863	0.0372688009873986	0.0196888837913974	0	0.00398905323746204	0.00156697305854137	0	0	0	0	0.0264569328193881	0	0	0.0293483861037444	0	0	0.000592532122117729	0.000828520903449899	0.0172507085558239	0	0.00691446494080749	0	0.216152024278769
TCGA-ED-A97K-01A	0.108770277045471	0.0493248424674785	0.016653360053403	0.0223581695851868	0	0	0	0	0.0120134394077687	0	0	0	0.00716349799060927	0	0.0227297943688225	0.0258884058514492	0.00893349890707214	0	0	0.0366665036449965	0.00416989019736198	0.00505279821008284	0.112233538493938	0.034025963252312	0.0194171115647641	0.00713590767396259	0.060493985512897	0.0095830144237366	0.0116452078062391	0	0.0465367954369375	0.00384976029497755	0.036995841880429	0	0	0	0.0221063669144895	0	0.000468451629039467	0	0	0	0.000121002465015116	0	0.113909529172196	0	0.00423249575228542	0	0.0896354853939482
TCGA-EP-A12J-01A	0.0241306743841278	0.00710434079295824	0	0.0249260167470252	0	0	0.00432699067233786	0	0.0158037186421706	0	0	0	0	0	0.00911353943648225	0.02943893510817	0.0210248242145048	0	0	0.0277344109267134	0	0	0.130145045016166	0.0437747302566632	0.0116353681944504	0.0018245562316479	0.0486492425729264	0.0453164918097344	0.00277969286670975	0	0	0.00151737008136472	0	0	0	0	0.0245994544189616	0	0	0.00999604895070627	0	0	0.000832299304190116	0.000874577289673913	0.000893175496899294	0.000297234474706431	0	0	0.345554165594075
TCGA-EP-A26S-01A	0.0731841392807197	0.0471619597126115	0	0.0118039295512318	0	0	0	0	0	0	0	0	0	0	0.0167824832872026	0.0165007638655128	0.0251948437061143	0	0	0.0321028690829503	0	0	0.0935211322337941	0.0298619044484395	0.0131383653240319	0.002468695615419	0.0531239705928271	0.0521431480643956	0.0513140350342213	0	0	0	0	0	0	0	0.0332449576096014	0	0	0.0026351159072893	0	0	0.00189312754566795	0.00169215358564639	0.00913476645141016	0	0.000626071604761487	0	0.182963394885535
TCGA-EP-A2KA-01A	0.0685088387472777	0.153814869166191	0.0661536137019367	0.00304432956975762	0	0	0	0	0.0204280724046775	0	0	0	0	0	0.0234720474821166	0.0257427835541417	0	0	0	0.0310815270385973	0	0.00221556549847611	0.104199631991594	0.0490476714149188	0.0118876212914554	0.00719904864240906	0.0238922961475829	0.0379179179967209	0.0499191454991422	0	0.00465410640077788	0.00328492422368374	0	0	0	0	0.0149237628576891	0	0	0.0185441464830087	0	0	0.000369139367886347	0	0.00373282307470741	0	0.00856882814538272	0	0.205782281443083
TCGA-EP-A2KB-01A	0.0667623859976006	0.117682837503938	0.0366391753613451	0.0142021502837253	0	0	0	0	0.0104233783142612	0	0	0	0	0	0.0119439819515337	0.0280737530513064	0	0	0	0.0241108866690005	0	0	0.104027885373132	0.0537557772851564	0.0195812127488746	0.0043852420018967	0.0432814802225892	0.0306850179103441	0.0477438640597585	0	0	0.00194023558048361	0	0	0	0	0.0274491168621758	0	0	0.00748846613362386	0.0033157236171942	0	0	0.000552733612513407	0.00677958014497886	0	0	0	0.273555088437975
TCGA-EP-A2KC-01A	0.0345807789621347	0.0574738484588856	0	0.0159472937220533	0	0	0	0	0.00516516266411884	0	0	0	0	0	0.0207106879436291	0.0211874830499976	0.0240570163999586	0	0	0.0247180676823256	0	0	0.130053637137266	0.0460299734016644	0.010162749371823	0.00274958918331443	0.0445629579487409	0.0465050429014237	0.00869266863860631	0	0.000419984086227829	0.00671945263108734	0	0	0	0	0.0263265360738996	0	0	0.0204411722923829	0	0	0.000435376583839152	0.000580610942580377	0.00979998512385324	0.00498340478820959	0.00310119735610162	0	0.293947944440161
TCGA-EP-A3JL-01A	0.0684440995830796	0.0265216325386332	0	0.0285061962550707	0	0	0	0	0.00208700044579054	0	0	0	0	0	0.0240630931102385	0.0212165468930998	0.028834018020181	0	0	0.0169018703294394	0.00684132299014138	0	0.162141444031944	0.0319097657939339	0.0128101468634118	0.00422456380595513	0.0314210455314731	0.0506781576479372	0.0066794452360742	0	0.00834648772025462	0.0128109488090179	0	0	0	0	0.0210953807991347	0	0	0.019543792174516	0	0	0.00095981467627257	0.00130792338626413	0.0154335822048263	0.00345700191039481	0.00596478496998593	0	0.177199187300769
TCGA-EP-A3RK-01A	0.0558946689724527	0.0652992188881093	0	0.0262343041837029	0	0	0	0	0.013634848626329	0	0	0	0	0	0.0270672683989397	0.0276730023091674	0.0234140858655351	0	0	0.0162205121239618	0.0032409304550221	0.00419135019963796	0.184123042976706	0.0128919992869798	0.00440304140736685	0.0163927991786649	0.0382618753017719	0.0443963409242264	0.0133712532623422	0	0.00682113762200123	0	0	0	0.00101449310266293	0	0.0183065738427815	0	0.00071565405172643	0.0994219207686331	0	0	0	0	0.00216370262072366	0	0.0105948852857498	0	0.190197637896707
TCGA-ES-A2HS-01A	0.0374403315601844	0.0407809095751444	0	0.00186816707268449	0	0	0	0	0	0	0	0	0	0	0.0179952883523417	0.00563209732730481	0.0310037726639535	0	0	0.0210550855875014	0	0	0.0894306679998007	0.0288778090236495	0.00429839535709788	0.00263158119278154	0.0428441630535182	0.0580277107188058	0.0245114020321343	0	0	0.00320775629884112	0	0	0	0	0.00976804462131336	0	0	0.0257716450623953	0	0	0.00218100631372682	0.00188451227481359	0.0167924952344792	0.00201829813912396	0	0	0.281251233171119
TCGA-ES-A2HT-01A	0.0396655690400417	0.012226481149629	0	0.0106902983550997	0	0	0.000143364325335435	0	0	0	0	0	0.00258824279422819	0	0.00893637485173254	0.00880376006192021	0.0135842272016931	0	0	0.00321207746513411	0.00359530618221385	0	0.120077434287105	0.0206744296422188	0.00711045067001306	0	0.0442223545364071	0.0520367470143869	0.00298367474642368	0	0.00559224549741906	0.00506441881824422	0	0	0	0	0.0143482534450086	0	0	0.017932427021033	0	0.00802850891049234	0.000526310453619149	0.00090524047606297	0.0106788601270079	0	0.00458753032508206	0.066981850975174	0.402095649088313
TCGA-FV-A23B-01A	0.0349591340461286	0.0455351472765699	0.00888911329179277	0.0204550810247677	0	0	0	0	0.0179452861666817	0	0	0	0	0	0.0145685589332982	0.0238192628187854	0.00657360477414547	0	0	0.020289053025809	0	0	0.102856624611731	0.0477744750389021	0.0209770622343492	0.00444768609525784	0.0532354127707599	0.0573596350696254	0.0307452289560981	0	0	0.00390763277858403	0	0	0	0	0.0290934461847062	0	0	0.0237824144968898	0	0	0.000474507622680793	0.000805679295814332	0.015310649288255	0	0.000796697885086005	0	0.276107583663861
TCGA-FV-A2QQ-01A	0.0542337010911885	0.0415024266263306	0	0.0309903351893688	0	0	0	0	0.00347316047479054	0	0	0	0	0	0.0159200641765198	0.0159508767140948	0.0414175750562634	0	0	0.0142519420431585	0.00210790957054417	0	0.105214466738937	0.0341448426578013	0.00994742960446285	0.00481078118744401	0.0442880430040786	0.047785589251929	0.00787369829214998	0	0.00678139062359273	0.00502400854186376	0	0	0	0	0.0189907551173716	0	0	0.0464699785591725	0	0	0.00120790291687791	0.000966051558630728	0.0125370630561248	0	0.00938320356502953	0	0.243899896847332
TCGA-FV-A2QR-01A	0.0521522589355576	0	0	0.0167359647092761	0	0	0.0101286811666482	0	0	0	0	0	0	0	0.00559073755690379	0.010501014389385	0.0247758552915429	0	0	0.00761125907066692	0.00723688046637943	0	0.117243584878229	0.0331521779383137	0.0124794994776715	0.00164683505257469	0.0371035213566745	0.0586465325782104	0	0	0.00593731465486599	0.000505766706048246	0	0	0	0	0.0326507574767025	0	0	0.0321270883796574	0	0	0.00220707306291232	0.00183205025966257	0.027486828814366	0	0	0.0412776455400048	0.175824403455997
TCGA-FV-A3I0-01A	0.0954337212095698	0.14811736674802	0.037773489979646	0.0346934994172905	0	0	0	0.00740917744308118	0.0572729485457467	0	0	0.0165128770690818	0	0	0.0255012025518669	0.0329166967728102	0	0	0.0082813930491418	0.009116102382383	0	0	0.023342797727492	0.0474733634824622	0.00867580643266473	0.00963846946491245	0.0217817807213583	0	0.00747634616840599	0	0.0481305346912113	0	0	0	0	0	0.0497709666626781	0	0	0.0672369426049023	0.00388839950383386	0	0.00100675389341749	0.000429284354904049	0.17816885741914	0	0	0	0.00565282243549386
TCGA-FV-A3I1-01A	0.0414483633064033	0.0239533484358503	0	0.0238953109673963	0	0	0	0	0.0180161690984649	0	0	0	0	0	0.01479027483205	0.0258165142375674	0.0274781405609994	0	0	0.00128645180512245	0.00747991110978358	0	0.135662731828497	0.0346536589248597	0.0117767947539233	0.00741966737728383	0.0472986660604496	0.0337494398345178	0.00555242916929534	0	0.0148264523871686	0.00162834010894523	0	0	0	0	0.0332885408637857	0	0	0.0370832339617433	0	0	0.0004305715167599	0.000129087388060195	0.0174920632651878	0	0.00194381426181166	0	0.286786598498955
TCGA-FV-A3R2-01A	0.0447834839995287	0	0	0.0307132849858024	0	0	0.000826427842250344	0	0.00362396909694156	0	0	0	0	0	0.0100128678065769	0.0260955168349058	0.0265228258214435	0	0	0.017160732776433	0.00104971676659805	0	0.136425611731604	0.0490781128582466	0.0188690082892036	0.0029253653234842	0.0435530601467097	0.0445138953752478	0	0	0.000611988728274425	0.00328220500964668	0	0	0	0	0.025637936457811	0	0	0.0102221478499176	0	0	0.00131279123469376	0.00122146656370855	0.00471134619146095	0	0.000507707133125112	0	0.266156422259505
TCGA-FV-A3R3-01A	0.079540922317428	0.00728823515491417	0	0.033432470428763	0	0	0	0	0.00929858346750673	0	0	0	0	0	0.0147924220728081	0.0274051328370056	0.00840729073140188	0	0	0.0218380260772562	0	0	0.146067267817042	0.055165128893608	0.0164036508933058	0.00674204812304364	0.0457482937057729	0.0485046131618126	0.00976498180727038	0	0.00627503817914535	0.0028749938444722	0	0	0	0	0.0491514054515457	0	0	0.0196296920827634	0	0	0.000225548963996265	0.000916930868833104	0.0215063806750794	0	0.00390213413398566	0	0.21292184078931
TCGA-FV-A495-01A	0.066745886976352	0.0573800783097522	0	0.0180678838022832	0	0	0	0	0	0	0	0	0	0	0.02810689480088	0.0069621994959119	0.00937879308172973	0	0	0.0111503720217908	0	0	0.136279094670315	0.0343944455324718	0.00597068294180619	0.000874761663698984	0.0461997431674673	0.030978624571913	0.0205731398318706	0	0.0109588586017077	0.00889422092425656	0	0	0	0	0.0119159712278774	0	0	0.0110493209994839	0	0	0.00145737201487276	0.00136830623468445	0.0140392117571601	0.000351329466210753	0.00115621559034049	0.017237623117718	0.21432476207358
TCGA-FV-A496-01A	0.060983180360633	0.0163607304207807	0	0.0156454045333331	0	0	0	0	0	0	0	0	0	0	0.00925772345934784	0.0172925448245752	0.0198298365244721	0	0	0.00381736485730004	0	0	0.108337551053117	0.0455912090407061	0.0174259065450472	0.00307184908394594	0.046202299091701	0.0493647369132277	0.0170752883964896	0	0.00228146814107166	0.00826053537641794	0	0	0	0	0.0257307268320817	0	0	0.0182710672106698	0	0	0.00160962218993511	0.00157213253412432	0.0195999222230936	0	0	0	0.247692494461882
TCGA-FV-A4ZP-01A	0.0655495725542106	0.144588587600516	0	0.0193201377493261	0.000878400296443446	0	0	0.00299622546240036	0.0145182533174245	0	0	0	0	0	0.0278120392972562	0.00696013150932178	0.013218869982892	0	0	0.00938515510579806	0.00258911690941287	0	0.188594623228514	0.00871363468792932	0.000169246108804565	0.000746467165727443	0.029366280237457	0.0237539856738686	0.0185749010927213	0	0.00732142271614017	0.00583431102975905	0	0	0.0011577109405906	0	0.00428881831804417	0	0	0.0240224409874313	0.0294178385976586	0.00309969011992729	0.00124008449635149	0.00127839091790165	0.00817612949726399	0.00979778192218265	0	0	0.136788466014499
TCGA-FV-A4ZQ-01A	0.0774651886109112	0.0952323085678927	0.0134931657275398	0.0224271856889117	0	0	0	0	0.00553869163155799	0	0	0	0	0	0.0305033918979485	0.0381037365576169	0.0142418294316509	0	0	0.0463388429062168	0	0.00588547111012178	0.12006345603581	0.051089086420738	0.0257326437817875	0.00625922656234257	0.0635304621163421	0.0141866533327143	0.0128404519313413	0	0.000765650460599376	0.00030887615749837	0	0	0	0	0.0161150037319646	0	0	0	0	0	0.00116650236610986	0	0	0	0.0043755882890021	0	0.235025400403669
TCGA-G3-A25S-01A	0.0453946419291019	0.0197680363878924	0	0.0161063273795862	0	0	0	0	0.0116945561860144	0.00563535654522592	0	0	0	0	0.017765075008699	0.0150087512060268	0.0214825759075204	0	0	0.0158673048697688	0.000378719031401208	0	0.193984696506475	0.0355957429892025	0.0097310241936699	0.00428491261721558	0.0211643567242749	0.0490784029972889	0.00221549055319932	0	0	0.00425620641531275	0	0	0	0	0.0156812690309419	0.00152427201534177	0	0.0279973032414434	0	0	0.00137304585355927	0.00149090690723167	0	0	0.000246883845768652	0	0.214217313042962
TCGA-G3-A25T-01A	0.0485854583764445	0.102170802160557	0.0446113364322989	0.0130108804741315	0	0	0	0	0.0444255123444699	0	0.00488416756697056	0.00207082352096011	0.0013183877154231	0	0.0320414190498363	0.0218072891046089	0	0	0	0.0419707523352418	0	0	0.0531336159133979	0.0849112514551018	0.0185966239473501	0.00322441946273469	0.0528223326984015	0	0.0201334671906149	0	0.0355630871985326	0.00131959722443422	0.00991927769455902	0	0	0	0.0147018194515172	0	0	0.00400476245966156	0.0278156862412023	0	0	0.000702681492994188	0.0981243899770904	0	0	0	0.0710293948279588
TCGA-G3-A25U-01A	0.0554162443891778	0.0426217959406968	0	0.0330679030563134	0	0	0	0	0.0078680897618617	0	0	0	0	0	0.0108559604444355	0.0237399319477468	0.0346557278110109	0	0	0.0576684068595409	0	0	0.0822675005903259	0.0518065134133545	0.0192047827918456	0.00257235688240947	0.061855982324107	0.0283708189728493	0.0493753731638271	0	0	0.00704478037837458	0	0	0	0	0.0445462798832914	0	0	0	0	0	0.000776698950325245	0.000884539265066702	0.00212713377152645	0	0.00581576538745272	0	0.228478248565945
TCGA-G3-A25V-01A	0.0538774642560613	0.0622348676005834	0	0.0258921752175835	0	0	0	0	0.00303481305314464	0	0	0	0	0	0.0169689288938758	0.0265797194386359	0.020742765606798	0	0	0.0147383989160506	0	0	0.153610320176323	0.0282396051138688	0.00841142747007459	0.0116878032549934	0.025737363115935	0.0543369947189958	0.0168576939280085	0	0.0121561831076734	0.00529118264820806	0	0	0	0	0.0222585828366172	0	0	0.0962819154174918	0	0	0.000233483120127421	0.000492020892269001	0.0123245752280859	0	0.00725761647084023	0.00652980653173863	0.216516481386567
TCGA-G3-A25Y-01A	0.0712551381839673	0.0473853974513833	0	0.0200031068175539	0	0	0	0	0.0147290876766624	0	0	0	0	0	0.0140223548412831	0.0253936762198316	0.00592600489757843	0	0	0.0306823105207671	0.00111629218068548	0	0.13078918815331	0.0587210011341826	0.0193986720569263	0.000741577226067236	0.0501539171051273	0.0426581721217406	0.012280084887271	0	0.0288638465639268	0.00105503540264759	0	0	0	0	0.0321889977831797	0	0	0.0042904851631542	0	0	0.000340238410515131	0.00068034748382501	0.0221994301417591	0	0.0102133224074398	0	0.202779571873258
TCGA-G3-A25Z-01A	0.0486120726327512	0.00555580200218485	0	0.0388659625719661	0	0	0	0	0	0	0	0	0	0	0.030449193033377	0.0230366073667643	0.0220905738264679	0	0	0.0442630372053958	0	0	0.0910699721462137	0.0346518151655771	0.0187185126865419	0.00311591277047806	0.0680405144888815	0.0462181204015064	0.00389546679346439	0	0	0.00644737699958158	0	0	0	0	0.0366209941111154	0	0	1.15059455552386e-05	0	0	0.00116132478022678	0.00135993574070883	0.0127784679933528	0	0.00143740494136617	0	0.300801629337931
TCGA-G3-A3CG-01A	0.0414258933495663	0.00694931405824336	0	0.0338200268436472	0	0	0	0	0.0129789971745509	0	0	0	0.000626342468001496	0	0.0119957463950296	0.0290877738900296	0.0197520545600757	0	0	0.0186901370087129	0	0	0.111908334765994	0.0417409817124116	0.0186893052252878	0.00492524785876528	0.0567481156251303	0.0371322265348283	0.00984909144411023	0	0.00136374852445111	0	0	0	0	0	0.0284794637692825	0	0	0.0138216370864905	0	0	0.00101983085159842	0.00102783404878809	0.00701389066686845	0	0.00572640595013456	0	0.30139406447663
TCGA-G3-A3CH-01A	0.0867725655142778	0.0379135245593524	0	0.015273145175374	0	0	0	0	0	0	0	0	0	0	0.0209868469423974	0.017257775351729	0.0164865516009983	0	0	0.0428225334133543	0.00924021042481902	0	0.0900016030660925	0.0604434406142225	0.0153972810275607	0	0.061037644773308	0.0495656389368581	0.00739221140413511	0	0.00191526693747702	0.00604365004352657	0	0	0	0	0.0386149999164387	0	0	0.00870877389654792	0	0	5.54530235742611e-05	0.000951553083981732	0.0130497936326018	0	0.012370550365718	0	0.213193805484146
TCGA-G3-A3CI-01A	0.0645804163145502	0.0147072185811944	0	0.0227764410531805	0	0	0	0	0	0	0	0	0	0	0.0187743132835319	0.00631241711502797	0.0177727506703952	0	0	0.0335174998006352	0	0	0.128902848474237	0.0361447010003167	0.0136423036092957	0.00729612414442051	0.0447015371362022	0.0472238231085964	0.0072346601747607	0	0	0.00598466393478289	0	0	0	0	0.0445923643733077	0	0	0.0322245884979479	0	0	3.57555436569404e-05	0.000425252158232989	0.00860087851334494	0	0.00429595717443037	0.00224280995777663	0.380859097965728
TCGA-G3-A3CJ-01A	0.0601489292102178	0.0277835790112259	0	0.0166267911546327	0	0	0	0	0	0	0	0	0	0	0.0295371208816565	0.0258328975653094	0.0481750514891905	0	0	0.0320918902980463	0	0	0.156564237254435	0.0356095885205039	0.0143752433670004	0.0017030964174628	0.047891964640962	0.0512171176073979	0.0194187608596203	0	0	0.00136122906841658	0	0	0	0	0.039992304770048	0	0	0.0102112199392809	0	0	0.00136106700277275	0.00157284067347457	0.0121864766735648	0	0.000191348537937898	0	0.194577042097298
TCGA-G3-A3CK-01A	0.0335444724181746	0.0389538666747407	0	0.00878830053304963	0	0	0.0038018471256065	0	0.0155164202829965	0	0	0	0	0	0.0159032648767244	0.0320216841532693	0.0166356456826065	0	0	0.027720470085039	0	0	0.140890640706033	0.0346993081427077	0.0124733993625258	0.00808680216915214	0.0388277202424269	0.0434008690984611	0.00673802458582037	0	0	0	0	0	0	0	0.0154633343647094	0	0	0.0774700895687665	0	0	8.28599835517621e-05	0.00036692952954649	3.98805311614764e-05	0	0.0102526616385803	0	0.317890112196713
TCGA-G3-A5SI-01A	0.0128672344696406	0.0287413339091087	0	0.03157539291308	0	0	0	0	0	0	0	0	0	0	0.00647358998805742	0.020189530203466	0.0222526962220358	0	0	0.0245082189680478	0	0	0.114911500977495	0.0575946920040945	0.00959307315059072	0.00293152993894794	0.0581748929833711	0.0493403765593298	0.0144518636202635	0	0	0.00129258552517692	0	0	0	0	0.0191157795191308	0	0	0.0180530116223166	0	0	0.000488405596504182	0.000795539392249894	0.00411661504417486	0	0	0	0.369095381351347
TCGA-G3-A5SJ-01A	0.0753370125886756	0.0603319296313923	0	0.0124278032442529	0	0	0	0	0.0265034695297912	0	0	0	0	0	0.0237696976250046	0.0303208001064513	0.0565185742557119	0	0	0.0436401298202069	0.0116580264154171	0.00178255364944502	0.0795695700578079	0.0565051243470346	0.0174269741338124	0.00888778674877636	0.00986415965498652	0.0462156045255349	0.00989777676771769	0	0.00814818953170677	0	0	0	0	0	0.0421338826454832	0	0	0.0823463279008609	0	0	0.000711922837249761	0	0.0432740343343744	0	0.00758268522874178	0	0.149925310110783
TCGA-G3-A5SL-01A	0.0164734812362386	0.00714299123827863	0	0.023613805618725	0	0	0	0	0.0147861755796689	0	0	0	0	0	0.0114448877059031	0.0252595385504086	0.0239614139513326	0	0	0.0254787219328704	0	0	0.127681416213172	0.0577773405984175	0.0121793079138136	0.00447188393285013	0.0479494314041728	0.0483012022282865	0.0161921490227246	0	0.000566716348318432	0.000717162055571814	0	0	0	0	0.0212686368228291	0	0	0.0174684464478833	0	0	0.000546444652852103	0.000772031705520208	0.000575345717343781	0	0	0	0.348381516136568
TCGA-G3-A5SM-01A	0.045513171853208	0.00968479526267941	0	0.0281505220306004	0	0	0.00196186379524537	0	0	0	0	0	0	0	0.0256296183446633	0.0204452056450933	0.0232433287307788	0	0	0.0262641253244466	0.0113344064396144	0	0.163970000126189	0.0422752233366496	0.0179245310355833	0.00472001581646739	0.0509603573416969	0.0562626207959881	0.00402808232675325	0	0.0107334333387588	0.0103847881036005	0	0	0	0	0.0332099993486751	0	0	0.0143685003374874	0	0	0.00012955805990828	0.000577846231300076	0.00693978989171905	0	0.0115239765415196	0	0.234972836575939
TCGA-G3-A6UC-01A	0.0514509496058106	0.0507082569840651	0	0.0378555427241061	0	0	0	0	0.00772145269065396	0.00409540079631194	0	0	0	0	0.0129110032323541	0.0268970142733891	0.0638640093721843	0	0	0.0621796914167229	0.00245538996441184	0	0.0860777554104215	0.0725508876756575	0.0225497651029786	0.00226826895079592	0.028726542339806	0.0226990737569374	0.0104207235819873	0	0	0.00649417432995211	0	0	0	0	0.0340314498618351	0	0	0	0	0	0.000663853593122664	0.000699913261410009	0.00423659549717029	0	0.00769209388668552	0	0.198828968775422
TCGA-G3-A7M5-01A	0.0592589338792264	0.0483743118368702	0	0.0105601617615385	0	0	0	0	0	0	0	0	0	0	0.00696579248585148	0.0177500906939415	0.0184287529690305	0	0	0.0136652473740261	0	0	0.107498862921857	0.0346220087653336	0.00891348386379975	0.00224999429264633	0.0364491620445119	0.0577032344026004	0.0142194169958277	0	0	0.00281977331336497	0	0	0	0	0.014917999362146	0	0	0.0206939901764585	0	0	0.00213909089608188	0.00184027552499896	0.00744136541311231	0	0.00311425952409323	0	0.232817043939553
TCGA-G3-A7M6-01A	0.0706961199238229	0.0684824442201773	0.0149714716637061	0.0456797208322257	0	0	0	0	0.0232787663435041	0	0	0	0	0	0.0201219382615553	0.0412236481547818	0.0181004919976661	0	0	0.0205341989692829	0	0	0.132170560137543	0.0628930269719162	0.0129669971120863	0.0175291340889964	0.035208857881547	0.0189906844530826	0.00703679441827291	0	0.0181460528687364	0.00584124051784249	0	0	0	0	0.0403962679611381	0	0	0.0445017514926539	0	0	0	0.000112615082206002	0.05196309854308	0	0.00296391599930986	0	0.169892127821177
TCGA-G3-A7M8-01A	0.0773814102120817	0.0287478757748683	0	0.0149737450411421	0	0	0	0	0	0	0	0	0	0	0.0233515454576799	0.0210747282091367	0.0277407134401754	0	0	0.0439495299661071	0.0102312984066025	0	0.126924193732833	0.0438651203950509	0.0146981364431872	0	0.031340040920582	0.0572766648414255	0	0	0	0.00727064352685072	0	0	0	0	0.062853122723104	0	0	0.019035007824559	0	0	0.000150860487817941	0.000653006744226488	0.0072184722544985	0	0.00466870178544568	0	0.281479371468932
TCGA-G3-A7M9-01A	0.0632171890599985	0.113098188817711	0.0276971492353525	0.0279333312681185	0	0	0	0	0.0171455206742875	0	0	0	0	0	0.0148521080678166	0.0520350196463635	0.0115573383559611	0	0	0.0174567758369544	0	0	0.140306684363388	0.0811518327981955	0.0256010984278461	0.00640492794604035	0.0591206438290968	0.0346823128412615	0.0268717032634724	0	0.00531298651039243	0.000421481996984549	0	0	0	0	0.0251709913374506	0	0	0.0103632052711017	0.0084746892194407	0	0	0.000679069585933865	0.00725999921539411	0	0	0	0.0872584007707786
TCGA-G3-AAUZ-01A	0.0547070440779628	0.101074645854051	0	0.00327697524548866	0	0	0	0	0.00103638514040599	0	0	0	0	0	0.0176074346075073	0.0140904537838451	0.00791137017464827	0	0	0.0264991001540843	0	0.00058562754767062	0.108435017123836	0.0453683629361645	0.00538910483896388	0.00267984213037401	0.0393453352649748	0.0526787427906041	0.0212088889932458	0	0.00433410832669059	0.00605131412134239	0	0	0	0	0.0244057012589607	0	0	0.0141763596450565	0	0	0	0.000799256451124844	0.00690719922017307	0.00313237024369821	0.00800248518570919	0.0335997614012891	0.262609113900943
TCGA-G3-AAV0-01A	0.0660008635424637	0.043752110274006	0	0.00391116023292674	0	0	0	0	0.00330732120315164	0	0	0	0	0	0.0141909349307142	0.00786330913149558	0.0168710206929007	0	0	0.0160652805370067	0	0	0.115923431035997	0.0259105229213675	0.0122628161915791	0.000423478864594972	0.0386102490675874	0.0589981705357268	0.0149050451900989	0	0	0.00439228141550981	0	0	0	0	0.0173269453719516	0	0	0.0250778090431159	0	0	0.00168406397269685	0.00153284722450656	0.00861158676669787	0	0	0.0209119333529154	0.275292009407156
TCGA-G3-AAV1-01A	0.0352456126865317	0.0485907061758107	0	0.036340399480367	0	0	0	0	0.00579939401677597	0.000903547911495316	0	0	0	0	0.0167751526622645	0.03454894707104	0.0370814210644178	0	0	0.0316199937669992	0	0	0.13446949200666	0.0552947403530323	0.0131284229785475	0.00502053723585238	0.0457756242237679	0.0426829417896428	0.0252204550147242	0	0.000110521770121707	0	0	0	0	0	0.0246161960565965	0.000268359202085684	0	0.0187573303291579	0	0	0.000619417028329514	0.000893974563809291	0.00654742169493716	0.00242261731537195	0	0	0.242635959082109
TCGA-G3-AAV2-01A	0.0382767828607128	0.0550936681614047	0	0.0208811253659112	0	0	0	0	0.00789462413723027	0	0	0	0	0	0.0124894827295869	0.0213116750525852	0.0357531394062439	0	0	0.0332090428191433	0	0	0.116797493774624	0.0415003445090977	0.0121871274145356	0.00336722735879314	0.0447497814290315	0.0549700602536367	0.0177586748259988	0	0	0.00116672595225983	0	0	0	0	0.0151950904177721	0	0	0.0156629740447764	0	0	0.0011799532695207	0.0011201095887554	0	0	0	0	0.270956743496733
TCGA-G3-AAV3-01A	0.0294542900212231	0.0271245217697306	0	0.0336835344969541	0	0	0	0	0.00751088468405074	0	0	0	0	0	0.0214562900619566	0.0232072677305978	0.0365125586668447	0	0	0.0390520087479755	0.00804196536337918	0.00541904557465655	0.154818327938352	0.0454821253449269	0.00934872307280972	0.00469454608573746	0.0483379141360036	0.0500466878302187	0.00208537361770715	0	0.00160087031246773	0.00372314698072049	0	0	0	0	0.0180916175528856	0	0.00020348346027332	0.0197395146810558	0	0	0	0	0.00581984902286762	0.00112406029789228	0.00280736422630269	0	0.229350934644255
TCGA-G3-AAV4-01A	0.0380698384545106	0.0552006658924489	0	0.0272626458365701	0	0	0	0	0.0241916344102993	0	0	0	0	0	0.010480691332886	0.0338723287399792	0.0435126344892832	0	0	0.00979896140417854	0	0	0.151282249091259	0.0545432777913449	0.0200189140692946	0.00642097710102653	0.0432483270066229	0.0389945074332789	0.0281780793610145	0	0	0.00108682637057047	0	0	0	0	0.0179491416891739	0	0	0.0024898852911735	0.0107466068328586	0	0.000612017361848215	0.00077148339148274	0	0.00197406935449969	0	0	0.232076588795924
TCGA-G3-AAV5-01A	0.0352338141170014	0.106440129829401	0	0.0218942854390979	0	0	0	0	0.00481823936961756	0	0	0	0	0	0.0145174999386212	0.0300618596249517	0.0227402064693943	0	0	0.0181903745272981	0	0	0.128346663742304	0.0477850542251148	0.0139335889523581	0.00750941677755424	0.0417379307665706	0.0252319043301483	0.0334913159067825	0	7.87935322898125e-05	0.00192293798944951	0	0	0	0	0.0194933073352732	0	0	0.0299968335500977	0.0521738470883976	0	0.000464265344888903	0.000752282292895044	0	0	0.00194492221415576	0	0.243941997428903
TCGA-G3-AAV6-01A	0.0449644519223769	0.164837915318688	0.0156537259436949	0.0134403682441379	0	0	0	0.0114751566239244	0.00436502693395124	0	0	0	0	0	0.0257052184827411	0.0252350216667984	0	0	0	0.00465135666178403	0	0	0.137217756853149	0.0520584980056222	0.01748803370712	0.0050445196890411	0.0402355408521974	0.0488121617387171	0.0660986590298472	0	0.00419295353335313	0.00560510721587506	0	0	0	0	0.0295232693792036	0	0	0.0159693288061904	0	0	0.000249614849435215	0.000968701633848268	0	0.00196299394875283	0	0	0.132641308085444
TCGA-G3-AAV7-01A	0.0651481803012937	0.0188951691684888	0	0.0239726127047891	0	0	0	0	0.00862116131776895	0	0	0	0	0	0.0168914376437147	0.0357911167598983	0.0145504776081319	0	0	0.00622476128126182	0.000842222639090948	0	0.205845565996448	0.0478506169028017	0.0124985934464851	0.0065291663715676	0.0718611837794682	0.0370977110632965	0	0	0.00740600748801472	0	0	0	0	0	0.0372927828665983	0	0	0.0475264096814618	0	0	0.000373329989954541	0.000769850035995123	0.0419093062333015	0	0.00421704373955002	0	0.105790744313357
TCGA-GJ-A3OU-01A	0.0750362601000689	0.0725589902184009	0.0207796755660365	0.0299939442308833	0	0	0	0	0.00625051558559142	0	0	0	0	0	0.0166128452528936	0.0202984416763101	0	0	0	0.0094659833509005	0.0128164351190143	0.00133321465049474	0.187307910369436	0.0486596903083717	0.00607219063793268	0.0100187777997299	0.054353161489902	0.016577491164841	0.00645750224067643	0	0.0380468369911429	0.00732831485423078	0.013829463542733	0	0	0	0.0187357309267298	0	0	0.0233371453468556	0	0	0	0	0.0156155245979723	0	0.0165250451258082	0	0.155942105343924
TCGA-GJ-A6C0-01A	0.0558727688874422	0	0	0.0403895117689447	0	0	0	0	0	0	0	0	0	0	0.0165752609576903	0.0226187049182262	0.0256273058734893	0	0	0.00907463428664209	0.00281472577725164	0	0.169104625249339	0.0559965223424589	0.0204172374920913	0.00962736150623211	0.0492258877516749	0.0296288787526891	0.000260333977093887	0	0.00332660745564323	0.00324120209238214	0	0	0	0	0.0214578331219409	0	0	0.0493358150226954	0	0	0.000757593093984262	0.00101430013719512	0.0125518948532939	0.00850050186330817	0.0112475672187587	0	0.197787149904331
TCGA-GJ-A9DB-01A	0.0341210827624882	0.00327822915142706	0	0.0257277938011162	0	0	0.0100216579292858	0	0.00546438589375227	0.00295189063953556	0	0	0	0	0.0112445647421249	0.0225619542831944	0.0298446579638316	0	0	0.021549024207982	0.00487360729949623	0	0.126864823248442	0.0408318190448146	0.0142703869405598	0.00595550458376031	0.0378646208214247	0.0293963933933721	0.00213567147257183	0	0.0046952333517357	0.00264875656575578	0	0	0	0	0.0340587519323832	0.000700182720538241	0	0.0295031029524861	0	0	0.000688384097623671	0.000504154898829981	0.0100699638463921	0	0.0055551600707957	0	0.288277721073307
TCGA-HP-A5MZ-01A	0.0303842681069889	0.0217588113193871	0	0.0240570388199812	0	0	0.00453231840444235	0	0	0	0	0	0.00379129297454772	0	0.0148298756875546	0.0201758241277482	0.0207048900040511	0	0	0.0124899466430392	0.0104964692452028	0.000101703302795839	0.139524610513266	0.0307520596507591	0.0104535569600042	0.0098138622006765	0.0400580243856007	0.0513251482663357	0.004229498887324	0	0.0297952845621586	0.00307669958340293	0	0	0	0	0.0185572553293277	0	0	0.071516433067848	0	0	2.00058402246737e-05	0	0.00790652383336427	0	0.00872023966099645	0	0.291638448396389
TCGA-HP-A5N0-01A	0.0416097469404997	0.034809582385013	0	0.0196175853807777	0	0	0	0	0.00566972952648176	0	0	0	0	0	0.0146357152190022	0.0131007637873431	0.0319913881892532	0	0	0.0341617798792997	0	0	0.0960334620953176	0.0366455081217169	0.00777505576186657	0.00252636459243832	0.0314259095907865	0.0430893638530936	0.00313186071953528	0	0.00814543738963672	0.00354490360440585	0	0	0	0	0.0287809819696089	0	0	0.0224037179216004	0	0	0.00147407816134677	0.00125718312404278	0.00375382595235027	0	0	0	0.283262941744088
TCGA-K7-A5RF-01A	0.0608432415245594	0	0.000534240169720646	0.0114920674414996	0	0	0.0049539747135509	0	0	0	0	0	0	0	0.0103818799086071	0.00971076772050664	0.0140625094350063	0	0	0	0	0.00149623693326759	0.132056445647537	0.0251412756876338	0.0119994926139355	0.00224343778174997	0.0535372974878632	0.0374358716404781	0.00576895378354341	0	0.00134417940197265	0.0127318586292988	0	0	0	0	0.0404511414841526	0	0	0.01038386842074	0	0	0	0	0.0360668380326387	0.00499582929224199	0.00942029019853134	0.0307693984873225	0.330291924922627
TCGA-K7-A5RG-01A	0.0737775502417325	0.0127233554513238	0.0185576264637554	0.0146809681816452	0	0	0	0	0.00586053579953278	0	0	0	0	0	0.0328830558564563	0.0399697930807852	0.00694680677333815	0	0	0.0461855368315501	0.0175253069344532	0.0120435632966372	0.163616752510899	0.0377320475361945	0.0186368590986713	0.00643204090020898	0.0505808724329559	0.0279064801317328	0	0	0.00435697142648488	0.00629013029334595	0	0	0	0	0.0307095587497024	0	0.00835542801805715	0.0050854939980657	0	0	0	0	0.0147412158676036	0	0.0178301872956042	0	0.194966174878837
TCGA-K7-A6G5-01A	0.0448935966537432	0.0289795868575645	0	0	0	0	0.00782641389919912	0	0.00535250143231707	0	0	0	0	0	0.0146411388892556	0.0113675120931075	0.0283432617330685	0	0	0.0196867794658066	0.00366747026319389	0	0.106199195719092	0.0232566492194917	0.00920845547313164	0.0009795216557101	0.044002126376254	0.0517276197451247	0.00168399597378955	0	0.00652886006033849	0.0100495125556443	0	0	0	0	0.0159712814020112	0	0	0.0187564675294157	0	0	0.00140840248526479	0.00114138117568246	0.0213010916181425	0.0118684250280289	0.00278545718398375	0.0380491327028013	0.271805633054593
TCGA-K7-AAU7-01A	0.0794053955675385	0.0405062018988484	0.0140367189056247	0.029995600889163	0	0	0	0	0.0133221602193971	0	0	0	0	0	0.0183442760386609	0.0352418877386377	0.0233426305360033	0	0	0.0278235826229262	0	0	0.144324028100494	0.0584272542508172	0.0245432529366357	0.00230331003431705	0.0472540535546526	0.0666646453788694	0.0150851690833599	0	0.0223967185478002	0.00957602267669119	0	0	0	0	0.0390611220904158	0	0	0.025990963416417	0	0	4.95103590342977e-05	0.000412543645316079	0.0537398551143848	0	0.00713885459659071	0	0.101683243153772
TCGA-KR-A7K0-01A	0.032200889438669	0.0394187148612041	0	0.0262001833225435	0	0	0	0	0.0106097592166735	0	0	0	8.89878879139914e-05	0	0.0213658566393926	0.0303848137033337	0.0176931268480218	0	0	0.0149858242070606	0	0	0.158196055549071	0.040891005180363	0.00993856887150189	0.0103095376157809	0.0387756603776487	0.0301500174013696	0.0177545635428889	0	0.00355958926846334	0.003240849816626	0	0	0	0	0.0340164265048705	0	0	0.0606983179045809	0	0	0	0.00021711985506075	0.0105153398935844	0	0.00803642050697314	0	0.304407963642129
TCGA-KR-A7K2-01A	0.0376511016157687	0.0443658723283801	0	0.0101461164294216	0	0	0	0	0	0	0	0	0.000165796710494319	0	0.0155331097572587	0.00968458539468552	0.0167537958173381	0	0	0.0121666457770782	0	0	0.116794666153509	0.0314057995034942	0.00986357738869654	0	0.0504344425657442	0.0564138440240744	0.0230995515566408	0	0.00286921065911117	0.00401656371724599	0	0	0	0	0.0139568960381345	0	0	0.0202807648351938	0	0	0.00138224110770832	0.00142261814085434	0.0141576125660702	0.00812842461904696	0.00535483782146653	0	0.288882478698349
TCGA-KR-A7K7-01A	0.0732849498648011	0.0798776517583938	0	0.0296929010786761	0	0	0	0	0.00709790091606745	0	0	0	0	0	0.0379751327896509	0.0281944160566037	0.0118020769599065	0	0	0.044490530315811	0	0	0.144884619412505	0.0366244703585377	0.011838323975223	0.0018548702368772	0.0369976407747867	0.0450606626230536	0.0568173937840455	0	0	0.00732658923634734	0	0	0	0	0.0215234286443265	0	0	0.00850254412781338	0	0	0.000105360288238405	0.000692569133721732	0.00174364387583846	0	0.011162170028822	0	0.154960201043612
TCGA-KR-A7K8-01A	0.0461350450106957	0.0437730481959778	0	0.0221227087155123	0	0	0	0	0.0143067856058894	0	0	0	0	0	0.0206094430718244	0.0271421306257475	0.0362775811931129	0	0	0.0415540856685221	1.36216488686142e-06	0.00294302802484661	0.144653351623637	0.0443087446903871	0.00652036794338488	0.00119016380112566	0.0477416079949774	0.0378248102878963	0.00287822072711811	0	0.0118739428748712	0.00770123940605875	0	0	0	0	0.0292898370569032	0	0	0.0135528103665429	0	0	0	0	0.0123146803755399	0	0.0043447163269287	0	0.183402050579153
TCGA-LG-A6GG-01A	0.0521459731743237	0	0.00468770299852685	0.0300131311423461	0	0	0	0	0.0114055692187401	0	0	0	0	0	0.00844065452180311	0.0245548330694605	0.00889588880968534	0	0	0.0108337439744708	0	0	0.114056938769389	0.028903625313727	0.0145189992275005	0.00171726477580104	0.0428917082355077	0.04553013103284	0.0143474431131549	0	0	0.00416592737154005	0	0	0	0	0.0258770052133963	0	0	0.0168222062452602	0	0	0.000948964748751802	0.00102354801394435	0.0219576818128281	0	0	0	0.334938887949373
TCGA-LG-A9QC-01A	0.0713158552648688	0.0422087678477209	0	0.0134325346734192	0	0	0.00798588100063672	0	0.00778431224465197	0.00406176615341454	0	0	0.00347277565176968	0	0.011502804765573	0.0206589795621557	0.0721673273482925	0	0	0.0534994028060327	0.00143053685372219	0	0.0562331883502939	0.0474935046443619	0.0163447581059789	0	0.0500952517206512	0.0314697171563108	0.0203708464497226	0	0	0	0	0	0	0	0.0238314900700376	0	0	0.00278962289096057	0.011291193004024	0.00133365702228973	0.00212220993026985	0.00143669299558676	0	0	0.000781276224216897	0	0.176801816506245
TCGA-LG-A9QD-01A	0.0305652537529032	0.0109803907128972	0	0.0521700524930852	0	0	0	0	0.00373924717862755	0	0	0	0.000958643872297557	0	0.0292544830729852	0.0412562788403562	0.0379276315068288	0	0	0.0254151601644037	0.0107033140772447	0	0.151375034547444	0.050461527266064	0.019265363447865	0	0.0428062791190203	0.0504832633743997	0	0	0.004154454615437	0.013968827989619	0	0	0	0	0.0273186277249954	0	0	0	0	0	0	0.000647486092065976	0.014054651544914	0	0.01718638959547	0	0.246336609879209
TCGA-MI-A75C-01A	0.0437596772548582	0.0981021279532421	0.00124712835904249	0.02518530917518	0	0	0	0	0.00411108515481541	0	0	0	0	0	0.025185456866907	0.0190731708321215	0.00667703254846091	0	0	0.0109955453608215	0	0	0.130391402697726	0.0377103654079091	0.00852300509756848	0.00550953771468773	0.0373253391074712	0.0432408426782595	0.053532112165449	0	0.00199028732489006	0.00205637015758996	0	0	0.000454976137531788	0	0.0133473224069765	0	0	0.063315618759765	0	0	0.000538920876489463	0.00105378917007308	0.00830236327044247	0	0.00744163326461049	0	0.22238659682063
TCGA-MI-A75E-01A	0.0532844183617132	0.0313354970221721	0	0.0186234080862539	0	0	0	0	0	0	0	0	0	0	0.0283641978418562	0.0132865125462592	0.0288502686909824	0	0	0.032998107174794	0	0	0.142284141243042	0.0444170193695609	0.0132326840044198	0.00251158921632077	0.0545508250663545	0.0707202581474362	0.0131342355145797	0	0.0116318561905169	0.0103066619313199	0	0	0	0	0.0321443461367266	0	0	0.017263641628975	0	0	0.000369914847626039	0.000390414037008306	0.0122867785135082	0	0.00606205765217202	0	0.226436478244511
TCGA-MI-A75G-01A	0.0347045369030516	0.0146054364151732	0	0.0199614479451618	0	0	0	0	0	0	0	0	0	0	0.00809964894843118	0.0217331628694665	0.0284141682966166	0	0	0.00434218526407165	0	0	0.116603979362667	0.0376420427201219	0.0101247802747188	0.00467830075281392	0.0529635394655571	0.0526426587874545	0.0129690583628892	0	0	0.00305093750213689	0	0	0	0	0.0177312319927069	0	0	0.0237387606566525	0.0360746618924002	0	0.00151019764031425	0.00146039123621889	0.0140132233849048	0	0	0	0.271199085912493
TCGA-MI-A75H-01A	0.0346271843531508	0.048280335216783	0	0.0159075023627728	0	0	0	0	0.0147106553041663	0	0	0	0.000598811027635056	0	0.0267683607438324	0.0152124769928341	0.0229957260009168	0	0	0.0365174292197805	0	0	0.141699514823345	0.0381736038659859	0.00898253977431381	0.00304565504213074	0.0490123322541992	0.0346464443330666	0.0257154983312482	0	0.000587761781692822	0	0	0	0.000854988830933745	0	0.00627352573500067	0	0	0.00520129120850939	0	0	0.0009130360208961	0.00103682885577383	0.000859974367766559	0.00540636364273769	0.00341637827352428	0	0.300285439463665
TCGA-MI-A75I-01A	0.0352599616328898	0.0328154102662757	0	0.0161864057939701	0	0	0.00487079677324453	0	0	0	0	0	0	0	0.0138457698595264	0.026154540664204	0.0238955761207656	0	0	0.0245651902231054	0.00645775577680698	0	0.116996555101732	0.0591041802470635	0.0121971969482097	0.00605635053174751	0.0489727382512668	0.0273371480464996	0	0	0	0.00404560136699029	0	0	0	0	0.0292340139269299	0	0	0.0310154925573553	0	0	0.00106922572413628	0.00112022774073332	0.0122198886511174	0	0.0048682369951963	0	0.305596209674426
TCGA-MR-A520-01A	0.0466781901950834	0.018468792346224	0	0.0224743251232505	0	0	0	0	0	0	0	0	0	0	0.0151074529365457	0.0156840880830265	0.0171682315705838	0	0	0.0227558121554995	0	0	0.131821013949495	0.0450780229368814	0.0127717449150097	0.00267760073724689	0.0396940506034079	0.0638186733861021	0	0	0	0.00767221151805757	0	0	0	0	0.0417844237010032	0	0	0.0294534286325902	0	0	0.000111765909464076	0.000687050313105497	0	0	0.00116599123854918	0.00458836333719712	0.372240825306073
TCGA-MR-A8JO-01A	0.123462532099515	0.111037384128814	0.0129410318111413	0.0465097243117095	0	0	0	0	0.0438109052729096	0	0	0	0.00132229165791601	0	0.0180576532283739	0.0355773017871145	0.0166780818400528	0	0	0.0373637978571326	0.00648737632589086	0	0.110392684168759	0.0452278728338322	0.0229740191754936	0.00495634444380383	0.0278007439770425	0.0333933961103343	0.0131749279123925	0	0.0395543156941312	0.00261120129909566	0	0	0	0	0.0395220685500722	0	0	0.0397663912900464	0	0	9.69094937647065e-05	0.000516118964604139	0.00313681749741966	0	0.0115721362143398	0	0.0451818826768592
TCGA-NI-A4U2-01A	0.0890810696181102	0	0	0.0142985197894083	0	0	0.0187767018807348	0	0	0.00402446841273833	0	0	0	0	0.0121030013260039	0.0139421136832728	0.03293566549457	0	0	0.0655593868000431	0.0107889373986836	0	0	0.0335516185763258	0.0179977735212167	0	0.0466126789848103	0.0160163512722346	0	0	0	0.00793096134205874	0	0	0	0	0.0458323363450498	0	0	0.00368621933448799	0	0	0.0030915532508	0.00232461245272992	0.0180014857868356	0.00104866608048096	0	0.042598331916998	0.145160610167466
TCGA-NI-A8LF-01A	0.0643526740011683	0.0177564782850521	0	0.0315148991676122	0	0	0	0	0	0	0	0	0	0	0.0235639484053765	0.0215997579432697	0.0395041830227373	0	0	0.0585106141193088	0	0	0.111762043602305	0.0641887275989434	0.014333415633894	0.00422049000782753	0.0499807583497233	0.0420615215777212	0.0163262752742986	0	0	0.00320044061333954	0	0	0	0	0.035326667803857	0	0	0.00781651469730438	0.00919093878848496	0	0.000207846431651707	0.00103933824329508	0.00762815915099917	0	0.00644912075036543	0	0.217994622195603
TCGA-O8-A75V-01A	0.0106362389915047	0.0505910558507307	0	0.017788052926608	0	0	0	0	0.00320027510391812	0.000460250532791639	0	0	0	0	0.0207790995134517	0.0180966014676135	0.0300033703476925	0	0	0.0266530218102475	0.00706403444418435	0	0.125431111735183	0.0406170921329648	0.00643901411608036	0.00666734375744032	0.0440104602840963	0.0344561881086846	0.00219703725654357	0	0.00953402049475905	0.00897848252096774	0	0	0	0	0.0133231695190335	0	0	0.0447158153563716	0	0	0.000496969972450275	0.000696942776161368	0.0168643869230975	0	0.00253658906598511	0	0.328490379571562
TCGA-PD-A5DF-01A	0.114317200051448	0.0349058794027947	0	0.0561309293393112	0	0	0	0	0.000494710855236246	0	0	0	0	0	0.0229765406901138	0.026919310143737	0.0190178638765661	0	0	0.0415552749886217	0.00562037960174041	0	0.175329685984011	0.0250411223315053	0.0307472254493537	0.00344466005371025	0.0311462648630674	0.0438992941151008	0.00692766773708181	0	0.0278725290578163	0.00599269558343643	0	0	0	0	0.0344037874458137	0	0	0.00457597893360679	0	0	0	0.0008106256349859	0.0015112513073816	0	0.0147884103191031	0	0.0881544035571511
TCGA-QA-A7B7-01A	0.0676028229985915	0.0392271993804385	0	0.0276344181723322	0	0	0	0	0.00681957772601497	0	0	0	0	0	0.00951683811521078	0.0271977470428034	0.0265211980970553	0	0	0.030328748863254	0.000402740731713053	0	0.0635720121306282	0.0629087624873628	0.0218613085215056	0.00138178464768814	0.0815517963042681	0.0544156401092025	0.0151711077249391	0	0	0.00452400971416834	0	0	0	0	0.0408539515046636	0	0	0.00357710916215008	0	0	0.00125014545398404	0.00205117841367707	0.0145177099903721	0	0.00174711031333548	0	0.0751473957268414
TCGA-RC-A6M3-01A	0.0305011742013155	0.147870417416325	0.0527782855256642	0.0275144299244239	0	0	0	0	0.021067948227455	0.00343934280703711	0	0	0	0	0.0126197446801746	0.0335072899931792	0.0395942998584214	0	0	0.0135254606764909	0	0	0.165656234570983	0.0475624188791341	0.0149244525395716	3.37829548454956e-05	0.0302213218311817	0.0708069087024696	0.0299911727967233	0	0.000485122013921574	0.0111990601298635	0	0	0	0	0.0459561795081922	0	0	0.00618232614452041	0.00705506553984676	0	0	0.000164430983805123	0.0293939754386186	0	0.00175451640902086	0	0.0356641496698023
TCGA-RC-A6M4-01A	0.0100755764289358	0.0571280538861026	0	0.0289395363542424	0	0	0	0	0	0	0	0	0	0	0.018178374145394	0.0205659117215014	0.0424533375057719	0	0	0.0336859607427384	0	0	0.122007237443111	0.0683961228611491	0.0133684098723385	0.00711209642172854	0.0546465039625373	0.0422410716952016	0.0106834915750294	0	0	0.000598729537355899	0	0	0	0	0.0257163900758312	0	0	0.0158523632188084	0	0	0.000617358669465216	0.000854445596367485	0.00286106569618022	0	0	0	0.304509729864206
TCGA-RC-A6M5-01A	0.105514248694485	0.0568788959392843	0	0.0463316095664865	0	0	0	0	0.00438213285512633	0	0	0	0.000194119512122738	0	0.0244330989415469	0.0219188891280547	0.0160711238958973	0	0	0.0387264431816712	0.0106025007685316	0.000220083204159124	0.190706847469749	0.0654636997226959	0.0138720448097136	0	0.023066344794366	0.0694782177551149	0	0	0.0316437176898235	0.0156978112150307	0	0	0	0	0.0395919479303532	0	0	0.00248917313929192	0	0	0	7.42279927611934e-05	0	0	0.00801129849483066	0	0.140416416188933
TCGA-RC-A6M6-01A	0.0673133272501267	0.0684175078965305	0.000375367670263639	0.0253392589418371	0	0	0	0	0.0112571611665398	0	0	0	0	0	0.0220188115032042	0.0302639779458928	0.0148864075463693	0	0	0.00939458434303217	0	0	0.157263632451697	0.0497606262491302	0.0194169185459897	0.00284272030618402	0.0456713953729384	0.0416331439834767	0.0145969459204051	0	0.00716836883765845	0.00608977595278395	0	0	0	0	0.0285199660416608	0	0	0.0256182128918204	0	0	0.000532020445818892	0.00083216135627616	0.0017110940619504	0	0.00238754207201029	0	0.213525687700663
TCGA-RC-A7S9-01A	0.0474811856201563	0.0326781885336843	0	0.00769503731046317	0	0	0	0	0.00251973238359325	0	0	0	0	0	0.0118456478519593	0.00174008438110716	0	0	0	0.0208268368277811	0	0.00102724150613591	0.0102175118618479	0.027200239623623	0.00979221185193034	0.00271362459131873	0.0838069393162752	0.0145355658458322	0.0241275146789862	0	0.00123997663238693	0.000265999234662625	0.00521675213455455	0	0.000139153387568468	0	0.0112521326191402	0	0	0	0	0	0	0	0.00611479328392933	0.000703276069524756	0	0	0.540660341787778
TCGA-RC-A7SB-01A	0.0737213510285971	0.0250996367122577	0	0.00417552408985013	0	0	0.00141222749484241	0	0	0	0	0	0	0	0.0124844494298939	0.0167562380853394	0.0314234928837762	0	0	0.0168614430541567	0	0	0.142844880635275	0.0462049584424313	0.0124438880976144	0.00752486388545516	0.0420643979216121	0.0476772591961538	0.0160367246336946	0	0	0.00241190363023555	0	0	0	0	0.0223169906942161	0	0	0.0203929309455319	0	0	0.00192996604335636	0.00173148736682337	0.0203866344615009	0	0.00544754797084026	0	0.183762132884794
TCGA-RC-A7SF-01A	0.0208768061403179	0.0290773471361542	0	0.0157307117170419	0	0	0.00272352906965287	0	0	0	0	0	0	0	0.0120743168291135	0.0127913831160366	0.0255002831795804	0	0	0.0302236129302317	0	0	0.102544210836642	0.0599344499270536	0.00872412261804367	0.00157814026799949	0.060272688152387	0.0507585861283887	0.0142007310060631	0	0.00432576563078952	0.00796990654961865	0	0	0	0	0.0210049077625267	0	0	0.0232344502455946	0	0	0.000522618364232498	0.00084131299614077	0.0154877071942384	0	0	0	0.366474686203194
TCGA-RC-A7SH-01A	0.0900187753787331	0.0507079043693595	0	0.010951356489857	0	0	0	0	0.00132357331874432	0	0	0	0	0	0.0186520930395065	0.0157080686667449	0.0355186551302338	0	0	0.0389844679584468	0	0	0.10620622486035	0.0277420689225876	0.0142229678740217	0.000872552785704223	0.059783197584959	0.0480324312216175	0.0371643396766717	0	0.00416316323852315	0.00349111230161114	0	0	0	0	0.0215285215510628	0	0	0.00962675753131543	0	0	0.00225683431301028	0.0018645544059583	0.0185383693607445	0	0.0048175363951326	0	0.110634728313097
TCGA-RC-A7SK-01A	0.0674311473706405	0.0124415667540778	0	0.0272581813903683	0	0	0	0	0	0	0	0	0	0	0.00933725148254428	0.0211046130512496	0.0193305684311953	0	0	0.00323388021441375	0.000963635545240039	0	0.147233922731046	0.0365199206049351	0.0140609615450822	0.00508287649174944	0.0404120856255162	0.0602038862173316	0.00936717567959731	0	0.000940251089927196	0.0057401192071168	0	0	0	0	0.026971689073529	0	0	0.0117886845252413	0	0	0.00139397023471705	0.00138527765713188	0.00243286622807759	0	0	0	0.258412383225789
TCGA-RG-A7D4-01A	0.0673508282691788	0.0920966473287385	0	0.0370965564607116	0	0	0	0	0.00576668592052205	0	0	0	0	0	0.0434186978030201	0.0365564755707236	0.0217457355724022	0	0	0.0444908463315401	0.00339627759101823	0.00693971416722346	0.124789907622491	0.0731650267649344	0.0135517262629986	0.00711546313031913	0.0385132913507593	0.0370024864878487	0.0105240336905199	0	0.000834615459315416	0	0	0	0	0	0.0100562677288536	0	0	0.0081763780094901	0	0	0.00222781561145398	0	0	0	0.00933250887354859	0	0.164720758364239
TCGA-T1-A6J8-01A	0.0617923637456344	0.0131337107132687	0	0.0115705607836312	0	0	0.00481470864205514	0	0.00106067962638583	0	0	0	0	0	0.00915574121284586	0.0170999696925864	0.0246541560049763	0	0	0.00566899672050916	0.00558722495953254	0	0.107214219336129	0.0340954995992694	0.00991668000839812	0.00193331775804888	0.0307393631449599	0.0432823120953557	0.00464915429686231	0	0.00892347815898952	0.00575932473308417	0	0	0	0	0.0197412339483548	0	0	0.0236658170328063	0	0	0.00207761506283276	0.00180085181242846	0.025099341871414	0	0	0.0526049941559049	0.222909197311143
TCGA-UB-A7MA-01A	0.0561291785649638	0.126207614257405	0	0.0184637135976532	0	0	0	0.000938200438238577	0.0356218824442539	0	0	0.000541631683931226	0	0	0.0137610209553069	0.0272919220336456	0	0	0.01783475406785	0.0297706344008017	0	0	0	0.0566901384142064	0.0230363428093225	0.00753540388501485	0.0504884241582648	0.00492285166248597	0.0404033373243794	0	0.0242018870246332	0	0.00294995490414998	0	0.00673416074580214	0	0.00885767910888464	0	0	0.0343149305938058	0	0	0.000823152966176904	0.000818009673170679	0.0655896536108354	0	0	0	0.192789274076381
TCGA-UB-A7MB-01A	0.057861455703717	0.0342581445242827	0	0.0278103588385762	0	0	0	0	0.00358889476450655	0	0	0	0	0	0.00496513545666886	0.0231694302209072	0.01381100139176	0	0	0	0	0	0.101998659051561	0.0370358307490606	0.0164118658612947	0.00217130906409382	0.0671203123236626	0.0548369030029597	0.0460305662681211	0	0	0.00361386745844655	0	0	0	0	0.0176402388418831	0	0	0.0162774097279665	0	0	0.00247422850334915	0.00208150794228607	0.00740465891082028	0	3.02217908762539e-05	0	0.113278298797743
TCGA-UB-A7MC-01A	0.0499449490144411	0.0345130847888587	0	0.0289435865717654	0	0	0	0	0	0	0	0	0	0	0.0196882250714116	0.0213155186616589	0.0579919638236872	0	0	0.0293571087106656	0	0	0.166044043156848	0.0523170341351986	0.0156276384850374	0.00256614392035615	0.0440316661787198	0.0486540128934289	0.0362050528909763	0	0	0.00672857144380346	0	0	0	0	0.0261376503818389	0	0	0.00241319810264599	0.0413816361488925	0	0.00060595842489347	0.000899269268642264	0	0	0.0040548300431383	0	0.191535265409893
TCGA-UB-A7MD-01A	0.0567734919609138	0.0533967118465118	0.013398089349618	0.0373190060924613	0	0	0	0	0.0172215721074705	0	0	0	0	0	0.0204776157494548	0.0342836130990678	0.0127239020206634	0	0	0.00640451449469192	0	0	0.225154498227146	0.0351227322148156	0.00733654875603588	0.00894326502923683	0.0227175189754451	0.0326577074141884	0.00596253022650334	0	0.0106588589774087	0.00385696717069049	0	0	0	0	0.0307119885092462	0	0	0.065033974913857	0	0	0	0.000686816923345419	0.0088516918198	0	0.0137150303786823	0	0.129390286965592
TCGA-UB-A7ME-01A	0.0450491820930565	0.0493742029130244	0	0.0167402003058187	0	0	0	0	0.00359162030924589	0	0	0	0	0	0.0228507231575035	0.0258402446929414	0.018071463056374	0	0	0.0274916528917982	0.00360247484624063	0.000905244041697855	0.125505191959946	0.0428769794874621	0.00963103463903846	0.0058873362141832	0.0498886562162893	0.0266820173718159	0.00138674979633408	0	0.00593384805539905	0.00135720441076664	0	0	0	0	0.028375045117368	0	0	0.0160696265181998	0	0	0	0	0.0246901511006649	0	0.00338468648787495	0	0.290045873655058
TCGA-UB-A7MF-01A	0.0962566520282072	0	0	0.0144795637052291	0	0	0	0	0.00311389581768849	0	0	0	0	0	0.0176465409481862	0.0127261705280957	0.0105217223503231	0	0	0.0289772489575497	0.0198844459263845	0.00164602440002652	0.107401662439858	0.0185387657544207	0.00603089795581791	0.00461482567702056	0.0600298768825211	0.0448948454537579	0	0	0	0	0.0190649151467737	0	0	0	0.0129235860832693	0	0	0	0	0	0	0	0	0	0.00731173024862679	0	0.409719603952612
TCGA-UB-AA0U-01A	0.0707292193419971	0.030343469956204	0	0.0151053310502197	0	0	0.0121618970875546	0	0	0	0	0	0	0	0.0233386890145459	0.0267042131608466	0.021900066241618	0	0	0.0273070423996912	0.00580634023888255	0	0.0878211529522279	0.0467886682610532	0.0173401488167092	0.00369004244910953	0.0566820910325331	0.0529920979130431	0.0141229057946354	0	0.012295185889422	0.00704006962501001	0	0	0	0	0.0428443476767564	0	0	0.0117167705570209	0	0	0.000544030785084661	0.00076539520843197	0.0118323142204308	0	0.000289198406023371	0	0.295038663684765
TCGA-UB-AA0V-01A	0.105248336486868	0.0163032909920331	0	0.0258827429261684	0	0	0	0	0	0	0	0	0	0	0.0238183599611978	0.0209658145577266	0.0149604236120289	0	0	0.0509056960166323	0	0	0.0883205413399381	0.0427384516887486	0.0154628073478945	0.00201424668009063	0.0414766322170311	0.0316238576414846	0.00362736882938452	0.00629392002930367	0	0.00451106874548048	0	0	0	0	0.0751604699198538	0	0	0.00263237418943818	0	0	0	0.000255361729822826	0.010909377286707	0	0.00688229370016731	0	0.336903532187355
TCGA-WJ-A86L-01A	0.0946806700242017	0.0383896711045848	0	0.0312949484822894	0	0	0	0	0.00452464217984986	0	0	0	0	0	0.0221840699966938	0.0259267458976666	0.0336746421897044	0	0	0.0205529566874682	0	0	0.150838786157506	0.0359896781465032	0.0239981662158882	0	0.0406076951082675	0.0602236846514796	0.0174717522048301	0	0.00196780440959985	0.00548247631571646	0	0	0	0	0.0348687841433953	0	0	0.0129961074246412	0	0	0.00119742346007994	0.00154225460436154	0.010104386989765	0	0.00701962861014442	0	0.103078502146376
TCGA-WQ-A9G7-01A	0.0755214713118931	0.0418182618693499	0.0176162258275658	0.0291126497181972	0	0	0	0	0	0	0	0	0	0	0.0230172104587687	0.0313079604854102	0.0094428455982998	0	0	0.0172245421976192	0	0	0.237439847266827	0.0539800040928627	0.016128272949354	0.00255724126905444	0.0431883595653153	0.035079782213219	0.0252070983912986	0	0.00903274545049681	0.0104815723350065	0	0	0	0	0.0140690254504498	0	0	0.0294289746549709	0	0	0.000316535687891278	0.000963048509352542	0.0617594600586838	0	0.00413718271018766	0	0.104066771441643
TCGA-WQ-AB4B-01A	0.0395386905760087	0.0246265847672946	0.0119300718270099	0.0232506801698345	0	0	0	0	0	0	0	0	0	0	0.0145486834643821	0.0192459724466291	0.0139574552807068	0	0	0.0320656774312647	0	0	0.163289775316799	0.0585465713624691	0.0145294294013548	0	0.0531244346024758	0.0385066114480014	0.0214528683376993	0	0.00562164125732172	0.00606322028298604	0	0	0	0	0.0136589687836099	0	0	0.00732248922937801	0	0	2.14289052085065e-05	0.00080934060709853	0.0102728234918473	0	0	0	0.350518516395173
TCGA-WX-AA44-01A	0.0212141065429651	0.0410559645967244	0	0.0303957745948037	0	0	0	0	0.00071229227565985	0	0	0	0	0	0.0182706647455319	0.0164782842693723	0.0307544316494817	0	0	0.0232600943976575	0	0	0.150492317018574	0.046343442513264	0.0123935951403826	0.00499604032183724	0.046941589890656	0.0341539686320105	0.0211707763362742	0	0.0127604714100373	0.00680793176428487	0	0	0	0	0.0103186644035762	0	0	0.0297672849604438	0	0	0.000824630687227331	0.000885461076399378	0.0207179892879592	0.00142826426415279	0.00494194662440008	0	0.22352993408072
TCGA-WX-AA46-01A	0.0962507225798063	0.0133939133966034	0	0.0136727858589572	0	0	0	0	0	0	0	0	0	0	0.0179658652705191	0.026091370247162	0.0259480194036226	0	0	0.0434021743328995	0	0	0.0895259599305979	0.0379320209292515	0.0247710523523676	0.00443060558492841	0.0493867125153429	0.0216740453347072	0.0075424879642079	0	0	0.0154586163210793	0	0.00485807152064544	0	0	0.0723472837662266	0	0	0	0	0	0.000121864742637601	0.00088247578964895	0.0126758109221367	0	0.00783081087569567	0	0.291255459215425
TCGA-WX-AA47-01A	0.0589618335584122	0.0821333451282167	0.0301748824494593	0.0288085718696535	0	0	0	0	0.0082644235656038	0	0	0	0	0	0.0263276755923457	0.0295355059674987	0	0	0	0.0109560083778673	0	0	0.24000598078486	0.0457648731292139	0.0154013071683103	0	0.0253973273033655	0.0560104862886564	0.0269280479525756	0	0.00200851591536251	0.00235934132641186	0	0	0	0	0.0202704080689303	0	0	0.0235509044333769	0.0133809328444484	0.00201982966396961	0	0.000864191306866119	0	0.00701146945900852	0.00991299441474926	0	0.0574473688539717
TCGA-XR-A8TD-01A	0.0950297613735796	0.00865574973722287	0	0.00994925092959226	0	0	0.0032032845716727	0	0.001183247451133	0	0	0	0	0	0.0225750835264086	0.0253611132862787	0.0195163863846043	0	0	0.0324082755903154	0.00049354221259772	0.00332036300659693	0.154732014320206	0.0408385719161836	0.0153274673002789	0.00433752421996479	0.054913850411828	0.0643157118215997	0.0119622288306902	0	0.0114179941440785	0.00680789753394431	0	0	0	0	0.0380567023487342	0	0	0.0246375786206345	0	0	0	0	0.0106075754232841	0	0.015375832473282	0	0.114639405557667
TCGA-XR-A8TE-01A	0.0406099607655516	0.0930421199078356	0.00835679141542079	0.0246716718016196	0	0	0	0.0132281938883183	0.0244902577894499	0	0	0	0	0	0.0194478657321916	0.0327775297457501	0.0440543492434456	0	0	0	0	0	0.124658482047345	0.0390295600843088	0.0165699510554319	0.00596087665554724	0.0333447535568309	0.0402365111961905	0.0315690312356377	0	0.00634197124461143	0	0	0	0	0	0.0388052909624048	0	0	0.0225069633568681	0	0	0.000631826637270839	0.000691134543204373	1.39809049347209e-05	0.00925788248992882	0.00766156622181866	0	0.196716383943347
TCGA-XR-A8TF-01A	0.0329121368913191	0.111822337822434	0	0.0141982792853481	0	0	0	0	0.00255735248216775	0	0	0	0	0	0.012794818838228	0.0258102448104543	0.0400914632456278	0	0	0.0204337537537551	0	0	0.0896716657760291	0.0466560608903385	0.00733139939281141	0.0023977768550481	0.0472892329531487	0.0485538972496152	0.0457681603974358	0	0	0	0	0	0	0	0.0154364209756887	0	0	0.0109947382921437	0.00011355973938089	0	0.00100597661993625	0.000961549337023988	0.000626841744171587	0	0	0	0.260067459035777
TCGA-XR-A8TG-01A	0.050204432913833	0.000886624127020585	0.0195594711520347	0.0490056594877885	0	0	0	0	0.0263062663487634	0	0	0	0	0	0.00867345413948582	0.0250164969746484	0.0170977629081542	0	0	0.00016092009371095	0	0	0.100799733050262	0.0570502450509879	0.018905616992611	0.00407819850648732	0.0489964100073338	0.0417287506672226	0.00984515224538876	0	0.0100061626618521	0.00951828269486354	0	0	0	0	0.0569429885235636	0	0	0.0216998176480752	0	0	0	0.000726155774899879	0.017650523757059	0	0.00737503106789479	0	0.273028840722257
TCGA-YA-A8S7-01A	0.0881380701318388	0.101266210862625	0.0632013004759683	0.0269526421661753	0	0	0	0	0.0162300550166163	0	0	0.00331305767321576	0	0	0.0400505424796686	0.0398177489984593	0	0	0	0	0	0.000386051590278488	0.216800923882061	0.0207399692805336	0.00927904922109396	0.022888992263627	0.0265153145523744	0.0115147566451729	0.039406583760309	0	0.0150439455960999	0.00213731251420714	0	0	0	0	0.0127403278384191	0	0	0.106707738195748	0	0	0	0	0.0163926167144038	0	0.00668756930072271	0	0.0399973214905333
TCGA-ZP-A9CV-01A	0.0242264535265385	0	0	0.0367800334677468	0	0	0	0	0	0	0	0	0	0	0.0182610939359344	0.0350107896622375	0.0185497589707196	0	0	0.0303732483477436	0	0	0.154028835577515	0.0451734217476198	0.015314585354082	0.00503331169386493	0.0472082375802062	0.0331119741722109	0	0	0.00922958768219894	0.0113286295929533	0	0	0	0	0.027036143251421	0	0	0.00902239148875591	0	0	0	0.000160982423259021	0.0145588149653077	0	0.00451680685536828	0	0.389538593832858
TCGA-ZP-A9CY-01A	0.0142647502171773	0.0115512953751718	0	0.0263692385549748	0	0	0	0	0	0	0	0	0	0	0.0133711297699991	0.0194123586962728	0.0193120988239764	0	0	0.0167142898070576	0	0	0.117574523996207	0.0390897395141338	0.0115408556401579	0.00535900138599981	0.0620302257805615	0.0346165234417495	0.00897912005697826	0	0.0112213276233345	0.00524931932866633	0	0	0	0	0.0258669388876733	0	0	0.00654753297139745	0	0	7.47999003669383e-05	0.00046697677235511	0.0221128744851505	0	0.00508416376294307	0	0.401206953769831
TCGA-ZP-A9CZ-01A	0.0410880932601818	0	0	0.0236691076366086	0	0	0	0	0	0	0	0	0	0	0.0142293529566756	0.0140271212059722	0.0174862252907095	0	0	0.0186744462510803	0.00367464411558833	0.00750390008706234	0.108181491275283	0.0430810480921696	0.0129284970443894	0.00396737953728637	0.074081001453673	0.04475951105142	0.00425785365899084	0	0.00206267241393437	0	0	0	0	0	0.0250624133811964	0	0.00238070671512923	0.0190026753238803	0	0	0	0	0.000136122493720884	0	0.00785991102323908	0	0.41673951421528
TCGA-ZP-A9D0-01A	0.0436016375459162	0.00730751132966154	0	0.0299875014373612	0	0	0	0	0	0	0	0	0	0	0.0121275290404767	0.0176972633617157	0.0105127980042139	0	0	0.0127733611478898	0	0	0.110135177591417	0.0386780833835089	0.015451423670874	0.00504994700225732	0.0460211236944392	0.038244804889785	0.0147222528455764	0	0.00154715682937777	0.00325107807967345	0	0	0	0	0.0299593310410226	0	0	0.00803648358043626	0	0	0.000397686324893672	0.000558941593090408	0.000465081968896182	0	0	0	0.395797420808318
TCGA-ZP-A9D1-01A	0.0339174170613232	0.0147993030911834	0	0.0326932314466358	0	0	0	0	0.00539202774831919	0	0	0	0	0	0.0106931295177869	0.0271735546205701	0.023911930698917	0	0	0.0151958953865895	0	0	0.127708668758402	0.0414768745427134	0.0137761358938858	0.00408688435640182	0.0421885991318794	0.0594989325402671	0.0138455651737499	0	0.0034086049814532	0.00267935772475579	0	0	0	0	0.0237395608511533	0	0	0.0417449490570304	0	0	0.000735257454691633	0.000854203959881743	0.0103637419476502	0	0.00268309783099273	0	0.267906239197364
TCGA-ZP-A9D2-01A	0.0701815570630832	0.00885441978431264	0	0.0290752971429038	0	0	0	0	0.0190649022909451	0	0	0	0	0	0.0106811033753837	0.0327722473759374	0.0211075283717053	0	0	0.016575593637307	0.00476096312327968	9.62909908411552e-05	0.159257911803231	0.0511838230951243	0.0217770007443272	0.00759610959426851	0.0456476354739911	0.0289690660369161	0	0	0.0127707657713925	0	0	0	0	0	0.020903950400037	0	0	0.0415063471060761	0	0	0	0	0.0407869321524182	0	0.00817873623685104	0	0.234785316124177
TCGA-ZP-A9D4-01A	0.0689673824454463	0.0760224363253522	0	0.0208380738648697	0	0	0	0	0.000955845293079334	0	0	0	0	0	0.0250994850786969	0.0317359446351405	0.0125410394331469	0	0	0.0166664383961821	0.00260397426733827	0	0.149746614474883	0.0422483350648408	0.0122515356599669	0.00131961357636051	0.0463384531774896	0.0602517826706524	0.0247373466152885	0	0	0.000624274747528849	0	0	0	0	0.0447222461176179	0	0	0.0117952399964266	0	0	0.000638901076929058	0.00115373135656484	0.00176991817689326	0	0.0114634175404594	0	0.199912953860475
TCGA-ZS-A9CD-01A	0.022629100088493	0.0400569715417085	0	0.0420057066854149	0	0	0	0.00503978295937248	0.0065170987913491	0	0	0	0.00170978682236571	0	0.011923355585819	0.0315344499627735	0.0268766817119196	0	0	0.000675734053499221	0	0	0.1302980934202	0.0457969692907205	0.00657335924805449	0.00929896360034532	0.0388609866549272	0.0393809855083146	0.0121735169993373	0	0.00961383440766625	0.00290740491924906	0	0	0	0	0.0188346606464517	0	0	0.0612408106630415	0	0	0.000386621901927663	0.000672209304031536	0.00833967511033436	0	0.00777104908605353	0	0.295358723302726
TCGA-ZS-A9CE-01A	0.0407815427064678	0.0326264291386312	0	0.017111440259288	0	0	0.00326529976397576	0	0	0.00294145863263596	0	0	0	0	0.00890670214654421	0.0211515555890867	0.0226779733064193	0	0	0.00714702204174693	0.000834716637744977	0	0.112905753253067	0.0367452045558718	0.00742860260898142	0.000981308596932956	0.0357846684084092	0.0521416559056056	0.00566046452217346	0	0	0.00383675584742721	0	0	0	0	0.0174188178523147	0	0	0.0229983519375313	0	0	0.00223062833859789	0.00198674410596259	0.0134329402936135	0	0.00488381032519127	0	0.20854158695309
TCGA-ZS-A9CF-01A	0.0886802171715058	0.0290769659387674	0	0.0196808742079001	0	0	0	0	0.0526423427875306	0	0	0	0	0	0.0151464220842405	0.00994229334144173	0.0508938136437845	0	0	0.0400845384527307	0.00924477326297771	0	0.067063922819069	0.0459624162816645	0.0387723653279538	0	0.0385650931876099	0.0114443299259358	0.0200466839619726	0	0	0.00831107325413063	0	0	0	0	0.0795029717962722	0	0	0	0	0	0.000967248193593098	0.000831862813932957	0.0213720302494913	0	0.0130187646837292	1.20375155992608e-05	0.124170311010543
TCGA-ZS-A9CG-01A	0.0250942739396395	0.0728691058600883	0	0.0334333039521834	0	0	0	0	0.0112727016532882	0.00579136318553305	0	0	0	0	0.0188041261672032	0.023970632665502	0.0640534794016668	0	0	0.0568348633085444	0	0	0.070247004116647	0.0663061026335763	0.00963807698187318	0.000110136969368712	0.0394184290779011	0.0375208683410594	0.0154956137343719	0	0	0	0	0	0	0	0.0387088789220956	0	0	0.0053339729067771	0	0	0.000799820882629869	0.00089505760151486	0.000900590138998155	0.000209390565640437	0.00661898431081978	0	0.244526086286311
[truncated: 8 more columns]
