# Supplementary material for: Multi-omics and single-cell approaches reveal molecular subtypes and key cell interactions in hepatocellular carcinoma
Source: Front Pharmacol. 2025 May 22;16:1605162. doi: 10.3389/fphar.2025.1605162 (PMC12138379; doi:10.3389/fphar.2025.1605162)
Supplement: Supplementary file 8 [file Table6.xlsx]

## Sheet: Sheet1
Table S6. Multivariate Cox analysis
Characteristics	Hazard_Ratio	CI95	P_Value
AFP (high)	1.15	0.68 - 1.93	0.6052
Stage II	3.18099e+06	0 - Inf	0.99652
Stage III	1.25	0.02 - 79.76	0.91471
Stage IV	4.38	1.21 - 15.92	0.02476
Stage M1	NA	NA - NA	NA
Stage Mx	2.52	1.3 - 4.87	0.00603
Stage N1	1	0.01 - 97.33	0.99988
Stage Nx	0.99	0.5 - 1.96	0.97968
Stage T2	0	0 - Inf	0.99648
Stage T3	0.78	0.01 - 48.76	0.90764
Stage T4	NA	NA - NA	NA
HBV (yes)	0.81	0.45 - 1.48	0.49238
risk scores	4.95	2.87 - 8.54	0
