# Supplementary material for: Multi-omics and single-cell approaches reveal molecular subtypes and key cell interactions in hepatocellular carcinoma
Source: Front Pharmacol. 2025 May 22;16:1605162. doi: 10.3389/fphar.2025.1605162 (PMC12138379; doi:10.3389/fphar.2025.1605162)
Supplement: Supplementary file 9 [file Table4.xlsx]

## Sheet: Sheet1
Table S4. LASSO features and coefficients
Gene symbol	Coef
RP5-864K19.4	0.335243
FDPSP8	0.00757349
EIF5B	0.0749509
MSL3P1	0.0888792
AC099535.4	0.0488265
PPIAP11	0.0903479
CTB-1I21.1	2.04164
C5orf58	0.227309
RP3-354N19.3	0.0251265
AC006014.8	0.599433
NPM1P31	1.09267
LDHA	0.0353223
RP11-783K16.5	0.0782461
CCT6B	-0.0754925
SETP3	0.182827
RP11-621L6.2	0.026238
RNA5SP470	0.154366
MAGEB6	0.307074
