# Supplementary material for: Multi-omics and single-cell approaches reveal molecular subtypes and key cell interactions in hepatocellular carcinoma
Source: Front Pharmacol. 2025 May 22;16:1605162. doi: 10.3389/fphar.2025.1605162 (PMC12138379; doi:10.3389/fphar.2025.1605162)
Supplement: Supplementary file 10 [file Table1.xlsx]

## Sheet: Sheet1
Table S1. Clinical Features of the Selected 352 Patients
A0_Samples	time	status	Gender	Age	BMI	Stage	Recurrence	Child	AFP	fibrosis_ishak_score	alcoh	hbv	race	stage_m	stage_n	stage_t	rrs
TCGA-2Y-A9GS-01A	724	1	MALE	58	35.0556	NA	Extrahepatic Recurrence	NA	high	NA	yes	no	white	MX	NX	T2	1.77384
TCGA-2Y-A9GT-01A	1624	1	MALE	51	36.8313	Stage1	Locoregional Recurrence	C	high	NA	yes	yes	white	MX	NX	T1	0.689016
TCGA-2Y-A9GU-01A	1939	0	FEMALE	55	32.8892	Stage1	NA	NA	high	NA	no	no	white	MX	NX	T1	1.05915
TCGA-2Y-A9GV-01A	2532	1	FEMALE	54	30.478	Stage1	Extrahepatic Recurrence	NA	low	NA	yes	no	white	MX	NX	T1	0.871794
TCGA-2Y-A9GW-01A	1271	1	MALE	64	41.9635	Stage1	Locoregional Recurrence	NA	low	NA	yes	no	white	MX	N0	T1	1.12733
TCGA-2Y-A9GX-01A	2442	0	MALE	68	33.9592	Stage1	Locoregional Recurrence	NA	low	NA	yes	no	white	MX	NX	T1	1.10342
TCGA-2Y-A9GY-01A	757	1	FEMALE	64	35.4925	Stage2	Extrahepatic Recurrence	NA	high	NA	no	no	white	MX	NX	T2	1.86869
TCGA-2Y-A9GZ-01A	848	1	FEMALE	82	21.7865	Stage2	Locoregional Recurrence	A	low	NA	no	no	white	MX	NX	T2	1.14501
TCGA-2Y-A9H0-01A	3675	0	MALE	49	27.4691	Stage3	NA	NA	high	NA	yes	yes	white	M0	N0	T3	1.14283
TCGA-2Y-A9H1-01A	1229	1	MALE	58	30.4367	Stage1	Locoregional Recurrence	NA	low	1&2	yes	no	white	MX	NX	T1	0.755495
TCGA-2Y-A9H2-01A	1731	0	FEMALE	64	17.7557	Stage1	NA	NA	low	NA	yes	no	white	MX	N0	T1	0.763455
TCGA-2Y-A9H3-01A	1516	0	MALE	45	32.7705	Stage2	Locoregional Recurrence	NA	high	1&2	yes	no	white	MX	NX	T2	0.741947
TCGA-2Y-A9H4-01A	1452	0	MALE	68	21.8724	Stage1	NA	A	low	NA	yes	yes	black	MX	N0	T1	1.53499
TCGA-2Y-A9H5-01A	555	1	FEMALE	59	27.993	Stage1	Locoregional Recurrence	NA	high	1&2	yes	no	white	MX	N0	T1	0.824642
TCGA-2Y-A9H6-01A	357	0	FEMALE	68	40.6805	Stage1	NA	NA	high	NA	yes	no	white	MX	NX	T1	0.705387
TCGA-2Y-A9H7-01A	1168	0	FEMALE	81	42.1924	Stage1	Locoregional Recurrence	A	low	3&4	no	no	white	MX	N0	T1	1.44667
TCGA-2Y-A9H8-01A	633	1	FEMALE	85	17.7778	NA	Extrahepatic Recurrence	NA	high	NA	yes	no	white	MX	NX	T1	0.815651
TCGA-2Y-A9H9-01A	697	0	MALE	70	27.7743	Stage1	Locoregional Recurrence	A	low	NA	yes	no	white	MX	N0	T1	0.922217
TCGA-2Y-A9HA-01A	36	1	MALE	70	24.1588	Stage2	NA	A	high	3&4	yes	no	white	MX	NX	T2	2.49781
TCGA-2Y-A9HB-01A	260	0	MALE	66	26.5338	Stage1	NA	NA	high	NA	yes	no	NA	MX	NX	T1	0.92989
TCGA-3K-AAZ8-01A	396	0	MALE	65	28.3937	Stage3	Locoregional Recurrence	NA	NA	5	no	no	black	MX	NX	T3	0.971407
TCGA-4R-AA8I-01A	262	1	MALE	66	35.2245	Stage2	Locoregional Recurrence	A	low	6	no	no	white	MX	NX	T2	1.564
TCGA-5C-A9VG-01A	328	0	MALE	58	25.2595	Stage2	NA	A	NA	NA	no	no	white	M0	N0	T2	1.54307
TCGA-5C-A9VH-01A	322	0	MALE	70	25.3444	Stage1	NA	A	NA	NA	no	no	white	M0	N0	T1	1.15922
TCGA-5C-AAPD-01A	20	0	MALE	61	23.3234	Stage2	NA	A	NA	NA	no	yes	asian	M0	N0	T2	1.35237
TCGA-5R-AA1C-01A	520	0	MALE	57	29.7265	Stage2	NA	B	low	1&2	no	no	white	M0	N0	T2	1.17196
TCGA-5R-AA1D-01A	449	0	FEMALE	17	22.7615	Stage3	NA	B	low	0	no	no	white	M0	N0	T3	1.04408
TCGA-5R-AAAM-01A	46	1	FEMALE	65	30.1103	Stage2	NA	A	high	6	no	no	white	M0	N0	T2	0.766127
TCGA-BC-A10Q-01A	1135	1	FEMALE	72	NA	NA	Intrahepatic Recurrence	NA	NA	NA	no	no	white	MX	NX	T2	1.20367
TCGA-BC-A10R-01A	308	1	FEMALE	66	NA	NA	Intrahepatic Recurrence	NA	high	NA	no	no	white	MX	NX	T3	1.31217
TCGA-BC-A10T-01A	837	1	MALE	76	NA	NA	Extrahepatic Recurrence	NA	NA	1&2	no	no	white	MX	NX	T4	1.36268
TCGA-BC-A10U-01A	837	1	MALE	69	NA	NA	Intrahepatic Recurrence	NA	high	NA	yes	no	white	MX	NX	T2	1.47949
TCGA-BC-A10W-01A	91	1	MALE	50	NA	NA	NA	NA	high	NA	no	yes	asian	MX	NX	T4	2.34212
TCGA-BC-A10X-01A	770	1	FEMALE	52	NA	Stage3	NA	NA	high	NA	no	no	white	MX	N0	T3	0.936701
TCGA-BC-A10Y-01A	711	1	MALE	76	25.1429	NA	Intrahepatic Recurrence	NA	high	NA	yes	no	white	MX	NX	T4	1.59119
TCGA-BC-A10Z-01A	34	1	FEMALE	62	NA	Stage1	NA	NA	high	NA	no	no	white	MX	N0	T1	1.63915
TCGA-BC-A112-01A	153	1	MALE	80	35.629	NA	NA	NA	high	0	yes	no	white	MX	NX	T3	1.5456
TCGA-BC-A216-01A	1351	0	FEMALE	62	56.1422	Stage3	NA	NA	high	0	no	no	white	M0	NX	T3	1.64985
TCGA-BC-A217-01A	1397	1	FEMALE	75	30.4867	Stage2	NA	NA	high	0	yes	no	white	M0	NX	T2	1.79534
TCGA-BC-A3KF-01A	8	0	FEMALE	66	19.3792	Stage1	NA	NA	NA	NA	no	no	white	M0	NX	T1	0.99561
TCGA-BC-A3KG-01A	680	0	FEMALE	68	25.3155	Stage2	Extrahepatic Recurrence	NA	high	NA	yes	no	white	M0	N0	T2	1.72492
TCGA-BC-A5W4-01A	547	1	MALE	69	31.6522	Stage3	Locoregional Recurrence	A	NA	NA	yes	no	white	M0	NX	T3	1.05013
TCGA-BC-A69H-01A	444	0	MALE	64	23.3887	Stage2	NA	A	high	NA	yes	no	white	M0	NX	T2	1.3359
TCGA-BC-A8YO-01A	562	0	FEMALE	66	25.6055	Stage3	Locoregional Recurrence	NA	NA	NA	yes	no	white	M0	N0	T4	2.29518
TCGA-BD-A2L6-01A	1363	0	MALE	69	38.9739	NA	Intrahepatic Recurrence	A	high	3&4	yes	no	white	MX	NX	T2	0.903689
TCGA-BD-A3EP-01A	409	0	FEMALE	75	25.1559	Stage1	NA	A	high	1&2	no	no	black	M0	N0	T1	1.33722
TCGA-BD-A3ER-01A	1115	0	MALE	62	31.4056	Stage2	Locoregional Recurrence	A	low	6	no	no	white	MX	NX	T2	1.15164
TCGA-BW-A5NO-01A	20	0	MALE	50	NA	Stage3	NA	NA	NA	3&4	no	no	black	MX	NX	T3	1.69018
TCGA-BW-A5NP-01A	0	0	FEMALE	26	NA	Stage4	Extrahepatic Recurrence	NA	high	3&4	no	yes	white	M1	N0	T2	1.34259
TCGA-BW-A5NQ-01A	0	0	MALE	63	NA	Stage1	NA	NA	NA	6	yes	no	white	MX	NX	T1	2.58804
TCGA-CC-5258-01A	129	1	MALE	48	NA	Stage2	NA	NA	NA	NA	no	no	asian	M0	N0	T2	2.42592
TCGA-CC-5260-01A	87	1	FEMALE	61	19.6506	Stage3	NA	NA	NA	NA	no	no	asian	M0	N0	T4	1.56723
TCGA-CC-5262-01A	103	1	MALE	67	21.4533	Stage3	NA	NA	NA	NA	no	no	asian	M0	N0	T4	2.64811
TCGA-CC-5263-01A	129	1	MALE	35	22.2063	Stage3	NA	NA	NA	NA	no	no	asian	M0	N0	T3	2.23742
TCGA-CC-5264-01A	102	1	MALE	71	20.3125	Stage3	NA	NA	NA	NA	no	no	asian	M0	N0	T3	1.57697
TCGA-CC-A1HT-01A	101	1	MALE	50	20.3244	Stage3	NA	NA	NA	NA	no	no	asian	M0	N0	T3	3.57031
TCGA-CC-A3M9-01A	300	1	MALE	45	20.148	Stage3	Locoregional Recurrence	NA	NA	NA	yes	no	asian	M0	N0	T3	2.36505
TCGA-CC-A3MA-01A	303	1	MALE	61	23.3844	Stage3	Locoregional Recurrence	NA	NA	NA	yes	no	asian	M0	N0	T3	1.6398
TCGA-CC-A3MB-01A	315	1	MALE	36	18.7242	Stage3	New Primary Tumor	NA	NA	NA	no	no	asian	M0	N0	T3	1.10646
TCGA-CC-A3MC-01A	363	0	MALE	54	19.5717	Stage3	Locoregional Recurrence	NA	NA	NA	yes	no	asian	M0	N0	T3	1.32575
TCGA-CC-A5UC-01A	347	1	MALE	63	20.9366	Stage3	New Primary Tumor	NA	NA	NA	yes	no	asian	M0	N0	T3	1.19418
TCGA-CC-A5UD-01A	304	1	MALE	45	21.4533	Stage3	Locoregional Recurrence	NA	NA	NA	yes	no	asian	M0	N0	T3	1.18527
TCGA-CC-A5UE-01A	272	1	MALE	48	21.2245	Stage3	Locoregional Recurrence	NA	NA	NA	yes	no	asian	M0	N0	T4	2.2955
TCGA-CC-A7IE-01A	217	1	MALE	57	20.9573	Stage3	New Primary Tumor	NA	NA	NA	yes	no	asian	M0	N0	T3	1.15408
TCGA-CC-A7IF-01A	649	1	MALE	59	20.3074	Stage3	New Primary Tumor	NA	NA	NA	yes	no	asian	M0	N0	T3	0.989082
TCGA-CC-A7IG-01A	299	1	MALE	47	20.4783	Stage2	Locoregional Recurrence	NA	NA	NA	yes	no	asian	M0	N0	T2	1.0639
TCGA-CC-A7IH-01A	365	0	MALE	58	18.2857	Stage3	NA	NA	NA	NA	yes	no	asian	M0	N0	T3	0.973507
TCGA-CC-A7II-01A	399	0	MALE	54	18.424	Stage3	Locoregional Recurrence	NA	NA	NA	yes	no	asian	M0	N0	T3	1.70621
TCGA-CC-A7IJ-01A	382	0	MALE	56	19.8347	Stage2	NA	NA	NA	NA	yes	no	asian	M0	N0	T2	1.62465
TCGA-CC-A7IK-01A	262	1	MALE	59	20.1956	Stage3	Locoregional Recurrence	NA	NA	NA	yes	no	asian	M0	N0	T3	1.81592
TCGA-CC-A7IL-01A	278	1	MALE	61	20.8086	Stage3	Locoregional Recurrence	NA	NA	NA	yes	no	asian	M0	N0	T3	1.16405
TCGA-CC-A8HT-01A	140	1	MALE	74	18.9866	Stage3	Locoregional Recurrence	NA	NA	NA	yes	no	asian	M0	N0	T3	2.57364
TCGA-CC-A8HU-01A	344	1	FEMALE	39	15.8079	Stage3	Locoregional Recurrence	NA	NA	NA	no	no	asian	M0	N0	T3	1.17307
TCGA-CC-A8HV-01A	279	1	FEMALE	51	20.1733	Stage2	Locoregional Recurrence	NA	NA	NA	no	no	asian	M0	N0	T2	0.795267
TCGA-CC-A9FS-01A	211	0	MALE	55	23.7812	Stage2	New Primary Tumor	NA	NA	NA	yes	no	asian	M0	N0	T2	1.04345
TCGA-CC-A9FU-01A	0	0	FEMALE	52	20.5049	Stage3	NA	NA	NA	NA	no	yes	asian	M0	N0	T3	1.86979
TCGA-CC-A9FV-01A	0	0	MALE	57	21.6713	Stage3	NA	NA	NA	NA	yes	no	asian	M0	N0	T3	1.34352
TCGA-2V-A95S-01A	NA	0	MALE	NA	26.0617	Stage2	NA	A	high	6	no	no	asian	MX	NX	T2	1.63088
TCGA-CC-A9FW-01A	248	0	MALE	68	21.8776	Stage3	Locoregional Recurrence	NA	NA	NA	yes	no	asian	M0	N0	T3	1.62747
TCGA-DD-A113-01A	2425	0	FEMALE	55	23.6128	Stage2	Intrahepatic Recurrence	A	high	0	no	no	white	M0	N0	T2	1.07441
TCGA-DD-A114-01A	1149	1	MALE	42	24.7252	Stage2	NA	A	high	5	no	no	black	M0	NA	T2	1.48429
TCGA-DD-A115-01A	2542	1	MALE	53	27.9904	Stage3	Intrahepatic Recurrence	A	low	0	yes	no	white	M0	N0	T3	1.46224
TCGA-DD-A116-01A	1622	1	MALE	68	23.8367	Stage3	Extrahepatic Recurrence	A	high	3&4	no	yes	asian	M0	N0	T3	1.04106
TCGA-DD-A118-01A	3437	0	FEMALE	77	26.2596	Stage2	Extrahepatic Recurrence	A	high	0	no	no	white	M0	N0	T2	1.04244
TCGA-DD-A119-01A	223	1	MALE	40	22.6562	Stage4	NA	A	high	0	no	yes	asian	M1	N0	T3	1.02684
TCGA-DD-A11A-01A	79	0	MALE	67	27.5312	Stage1	NA	NA	high	0	no	no	black	M0	N0	T1	0.932919
TCGA-DD-A11B-01A	14	1	MALE	73	40.9023	Stage1	NA	A	low	6	no	no	white	M0	N0	T1	1.01427
TCGA-DD-A11C-01A	662	0	MALE	69	35.5532	Stage1	NA	A	low	0	no	no	white	M0	N0	T1	1.25884
TCGA-DD-A11D-01A	1560	1	FEMALE	57	27.4756	Stage1	Intrahepatic Recurrence	A	low	6	no	no	white	M0	N0	T1	1.03021
TCGA-DD-A1EA-01A	2415	0	MALE	68	33.305	Stage2	Locoregional Recurrence	A	low	1&2	no	yes	asian	M0	N0	T2	1.37929
TCGA-DD-A1EB-01A	2017	0	FEMALE	72	21.1927	Stage1	Intrahepatic Recurrence	B	low	0	no	no	NA	M0	N0	T1	0.733496
TCGA-DD-A1EC-01A	602	0	FEMALE	20	20.2848	Stage1	Extrahepatic Recurrence	A	low	0	no	no	white	M0	N0	T1	1.11711
TCGA-DD-A1ED-01A	2301	0	MALE	68	30.1162	Stage1	NA	A	low	0	yes	no	white	M0	N0	T1	1.01434
TCGA-DD-A1EF-01A	394	1	FEMALE	57	30.116	Stage1	NA	B	high	3&4	no	no	white	M0	N0	T1	1.49228
TCGA-DD-A1EG-01A	1372	1	MALE	76	29.0533	Stage1	Intrahepatic Recurrence	A	low	1&2	yes	no	white	M0	N0	T1	1.75036
TCGA-DD-A1EH-01A	1495	0	MALE	23	21.847	Stage3	Intrahepatic Recurrence	B	high	3&4	no	yes	white	M0	N0	T3	0.97624
TCGA-DD-A1EI-01A	183	0	MALE	46	22.5306	Stage1	NA	B	high	6	no	yes	asian	M0	N0	T1	1.17649
TCGA-DD-A1EJ-01A	1005	1	FEMALE	71	26.986	Stage3	Intrahepatic Recurrence	B	high	0	no	no	white	M0	N1	T1	1.93986
TCGA-DD-A1EK-01A	558	1	FEMALE	64	38.3687	Stage4	Locoregional Recurrence	A	high	0	no	no	white	M1	N0	T4	1.67104
TCGA-DD-A1EL-01A	415	1	MALE	23	16.3024	Stage2	Intrahepatic Recurrence	A	low	0	no	yes	black	M0	N0	T2	2.85912
TCGA-DD-A39V-01A	643	1	MALE	77	26.0933	Stage2	Extrahepatic Recurrence	A	NA	0	no	no	white	M0	NX	T2	1.71617
TCGA-DD-A39W-01A	827	1	FEMALE	29	23.6203	Stage3	NA	NA	NA	NA	no	no	white	M0	N0	T3	1.57456
TCGA-DD-A39X-01A	1694	1	FEMALE	78	20.7756	Stage1	Intrahepatic Recurrence	A	low	0	no	no	white	M0	NX	T1	1.31114
TCGA-DD-A39Y-01A	171	1	MALE	67	27.4406	Stage1	NA	A	high	0	no	no	asian	M0	NX	T1	2.41563
TCGA-DD-A39Z-01A	601	1	FEMALE	43	22.4059	Stage2	NA	B	NA	NA	yes	no	NA	M0	NX	T2	1.4164
TCGA-DD-A3A1-01A	233	1	MALE	65	22.7904	Stage3	NA	A	low	0	no	no	NA	M0	N0	T3	1.7539
TCGA-DD-A3A2-01A	2131	1	FEMALE	76	26.8274	Stage1	NA	A	NA	0	no	no	white	M0	N0	T1	0.71461
TCGA-DD-A3A3-01A	535	1	MALE	45	25.4581	Stage1	NA	B	low	0	no	no	asian	M0	N0	T1	1.36026
TCGA-DD-A3A4-01A	612	1	MALE	37	18.1966	Stage3	Intrahepatic Recurrence	B	NA	0	no	no	white	M0	N0	T3	1.18939
TCGA-DD-A3A5-01A	3125	1	FEMALE	66	20.0692	Stage3	Intrahepatic Recurrence	A	high	0	no	no	white	M0	N0	T3	1.79224
TCGA-DD-A3A6-01A	3258	1	FEMALE	72	16.9796	Stage2	NA	A	NA	0	no	no	white	M0	N0	T2	0.882905
TCGA-DD-A3A7-01A	419	1	MALE	67	22.6347	Stage3	Intrahepatic Recurrence	NA	high	0	yes	no	NA	M0	N0	T3	0.982822
TCGA-DD-A3A8-01A	11	1	MALE	75	31.6001	Stage2	NA	A	low	0	no	no	white	M0	N0	T2	0.955729
TCGA-DD-A3A9-01A	931	1	FEMALE	64	21.9671	Stage4	Extrahepatic Recurrence	A	high	0	no	no	white	M1	N0	T4	1.44188
TCGA-DD-A4NA-01A	1008	0	FEMALE	67	33.7495	Stage3	NA	NA	low	5	no	no	white	M0	N1	T2	1.31951
TCGA-DD-A4NB-01A	989	0	MALE	25	20.1607	Stage1	Extrahepatic Recurrence	NA	low	NA	no	no	white	M0	N0	T1	0.943162
TCGA-DD-A4ND-01A	2746	0	FEMALE	56	33.9125	Stage1	New Primary Tumor	A	NA	0	no	no	white	M0	N0	T1	0.869194
TCGA-DD-A4NF-01A	942	0	MALE	72	28.7347	Stage1	Extrahepatic Recurrence	A	low	6	no	no	white	M0	N0	T1	1.67789
TCGA-DD-A4NH-01A	917	0	FEMALE	65	32.8614	Stage3	Extrahepatic Recurrence	A	high	1&2	yes	no	white	M0	N0	T3	1.24449
TCGA-DD-A4NI-01A	816	0	MALE	67	33.464	Stage2	NA	A	low	0	yes	no	white	M0	NX	T2	0.753992
TCGA-DD-A4NJ-01A	928	0	FEMALE	54	32.7186	Stage2	Intrahepatic Recurrence	A	low	1&2	no	no	white	M0	N0	T2	1.23607
TCGA-DD-A4NK-01A	1210	1	FEMALE	80	NA	Stage3	Intrahepatic Recurrence	A	low	0	no	no	white	M0	N0	T3	0.940372
TCGA-DD-A4NL-01A	1711	0	MALE	46	37.756	Stage1	NA	NA	low	0	yes	no	white	M0	N0	T1	0.845473
TCGA-DD-A4NN-01A	899	1	FEMALE	56	22.2063	Stage1	Extrahepatic Recurrence	A	high	0	no	no	white	M0	N0	T1	1.16281
TCGA-DD-A4NO-01A	2245	0	MALE	65	35.1885	Stage1	Intrahepatic Recurrence	A	low	0	no	no	white	M0	N0	T1	1.05781
TCGA-DD-A4NP-01A	3308	0	MALE	32	25.2163	Stage1	Intrahepatic Recurrence	B	low	0	no	no	white	M0	N0	T1	1.03505
TCGA-DD-A4NQ-01A	373	1	MALE	60	29.6665	Stage2	Intrahepatic Recurrence	A	high	NA	no	yes	white	M0	N0	T2	2.1573
TCGA-DD-A4NS-01A	2456	1	FEMALE	61	20.7967	Stage1	Extrahepatic Recurrence	NA	low	0	yes	no	white	M0	N0	T1	0.929118
TCGA-DD-A4NV-01A	2398	0	MALE	61	40.2609	Stage3	NA	A	low	0	no	no	white	M0	N0	T3	1.20066
TCGA-DD-A73A-01A	728	0	MALE	71	33.6901	Stage1	NA	A	low	3&4	yes	no	white	M0	N0	T1	0.98565
TCGA-DD-A73B-01A	283	1	FEMALE	72	31.2026	Stage1	Locoregional Recurrence	B	high	6	no	no	white	M0	N0	T1	1.23595
TCGA-DD-A73C-01A	701	0	FEMALE	65	19.3821	Stage3	Locoregional Recurrence	A	low	0	no	no	white	M0	N0	T3	1.37561
TCGA-DD-A73D-01A	693	0	FEMALE	68	35.2941	Stage2	Intrahepatic Recurrence	A	low	6	no	no	white	MX	NX	T2	0.965743
TCGA-DD-A73E-01A	44	0	MALE	66	36.5062	Stage1	NA	A	low	0	yes	no	white	M0	N0	T1	1.74471
TCGA-DD-A73F-01A	1085	0	FEMALE	77	25.6544	Stage1	NA	A	high	0	no	no	white	M0	N0	T1	1.73894
TCGA-DD-A73G-01A	3478	0	FEMALE	73	18.3143	Stage1	NA	A	high	0	no	no	white	M0	N0	T1	0.837079
TCGA-DD-AA3A-01A	410	1	FEMALE	81	26.3146	Stage1	NA	A	low	0	no	no	white	MX	N0	T1	1.67087
TCGA-DD-AAC8-01A	16	1	MALE	72	23.4221	Stage1	NA	A	low	1&2	no	yes	asian	M0	N0	T1	2.08601
TCGA-DD-AAC9-01A	347	0	MALE	51	26.7539	Stage1	NA	A	low	6	no	yes	asian	M0	N0	T1	0.676226
TCGA-DD-AACA-01A	2301	0	MALE	65	25.7117	Stage1	Locoregional Recurrence	A	low	6	no	yes	asian	M0	N0	T1	1.38349
TCGA-DD-AACB-01A	2324	0	FEMALE	74	29.5858	Stage1	NA	A	high	6	no	yes	asian	M0	N0	T1	1.42258
TCGA-DD-AACC-01A	1685	1	MALE	61	22.4059	Stage1	Locoregional Recurrence	A	high	6	no	yes	asian	M0	N0	T1	0.816263
TCGA-DD-AACE-01A	2184	0	MALE	62	23.6244	Stage1	Intrahepatic Recurrence	A	low	6	no	yes	asian	M0	N0	T1	0.662117
TCGA-DD-AACF-01A	365	1	MALE	68	21.2585	Stage1	Locoregional Recurrence	A	low	6	no	no	asian	M0	N0	T1	1.04676
TCGA-DD-AACG-01A	469	1	MALE	52	23.03	Stage2	Intrahepatic Recurrence	A	high	6	no	yes	asian	M0	N0	T2	2.03451
TCGA-DD-AACH-01A	195	1	MALE	69	20.7031	Stage2	Intrahepatic Recurrence	A	low	6	no	yes	asian	M0	N0	T2	2.33682
TCGA-DD-AACI-01A	1618	0	MALE	69	19.9792	Stage2	Intrahepatic Recurrence	A	low	5	no	no	asian	M0	N0	T2	0.861815
TCGA-DD-AACJ-01A	2102	0	MALE	75	28.8754	Stage2	Locoregional Recurrence	A	high	NA	no	no	asian	M0	N0	T2	1.01249
TCGA-DD-AACK-01A	9	0	MALE	70	22.9854	Stage1	NA	A	low	6	no	yes	asian	M0	N0	T1	1.46367
TCGA-DD-AACL-01A	107	1	FEMALE	66	30.6667	Stage1	NA	A	high	NA	no	no	asian	M0	N0	T1	2.00338
TCGA-DD-AACN-01A	1302	0	MALE	32	23.939	Stage1	Intrahepatic Recurrence	A	high	NA	no	yes	asian	M0	N0	T1	1.34506
TCGA-DD-AACO-01A	1876	0	MALE	40	15.9875	Stage1	Intrahepatic Recurrence	A	low	6	no	yes	asian	M0	N0	T1	0.821654
TCGA-DD-AACP-01A	415	0	MALE	64	25.8065	Stage1	NA	A	high	NA	yes	no	asian	M0	N0	T1	1.03177
TCGA-DD-AACQ-01A	432	1	MALE	50	22.4082	Stage2	Locoregional Recurrence	A	low	NA	no	yes	asian	M0	N0	T2	1.08374
TCGA-DD-AACS-01A	1804	0	MALE	39	27.0416	Stage1	NA	A	low	NA	no	yes	asian	M0	N0	T1	0.92268
TCGA-DD-AACT-01A	1562	0	FEMALE	69	24.8358	Stage1	NA	A	low	NA	no	yes	asian	M0	N0	T1	0.619906
TCGA-DD-AACU-01A	1567	0	MALE	59	24.3141	Stage1	NA	A	high	NA	no	yes	asian	M0	N0	T1	1.1243
TCGA-DD-AACV-01A	1531	0	MALE	53	24.5089	Stage1	Intrahepatic Recurrence	A	low	NA	yes	no	asian	M0	N0	T1	1.52064
TCGA-DD-AACW-01A	1424	0	MALE	43	23.5883	Stage1	NA	A	high	NA	yes	yes	asian	M0	N0	T1	0.822826
TCGA-DD-AACX-01A	170	0	MALE	66	22.0604	Stage2	Extrahepatic Recurrence	A	low	3&4	yes	yes	asian	M0	N0	T2	1.17551
TCGA-DD-AACY-01A	1450	0	MALE	61	23.6244	Stage1	Intrahepatic Recurrence	A	high	3&4	no	yes	asian	M0	N0	T1	0.871619
TCGA-DD-AACZ-01A	171	1	FEMALE	63	23.4224	Stage1	Locoregional Recurrence	A	high	NA	no	no	asian	M0	N0	T1	2.14233
TCGA-DD-AAD0-01A	137	0	FEMALE	73	24	Stage1	Intrahepatic Recurrence	A	low	NA	no	yes	asian	M0	N0	T1	1.15441
TCGA-DD-AAD1-01A	564	0	FEMALE	51	16.9747	Stage1	Intrahepatic Recurrence	A	high	NA	no	yes	asian	M0	N0	T1	0.943331
TCGA-DD-AAD2-01A	658	0	MALE	66	21.3675	Stage1	NA	A	high	1&2	no	yes	asian	M0	N0	T1	0.934093
TCGA-DD-AAD3-01A	1295	0	MALE	43	24.3025	Stage1	NA	A	NA	1&2	yes	yes	asian	M0	N0	T1	0.758407
TCGA-DD-AAD5-01A	1345	0	MALE	54	24.2215	Stage1	Intrahepatic Recurrence	A	high	3&4	yes	yes	asian	M0	N0	T1	1.48656
TCGA-DD-AAD6-01A	672	0	MALE	66	33.3465	Stage3	Locoregional Recurrence	A	NA	NA	no	yes	asian	M0	N0	T3	0.764064
TCGA-DD-AAD8-01A	1219	0	FEMALE	73	24.6711	Stage1	NA	A	low	1&2	no	yes	asian	M0	N0	T1	1.181
TCGA-DD-AADA-01A	1233	0	FEMALE	66	27.3034	Stage1	NA	A	high	NA	no	yes	asian	M0	N0	T1	0.763379
TCGA-DD-AADB-01A	1242	0	MALE	51	24.977	Stage1	NA	A	high	NA	no	yes	asian	M0	N0	T1	1.19896
TCGA-DD-AADC-01A	425	1	MALE	53	26.1493	Stage1	Intrahepatic Recurrence	A	high	NA	no	yes	asian	M0	N0	T1	1.472
TCGA-DD-AADD-01A	1231	0	MALE	51	24.093	Stage1	NA	A	high	NA	no	yes	asian	M0	N0	T1	1.2224
TCGA-DD-AADF-01A	115	1	FEMALE	64	26.1593	Stage1	NA	A	high	NA	no	yes	asian	M0	N0	T1	1.57246
TCGA-DD-AADG-01A	1145	0	MALE	70	23.8281	Stage3	Intrahepatic Recurrence	A	high	3&4	yes	yes	asian	M0	N0	T3	0.933931
TCGA-DD-AADI-01A	1085	0	FEMALE	43	23.5078	Stage1	NA	A	high	NA	no	yes	asian	M0	N0	T1	0.855616
TCGA-DD-AADJ-01A	1066	0	FEMALE	70	24.8777	Stage1	NA	A	high	NA	no	no	asian	M0	N0	T1	1.10332
TCGA-DD-AADK-01A	1049	0	FEMALE	68	22.6667	Stage2	NA	A	high	6	no	yes	asian	M0	N0	T2	0.891069
TCGA-DD-AADL-01A	636	0	MALE	58	20.9644	Stage1	NA	A	low	NA	yes	yes	asian	M0	N0	T1	1.20965
TCGA-DD-AADM-01A	12	1	MALE	58	21.7555	Stage2	NA	A	high	NA	yes	yes	asian	M0	N0	T2	1.26954
TCGA-DD-AADN-01A	898	0	MALE	59	24.2188	Stage1	NA	A	high	NA	yes	yes	asian	MX	NX	T1	1.20964
TCGA-DD-AADO-01A	453	0	MALE	55	20.5499	Stage1	NA	A	high	NA	yes	yes	asian	M0	N0	T1	1.1242
TCGA-DD-AADP-01A	458	0	MALE	45	24.0238	Stage1	NA	A	low	NA	no	yes	asian	M0	N0	T1	0.860126
TCGA-DD-AADQ-01A	436	0	MALE	59	23.5078	Stage2	NA	A	low	NA	yes	yes	asian	M0	N0	T2	1.26172
TCGA-DD-AADR-01A	2028	0	MALE	58	25.9516	Stage1	Intrahepatic Recurrence	A	low	6	yes	yes	asian	M0	N0	T1	0.853614
TCGA-DD-AADS-01A	474	0	MALE	63	19.7055	Stage1	NA	A	low	NA	yes	no	asian	M0	N0	T1	0.940585
TCGA-DD-AADU-01A	554	0	MALE	60	26.4915	Stage2	NA	A	high	3&4	yes	no	asian	M0	N0	T2	0.525091
TCGA-DD-AADV-01A	574	0	MALE	50	20.6612	Stage1	NA	A	low	6	yes	yes	asian	M0	N0	T1	1.39995
TCGA-DD-AADW-01A	587	0	MALE	48	18.4425	Stage1	Locoregional Recurrence	A	high	6	no	yes	asian	M0	N0	T1	1.21428
TCGA-DD-AADY-01A	555	0	FEMALE	55	21.2183	Stage1	NA	A	low	6	no	yes	asian	M0	N0	T1	0.914888
TCGA-DD-AAE0-01A	555	0	FEMALE	45	22.151	Stage3	NA	A	high	3&4	no	yes	asian	M0	N0	T3	1.08304
TCGA-DD-AAE1-01A	552	0	MALE	52	21.7079	Stage1	NA	A	high	6	no	yes	asian	M0	N0	T1	1.14476
TCGA-DD-AAE2-01A	638	0	MALE	51	27.0842	Stage1	NA	A	high	6	no	yes	asian	M0	N0	T1	1.12012
TCGA-DD-AAE3-01A	566	0	MALE	50	26.8136	Stage1	NA	A	low	1&2	yes	yes	asian	M0	N0	T1	0.619336
TCGA-DD-AAE4-01A	608	0	FEMALE	49	25.1532	Stage1	Locoregional Recurrence	A	low	6	no	yes	asian	M0	N0	T1	0.760974
TCGA-DD-AAE6-01A	141	0	FEMALE	59	18.1955	Stage1	Intrahepatic Recurrence	A	high	6	no	no	asian	M0	N0	T1	0.965746
TCGA-DD-AAE7-01A	644	0	MALE	72	25.0135	Stage1	NA	A	low	3&4	yes	yes	asian	M0	N0	T1	0.66906
TCGA-DD-AAE9-01A	722	0	MALE	69	23.1405	Stage1	NA	A	low	1&2	yes	yes	asian	M0	N0	T1	1.32802
TCGA-DD-AAEA-01A	575	0	MALE	65	24.841	Stage1	NA	A	low	1&2	yes	yes	asian	M0	N0	T1	1.2096
TCGA-DD-AAEB-01A	478	0	MALE	60	28.9341	Stage1	NA	A	low	NA	yes	yes	asian	M0	N0	T1	0.586513
TCGA-DD-AAED-01A	763	0	MALE	51	25.0399	Stage1	Intrahepatic Recurrence	A	high	1&2	yes	yes	asian	M0	N0	T1	1.12089
TCGA-DD-AAEE-01A	810	0	MALE	55	22.6562	Stage1	Intrahepatic Recurrence	A	low	6	no	yes	asian	M0	N0	T1	1.68268
TCGA-DD-AAEG-01A	719	0	FEMALE	59	18.0172	Stage1	NA	A	low	6	no	no	asian	M0	N0	T1	1.35645
TCGA-DD-AAEH-01A	784	0	MALE	73	23.3355	Stage1	Extrahepatic Recurrence	A	NA	1&2	no	no	asian	M0	N0	T1	0.941362
TCGA-DD-AAEI-01A	1531	0	MALE	72	28.6689	Stage1	Extrahepatic Recurrence	A	high	6	no	yes	asian	M0	N0	T1	0.756208
TCGA-DD-AAEK-01A	1067	0	MALE	51	22.4082	Stage2	NA	A	high	6	no	yes	asian	M0	N0	T2	0.909372
TCGA-DD-AAVP-01A	2752	0	MALE	48	22.231	Stage1	Intrahepatic Recurrence	A	low	6	no	yes	asian	M0	N0	T1	1.13649
TCGA-DD-AAVQ-01A	2728	0	MALE	38	24.623	Stage1	Locoregional Recurrence	A	high	6	no	yes	asian	M0	N0	T1	0.811502
TCGA-DD-AAVR-01A	2513	0	MALE	44	25.3444	Stage1	NA	A	high	6	no	yes	asian	M0	N0	T1	1.07514
TCGA-DD-AAVS-01A	1823	0	MALE	56	25.2092	Stage1	NA	A	high	3&4	no	yes	asian	M0	N0	T1	1.24229
TCGA-DD-AAVU-01A	2202	0	MALE	46	34.375	Stage2	Intrahepatic Recurrence	A	low	3&4	no	yes	asian	M0	N0	T2	1.15915
TCGA-DD-AAVV-01A	2455	0	MALE	56	28.441	Stage2	NA	A	low	3&4	no	yes	asian	M0	N0	T2	0.831543
TCGA-DD-AAVW-01A	2317	0	MALE	35	23.6244	Stage1	NA	A	high	6	no	yes	asian	M0	N0	T1	0.847439
TCGA-DD-AAVX-01A	1718	0	MALE	38	20.5151	Stage2	Intrahepatic Recurrence	A	low	6	no	yes	asian	M0	N0	T2	0.770831
TCGA-DD-AAVY-01A	1970	0	MALE	56	24.3046	Stage3	NA	A	low	0	no	no	asian	M0	N0	T3	1.54341
TCGA-DD-AAVZ-01A	1900	0	MALE	38	21.2031	Stage1	NA	A	high	6	no	yes	asian	M0	N0	T1	1.13624
TCGA-DD-AAW0-01A	2015	0	MALE	54	25.3515	Stage1	NA	A	low	3&4	no	yes	asian	M0	N0	T1	1.35981
TCGA-DD-AAW1-01A	1989	0	MALE	55	21.5139	Stage3	NA	A	low	6	no	no	asian	M0	N0	T3	0.751556
TCGA-DD-AAW2-01A	1855	0	MALE	69	20.5457	Stage1	Intrahepatic Recurrence	A	low	6	no	no	asian	M0	N0	T1	1.49865
TCGA-DD-AAW3-01A	1633	0	MALE	69	24.3865	Stage1	NA	NA	low	0	no	no	asian	M0	N0	T1	0.93783
TCGA-ED-A459-01A	910	0	MALE	47	18.2868	Stage2	NA	NA	high	NA	no	no	asian	M0	N0	T2	1.31702
TCGA-ED-A4XI-01A	819	0	MALE	58	19.0311	Stage2	NA	NA	high	NA	no	no	asian	M0	N0	T2	1.27863
TCGA-ED-A5KG-01A	854	0	FEMALE	60	23.8281	Stage2	Intrahepatic Recurrence	NA	high	NA	no	no	asian	M0	N0	T2	1.99248
TCGA-ED-A66X-01A	406	0	MALE	35	21.1073	Stage3	Intrahepatic Recurrence	NA	high	NA	yes	no	asian	M0	N0	T3	1.15565
TCGA-ED-A66Y-01A	296	1	FEMALE	51	23.0469	Stage3	NA	NA	high	NA	no	no	asian	M0	N0	T3	2.04969
TCGA-ED-A7PX-01A	6	0	FEMALE	48	16.5889	Stage2	NA	NA	high	NA	no	no	asian	M0	NX	T2	1.59426
TCGA-ED-A7PY-01A	390	0	FEMALE	20	16.4366	Stage2	NA	NA	low	NA	no	no	asian	M0	NX	T2	0.979752
TCGA-ED-A7PZ-01A	6	0	MALE	61	19.7777	Stage2	NA	NA	low	NA	no	no	asian	M0	NX	T2	2.35584
TCGA-ED-A7XO-01A	427	0	MALE	29	20.898	Stage3	Locoregional Recurrence	NA	low	NA	no	no	asian	M0	N0	T3	1.07068
TCGA-ED-A7XP-01A	400	0	FEMALE	53	21.9076	Stage2	Locoregional Recurrence	NA	high	NA	no	no	asian	M0	N0	T2	1.38257
TCGA-ED-A82E-01A	408	0	FEMALE	60	19.5556	Stage3	NA	NA	low	NA	no	no	asian	M0	N0	T3	1.45736
TCGA-ED-A8O5-01A	406	0	FEMALE	59	23.1405	Stage3	NA	NA	high	NA	no	no	asian	M0	N0	T3	0.87633
TCGA-ED-A8O6-01A	56	1	FEMALE	50	16.5289	Stage3	NA	NA	high	NA	no	no	asian	M0	N0	T3	1.44852
TCGA-ED-A97K-01A	6	0	MALE	54	22.1453	Stage3	NA	NA	low	NA	yes	no	asian	M0	N0	T3	1.16737
TCGA-EP-A12J-01A	570	0	MALE	62	NA	Stage1	NA	B	NA	NA	no	no	black	MX	NX	T1	0.813963
TCGA-EP-A26S-01A	608	0	MALE	70	14.5266	Stage1	NA	NA	NA	0	yes	no	white	MX	N0	T1	1.05704
TCGA-EP-A2KA-01A	627	1	FEMALE	52	NA	Stage3	Extrahepatic Recurrence	NA	low	1&2	no	no	white	MX	NX	T3	1.3336
TCGA-EP-A2KB-01A	596	1	FEMALE	46	29.7521	Stage1	Locoregional Recurrence	A	high	NA	no	no	white	MX	NX	T1	1.02742
TCGA-EP-A2KC-01A	19	1	MALE	62	NA	Stage1	NA	A	high	NA	no	no	black	MX	NX	T1	1.72909
TCGA-EP-A3JL-01A	303	0	MALE	76	25.8645	Stage1	NA	A	low	NA	yes	no	white	MX	NX	T1	0.987271
TCGA-EP-A3RK-01A	363	0	MALE	73	31.8773	Stage3	Locoregional Recurrence	A	low	1&2	yes	no	white	MX	NX	T3	1.85742
TCGA-ES-A2HS-01A	688	1	MALE	80	29.9383	Stage1	NA	A	low	0	no	no	white	MX	NX	T1	0.987463
TCGA-ES-A2HT-01A	438	1	MALE	54	26.4236	Stage1	NA	A	low	0	no	no	black	MX	NX	T1	1.10932
TCGA-FV-A23B-01A	1852	1	FEMALE	70	NA	Stage2	Locoregional Recurrence	NA	NA	NA	no	no	white	M0	N0	T2	1.01274
TCGA-FV-A2QQ-01A	729	0	MALE	80	NA	Stage1	NA	NA	NA	NA	yes	no	white	MX	N0	T1	1.39824
TCGA-FV-A2QR-01A	581	1	MALE	75	NA	Stage1	Extrahepatic Recurrence	NA	NA	NA	no	no	white	M0	N0	T1	2.37016
TCGA-FV-A3I0-01A	848	0	FEMALE	76	NA	Stage2	Intrahepatic Recurrence	NA	NA	NA	no	no	white	M0	NX	T2	1.47962
TCGA-FV-A3I1-01A	247	1	FEMALE	81	NA	Stage2	NA	NA	NA	0	yes	no	white	MX	N0	T2	2.40852
TCGA-FV-A3R2-01A	194	1	MALE	75	NA	Stage1	NA	NA	NA	NA	no	no	white	MX	NX	T1	1.36294
TCGA-FV-A3R3-01A	366	1	FEMALE	38	37.4214	Stage1	NA	NA	NA	NA	no	no	white	MX	NX	T1	0.812655
TCGA-FV-A495-01A	1	0	FEMALE	51	23.6614	Stage2	NA	NA	high	3&4	no	no	white	M0	NX	T2	1.42395
TCGA-FV-A496-01A	10	0	FEMALE	84	20.5761	Stage1	NA	NA	high	0	no	no	white	M0	NX	T1	1.26007
TCGA-FV-A4ZP-01A	2486	1	MALE	78	24.4473	Stage3	Extrahepatic Recurrence	NA	high	NA	yes	no	white	M0	NX	T3	1.72903
TCGA-FV-A4ZQ-01A	12	0	MALE	52	NA	Stage1	NA	NA	NA	NA	no	no	white	M0	NX	T1	1.19482
TCGA-G3-A25S-01A	416	1	MALE	64	26.4915	Stage1	Extrahepatic Recurrence	A	high	6	yes	no	white	M0	N0	T1	2.39306
TCGA-G3-A25T-01A	1553	0	FEMALE	45	22.9481	Stage3	Intrahepatic Recurrence	A	low	0	no	no	white	M0	N0	T3	1.58476
TCGA-G3-A25U-01A	1636	0	FEMALE	63	20.0777	Stage1	NA	A	low	0	no	yes	asian	M0	N0	T1	0.746271
TCGA-G3-A25V-01A	860	0	MALE	68	25.7371	Stage1	Intrahepatic Recurrence	A	low	6	yes	no	white	M0	N0	T1	1.22587
TCGA-G3-A25Y-01A	452	1	FEMALE	52	22.8329	Stage1	Locoregional Recurrence	A	high	3&4	no	yes	asian	M0	N0	T1	1.44404
TCGA-G3-A25Z-01A	655	0	MALE	58	23.0546	Stage1	NA	A	high	5	no	yes	asian	M0	N0	T1	1.13675
TCGA-G3-A3CG-01A	673	0	MALE	80	32.9507	Stage1	Intrahepatic Recurrence	A	high	6	no	no	white	M0	N0	T1	1.34737
TCGA-G3-A3CH-01A	780	0	MALE	53	23.3556	Stage3	Intrahepatic Recurrence	A	high	6	no	yes	asian	M0	N0	T3	1.19044
TCGA-G3-A3CI-01A	180	0	MALE	71	35.1393	Stage1	NA	A	low	0	no	no	white	M0	N0	T1	0.965097
TCGA-G3-A3CJ-01A	594	0	MALE	52	23.7812	Stage2	Extrahepatic Recurrence	A	low	5	no	no	NA	M0	N0	T2	0.881641
TCGA-G3-A3CK-01A	585	0	MALE	61	23.1834	Stage1	NA	A	low	6	no	yes	asian	M0	N0	T1	1.15005
TCGA-G3-A5SI-01A	768	1	MALE	44	23.6203	Stage2	Intrahepatic Recurrence	A	low	6	no	no	asian	M0	N0	T2	0.973529
TCGA-G3-A5SJ-01A	698	0	MALE	59	29.7527	Stage1	Intrahepatic Recurrence	B	low	6	yes	no	white	M0	NX	T1	1.65378
TCGA-G3-A5SL-01A	621	0	MALE	70	27.1605	Stage2	NA	NA	low	0	yes	no	white	M0	NX	T2	1.07167
TCGA-G3-A5SM-01A	520	0	MALE	58	31.3091	Stage2	Intrahepatic Recurrence	A	low	6	yes	no	white	M0	NX	T2	1.25939
TCGA-G3-A6UC-01A	671	0	MALE	65	27.4725	Stage3	Intrahepatic Recurrence	A	low	6	yes	no	white	M0	N0	T3	0.822259
TCGA-G3-A7M5-01A	447	0	MALE	76	25.2826	Stage1	NA	A	low	0	yes	no	asian	MX	NX	T1	1.701
TCGA-G3-A7M6-01A	632	0	FEMALE	60	30.8444	Stage1	Locoregional Recurrence	A	high	1&2	no	no	white	MX	NX	T1	1.74234
TCGA-G3-A7M8-01A	430	0	MALE	31	NA	Stage1	NA	A	low	6	yes	no	asian	MX	NX	T1	1.06657
TCGA-G3-A7M9-01A	56	1	MALE	70	25.2595	Stage3	NA	A	high	6	no	no	white	MX	NX	T3	2.97528
TCGA-G3-AAUZ-01A	480	0	MALE	48	30.0781	Stage1	NA	A	low	1&2	no	yes	NA	M0	N0	T1	0.923587
TCGA-G3-AAV0-01A	476	0	MALE	58	23.2335	Stage1	NA	A	low	0	no	yes	asian	M0	N0	T1	1.05239
TCGA-G3-AAV1-01A	359	1	MALE	51	30.2189	Stage3	Locoregional Recurrence	B	low	6	no	yes	asian	M0	N0	T4	0.937683
TCGA-G3-AAV2-01A	372	0	MALE	50	NA	Stage1	NA	A	low	6	yes	no	white	M0	N0	T1	0.78136
TCGA-G3-AAV3-01A	412	0	FEMALE	58	30.1162	Stage2	NA	A	low	6	yes	no	white	M0	N0	T2	1.16617
TCGA-G3-AAV4-01A	27	1	FEMALE	83	23.0112	Stage1	NA	A	low	3&4	no	yes	white	M0	N0	T1	1.05923
TCGA-G3-AAV5-01A	354	0	MALE	67	32.3232	Stage2	Locoregional Recurrence	A	NA	6	yes	no	white	M0	N0	T2	1.60934
TCGA-G3-AAV6-01A	65	1	FEMALE	53	28.6501	Stage3	Intrahepatic Recurrence	A	high	0	no	no	white	M0	N0	T3	1.69888
TCGA-G3-AAV7-01A	361	0	MALE	38	21.3039	Stage2	NA	A	low	5	no	yes	asian	M0	N0	T2	1.47958
TCGA-GJ-A3OU-01A	879	0	MALE	59	61.6731	Stage1	Intrahepatic Recurrence	NA	low	NA	yes	no	white	MX	NX	T1	0.789581
TCGA-GJ-A6C0-01A	31	1	FEMALE	75	35.1562	Stage2	NA	NA	NA	NA	no	no	white	MX	NX	T2	2.09871
TCGA-GJ-A9DB-01A	67	1	MALE	68	27.4529	Stage1	NA	NA	NA	NA	no	no	white	MX	N0	T1	3.01671
TCGA-HP-A5MZ-01A	91	1	MALE	78	23.9591	Stage1	NA	NA	NA	NA	no	no	NA	M0	NX	T1	1.14008
TCGA-HP-A5N0-01A	752	1	FEMALE	90	26.7094	NA	Locoregional Recurrence	NA	NA	0	no	no	NA	M0	NX	TX	0.700034
TCGA-K7-A5RF-01A	631	0	MALE	64	23.9395	Stage1	Intrahepatic Recurrence	NA	low	NA	no	no	white	MX	NX	T1	0.728767
TCGA-K7-A5RG-01A	519	0	MALE	66	41.0973	Stage1	NA	NA	high	NA	yes	no	black	MX	NX	T1	1.32669
TCGA-K7-A6G5-01A	512	0	MALE	66	23.6295	Stage1	NA	NA	NA	NA	yes	yes	white	MX	N0	T1	0.909864
TCGA-K7-AAU7-01A	359	0	MALE	61	NA	Stage2	Intrahepatic Recurrence	A	high	NA	no	no	white	MX	NX	T2	2.22874
TCGA-KR-A7K0-01A	65	1	MALE	65	21.7994	Stage1	NA	NA	low	NA	yes	no	white	M0	N0	T1	0.911107
TCGA-KR-A7K2-01A	829	0	MALE	64	28.6689	Stage1	NA	NA	low	NA	no	no	white	M0	N0	T1	0.723368
TCGA-KR-A7K7-01A	951	0	FEMALE	61	44.2885	Stage2	Extrahepatic Recurrence	NA	high	NA	no	no	white	M0	N0	T2	1.09031
TCGA-KR-A7K8-01A	906	0	MALE	57	37.7163	Stage1	NA	NA	high	NA	no	no	NA	M0	N0	T1	1.01774
TCGA-LG-A6GG-01A	387	0	FEMALE	79	26.0375	Stage2	NA	A	NA	NA	no	no	white	M0	NX	T2	1.56756
TCGA-LG-A9QC-01A	425	0	MALE	48	29.1421	Stage1	NA	NA	NA	NA	no	no	white	M0	NX	T1	0.85446
TCGA-LG-A9QD-01A	366	0	MALE	68	26.2188	Stage3	NA	NA	NA	NA	no	no	white	M0	N0	T3	0.625834
TCGA-MI-A75C-01A	291	0	MALE	64	27.4286	Stage1	NA	A	low	NA	no	no	white	M0	N0	T1	1.36435
TCGA-MI-A75E-01A	507	0	MALE	61	33.6327	Stage3	NA	A	low	1&2	yes	no	white	M0	N0	T4	0.81289
TCGA-MI-A75G-01A	698	0	MALE	63	21.7776	Stage2	NA	B	low	6	yes	no	white	M0	N0	T2	1.66146
TCGA-MI-A75H-01A	747	0	MALE	77	28.0664	NA	Locoregional Recurrence	B	low	6	no	no	white	MX	NX	NA	1.30489
TCGA-MI-A75I-01A	630	0	MALE	61	28.2933	NA	Locoregional Recurrence	A	NA	NA	no	no	black	MX	NX	T2	1.447
TCGA-MR-A520-01A	229	0	MALE	58	32.4584	Stage1	NA	NA	NA	NA	no	no	white	MX	NX	T1	1.15889
TCGA-MR-A8JO-01A	330	0	MALE	34	23.4277	Stage1	NA	NA	low	NA	yes	no	white	MX	N0	T1	0.889454
TCGA-NI-A4U2-01A	1791	1	MALE	71	28.0428	Stage3	Locoregional Recurrence	NA	low	1&2	yes	no	white	MX	NX	T3	0.82123
TCGA-NI-A8LF-01A	799	0	MALE	74	35.5665	Stage1	NA	NA	NA	NA	yes	no	white	MX	NX	T1	0.612844
TCGA-O8-A75V-01A	538	0	MALE	54	28.3951	Stage1	NA	A	low	6	yes	yes	NA	MX	NX	T1	0.807487
TCGA-PD-A5DF-01A	639	1	FEMALE	58	25.8166	Stage3	NA	NA	NA	NA	no	no	white	M0	N0	T4	1.31784
TCGA-QA-A7B7-01A	94	0	MALE	48	33.3333	Stage2	Locoregional Recurrence	A	high	0	no	yes	black	MX	NX	T2	1.87885
TCGA-RC-A6M3-01A	0	0	MALE	24	NA	Stage2	NA	NA	NA	NA	no	no	NA	M0	N0	T2	1.22668
TCGA-RC-A6M4-01A	22	0	FEMALE	74	NA	Stage3	NA	A	low	NA	no	no	white	MX	NX	T3	0.820778
TCGA-RC-A6M5-01A	15	0	FEMALE	20	NA	Stage4	NA	A	NA	NA	no	no	white	M0	N1	T1	0.956655
TCGA-RC-A6M6-01A	9	0	MALE	75	NA	Stage2	NA	B	high	NA	yes	no	white	M0	NX	T2	2.04019
TCGA-RC-A7S9-01A	640	0	FEMALE	47	22.3757	Stage1	NA	A	low	6	no	yes	asian	M0	N0	T1	1.29082
TCGA-RC-A7SB-01A	588	0	MALE	53	22.1367	Stage2	NA	B	low	0	no	yes	asian	M0	N0	T2	1.55967
TCGA-RC-A7SF-01A	579	0	MALE	66	26.2976	Stage1	Locoregional Recurrence	A	high	3&4	no	no	asian	M0	N0	T1	0.864025
TCGA-RC-A7SH-01A	468	0	MALE	42	22.46	Stage2	Extrahepatic Recurrence	A	high	3&4	no	yes	asian	M0	N0	T2	0.658566
TCGA-RC-A7SK-01A	472	0	MALE	59	21.0077	Stage1	Intrahepatic Recurrence	A	high	1&2	no	no	asian	M0	N0	T1	1.0138
TCGA-RG-A7D4-01A	1098	0	MALE	69	29.4078	Stage2	NA	A	high	NA	no	no	black	M0	N0	T2	2.0647
TCGA-T1-A6J8-01A	23	0	MALE	68	18.3907	NA	NA	NA	NA	NA	yes	no	white	M0	NX	T1	1.14274
TCGA-UB-A7MA-01A	848	0	FEMALE	62	31.2213	Stage2	Intrahepatic Recurrence	A	high	0	no	no	white	M0	N0	T2	1.27985
TCGA-UB-A7MB-01A	601	0	MALE	24	19.1358	Stage2	Intrahepatic Recurrence	A	high	0	no	no	white	MX	NX	T2	1.48722
TCGA-UB-A7MC-01A	500	0	MALE	59	25.1808	Stage3	Extrahepatic Recurrence	A	high	1&2	yes	yes	white	MX	N0	T3	1.61129
TCGA-UB-A7MD-01A	52	1	MALE	67	18.6122	Stage1	NA	A	high	6	yes	no	black	MX	N0	T1	1.64503
TCGA-UB-A7ME-01A	486	0	MALE	51	27.5482	Stage1	NA	B	high	1&2	no	yes	asian	MX	NX	T1	1.01168
TCGA-UB-A7MF-01A	214	1	MALE	56	24.9836	Stage3	Intrahepatic Recurrence	A	high	6	no	yes	white	MX	NX	T3	1.03269
TCGA-UB-AA0U-01A	327	0	MALE	60	29.3524	Stage2	Intrahepatic Recurrence	A	high	0	no	no	white	MX	NX	T2	1.67505
TCGA-UB-AA0V-01A	314	0	FEMALE	69	18.6122	Stage1	NA	A	low	0	no	no	white	MX	NX	NA	0.596712
TCGA-WJ-A86L-01A	345	0	FEMALE	68	22.151	Stage1	NA	A	low	0	no	no	white	MX	NX	T1	1.54602
TCGA-WQ-A9G7-01A	30	0	FEMALE	71	27.993	NA	NA	NA	NA	NA	no	no	white	M0	NX	T3	0.95511
TCGA-WQ-AB4B-01A	395	0	MALE	62	39.8367	Stage2	Intrahepatic Recurrence	A	low	NA	yes	no	white	M0	NX	T2	0.717889
TCGA-WX-AA44-01A	615	0	FEMALE	64	26.4024	Stage1	Intrahepatic Recurrence	A	high	6	no	no	white	MX	NX	T1	1.1935
TCGA-WX-AA46-01A	756	0	MALE	61	30.8185	Stage2	NA	A	low	0	no	no	white	MX	NX	T2	0.628415
TCGA-WX-AA47-01A	556	1	FEMALE	33	22.3214	Stage3	Intrahepatic Recurrence	A	low	0	no	no	white	MX	NX	T3	1.1868
TCGA-XR-A8TD-01A	1030	0	FEMALE	49	28.3531	Stage3	NA	A	high	0	no	no	white	M0	N0	T3	1.39395
TCGA-XR-A8TE-01A	925	0	MALE	16	17.4449	Stage3	Intrahepatic Recurrence	NA	high	0	no	no	white	MX	N0	T3	0.895833
TCGA-XR-A8TF-01A	693	1	MALE	74	20.6852	Stage1	Intrahepatic Recurrence	A	high	3&4	no	yes	white	MX	NX	T1	0.788108
TCGA-XR-A8TG-01A	898	0	MALE	58	20.9712	Stage1	Intrahepatic Recurrence	NA	low	6	no	no	white	M0	NX	T1	0.970722
TCGA-YA-A8S7-01A	412	1	MALE	68	27.1416	Stage3	Extrahepatic Recurrence	NA	high	NA	no	no	white	MX	N0	T3	2.6624
TCGA-ZP-A9CV-01A	1088	1	MALE	59	19.7133	NA	NA	A	high	NA	yes	no	white	MX	NX	T1	1.17133
TCGA-ZP-A9CY-01A	782	0	FEMALE	66	35.9245	NA	NA	A	NA	6	no	no	white	MX	NX	T1	0.922426
TCGA-ZP-A9CZ-01A	706	0	MALE	72	26.1752	NA	NA	A	low	3&4	no	yes	asian	MX	NX	T1	1.13136
TCGA-ZP-A9D0-01A	1091	0	FEMALE	67	28.6501	NA	NA	A	NA	0	no	no	black	MX	NX	T1	1.36269
TCGA-ZP-A9D1-01A	21	0	FEMALE	56	44.9827	NA	NA	A	low	5	no	no	white	MX	NX	T1	1.25434
TCGA-ZP-A9D2-01A	765	1	MALE	51	25.0135	NA	Intrahepatic Recurrence	A	NA	1&2	no	no	white	MX	NX	T2	3.32881
TCGA-ZP-A9D4-01A	395	0	FEMALE	64	22.8928	NA	NA	A	low	0	no	no	white	MX	NX	T1	0.731274
TCGA-ZS-A9CD-01A	1386	1	MALE	73	NA	Stage2	Intrahepatic Recurrence	A	NA	5	no	no	white	MX	NX	T2	1.18442
TCGA-ZS-A9CE-01A	1241	0	FEMALE	79	NA	Stage2	New Primary Tumor	A	NA	0	no	no	white	MX	NX	T2	1.19748
TCGA-ZS-A9CF-01A	2412	0	MALE	64	NA	Stage2	Intrahepatic Recurrence	NA	NA	0	no	no	white	MX	NX	T2	1.62707
TCGA-ZS-A9CG-01A	341	0	MALE	55	29.3374	Stage2	NA	A	NA	0	no	no	white	MX	NX	T2	0.996236
