# Supplementary material for: Multi-omics and single-cell approaches reveal molecular subtypes and key cell interactions in hepatocellular carcinoma
Source: Front Pharmacol. 2025 May 22;16:1605162. doi: 10.3389/fphar.2025.1605162 (PMC12138379; doi:10.3389/fphar.2025.1605162)
Supplement: Supplementary file 11 [file Table5.xlsx]

## Sheet: Sheet1
Table S5. Univariate Cox analysis
Characteristics	Hazard_Ratio	CI95	P_Value
Age	1.01	1 - 1.03	0.06414
Gender (Female)	1.24	0.86 - 1.79	0.25513
ChildB	1.45	0.65 - 3.2	0.361
ChildC	2.16	0.3 - 15.76	0.4466
AFP (high)	1.79	1.13 - 2.82	0.01299
Stage II	1.44	0.87 - 2.37	0.15534
Stage III	2.66	1.71 - 4.14	1e-05
Stage IV	5.61	1.73 - 18.23	0.00414
Stage M1	4.49	1.41 - 14.33	0.01111
Stage Mx	1.76	1.2 - 2.59	0.00411
Stage N1	1.26	0.17 - 9.1	0.81856
Stage Nx	1.59	1.08 - 2.33	0.01857
Stage T2	1.46	0.91 - 2.35	0.11407
Stage T3	2.61	1.68 - 4.06	2e-05
Stage T4	5.62	2.79 - 11.29	0
Stage Tx	4.31	0.59 - 31.47	0.1497
HBV (yes)	0.37	0.23 - 0.61	9e-05
risk scores	3.9	2.93 - 5.19	0
