# Supplementary material for: Multi-omics and single-cell approaches reveal molecular subtypes and key cell interactions in hepatocellular carcinoma
Source: Front Pharmacol. 2025 May 22;16:1605162. doi: 10.3389/fphar.2025.1605162 (PMC12138379; doi:10.3389/fphar.2025.1605162)
Supplement: Supplementary file 12 [file Table7.xlsx]

## Sheet: Sheet1
Table S7. Target therapy and radiotherapy signatures
Pathway	Category	Genes	Pubmed ID
EGFR_ligands	Anti-EGFR_therapy	EGFR,AREG,AREGB,EREG,HBEGF,TGFA	PMID: 31563503
WNT-β-catenin_network	Oncogenic_pathway_inhibit_CD8_T_cell_infiltration	CTNNB1,TFF1,HAPLN1,IHH,WNT7B,BMP7,SEMA5A,SCN5A,ERBB3,TSPAN8,EPCAM,TH,GPX2,GAD1,HSD17B2,KRT7,NOX1,CYB5A,CYP4F12,ID4,SIM2,MECOM,MSX2,KLF5,SMAD6,POU5F1,FOXQ1,GATA2,GATA3,EMX2	PMID: 27197067
IDH1	Oncogenic_pathway_inhibit_CD8_T_cell_infiltration	IDH1	PMID: 29326431
KDM6B	Oncogenic_pathway_inhibit_CD8_T_cell_infiltration	KDM6B	PMID: 26503055
VEGFA	Oncogenic_pathway_inhibit_CD8_T_cell_infiltration	VEGFA	PMID: 24793239
Hypoxia	Radiotherapy	CAV1,COL5A1,ITGA5,P4HA2,SLC16A1,TGFBI,DPYSL2,SRPX,TRAM2,SYDE1,LRP1,PDLIM2,SAV1,AHNAK2,CAD,CYP1B1,DAAM1,DSC2,SLC2A3,FUT11,GLG1,GULP1,LDLR,THBS4	PMID: 31563503
Cell_cycle	Radiotherapy	ABL1,ANAPC1,ANAPC10,ANAPC11,ANAPC13,ANAPC2,ANAPC4,ANAPC5,ANAPC7,ATM,ATR,BUB1,BUB1B,BUB3,CCNA1,CCNA2,CCNB1,CCNB2,CCNB3,CCND1,CCND2,CCND3,CCNE1,CCNE2,CCNH,CDC14A,CDC14B,CDC16,CDC20,CDC23,CDC25A,CDC25B,CDC25C,CDC26,CDC27,CD	PMID: 31563503
DNA_replication	Radiotherapy	DNA2,FEN1,LIG1,MCM2,MCM3,MCM4,MCM5,MCM6,MCM7,PCNA,POLA1,POLA2,POLD1,POLD2,POLD3,POLD4,POLE,POLE2,POLE3,POLE4,PRIM1,PRIM2,RFC1,RFC2,RFC3,RFC4,RFC5,RNASEH1,RNASEH2A,RNASEH2B,RNASEH2C,RPA1,RPA2,RPA3,RPA4,SSBP1	PMID: 31563503
