# Supplementary material for: Multi-omics and single-cell approaches reveal molecular subtypes and key cell interactions in hepatocellular carcinoma
Source: Front Pharmacol. 2025 May 22;16:1605162. doi: 10.3389/fphar.2025.1605162 (PMC12138379; doi:10.3389/fphar.2025.1605162)
Supplement: Supplementary file 13 [file Table8.xlsx]

## Sheet: Sheet1
Table S8. Target information of potential drugs
Name	Target	DrugBank ID	Source	Inhibit HCC?	Pubmed ID	FDA approval status
fluvastatin	HMGCR, HDAC2	DB01095	CTRP	Yes	https://pubmed.ncbi.nlm.nih.gov/21250597/	Yes
Birinapant	BIRC2, XIAP	DB11782	CTRP	Yes	https://pubmed.ncbi.nlm.nih.gov/31922244/	No
Volasertib	PLK1	DB12062	PRISM	Yes	https://pubmed.ncbi.nlm.nih.gov/32921957/	No
Navitoclax	BCL2, CCND1, BCL2L2, BCL2L1, BAD	DB12340	PRISM	Yes	https://pubmed.ncbi.nlm.nih.gov/23611778/	No
Sirolimus	MTOR	DB00877	PRISM	Yes	https://pubmed.ncbi.nlm.nih.gov/19002496/	Yes
Mitoxantrone	TOP2A, TOP2B	DB01204	PRISM	Yes	https://pubmed.ncbi.nlm.nih.gov/19523421/	Yes
